# Supplementary material for: Phylogeny of Nitrogenase Structural and Assembly Components Reveals New Insights into the Origin and Distribution of Nitrogen Fixation across Bacteria and Archaea
Source: Microorganisms. 2021 Aug 4;9(8):1662. doi: 10.3390/microorganisms9081662 (PMC8399215; doi:10.3390/microorganisms9081662)
Supplement: Supplementary file 1 [file microorganisms-09-01662-s001.zip]

Archive with 14 entries (11 files):
- Archive 2/
- Archive 2/.DS_Store
- Archive 2/Supplement Data S1 Sequences.xlsx
- Archive 2/Supplement Data S2 GenomeInfo.xlsx
- Archive 2/Supplement Data S3 Biochemical evidence.docx
- Archive 2/Supplementary Figures.docx
- Archive 2/Supplementary tree file.pdf
- __MACOSX/
- __MACOSX/Archive 2/
- __MACOSX/Archive 2/._.DS_Store
- __MACOSX/Archive 2/._Figure 2.docx
- __MACOSX/Archive 2/._Supplement Data S1 Sequences.xlsx
- __MACOSX/Archive 2/._Supplement Data S2 GenomeInfo.xlsx
- __MACOSX/Archive 2/._Supplement Data S3 Biochemical evidence.docx
