# Supplementary material for: Phylogeny of Nitrogenase Structural and Assembly Components Reveals New Insights into the Origin and Distribution of Nitrogen Fixation across Bacteria and Archaea
Source: Microorganisms. 2021 Aug 4;9(8):1662. doi: 10.3390/microorganisms9081662 (PMC8399215; doi:10.3390/microorganisms9081662)
Supplement: Supplementary file 1 [file microorganisms-09-01662-s001.zip › Archive 2/Supplement Data S1 Sequences.xlsx]

## Sheet: CompleteNif
	Organism	NifH	NifD	NifK	NifE	NifN	NifB	NifHSeq	NifDSeq	NifKSeq	NifESeq	NifNSeq	NifBSeq
1	[Clostridium] papyrosolvens C7	U4R173	U4R144	U4R2J4	U4R169	U4R1K0	U4R4S4	MRQVAIYGKGGIGKSTTTQNLTAGLGEMGKKIMIVGCDPKADSTRLILGGLAQQTVLDTLREEGEDIDLDLVMKKGFSDINCVESGGPEPGVGCAGRGIITSIGLLERLGAYEDDLDYVFYDVLGDVVCGGFAMPIREGKAQEIYIVASGEMMALYAANNISKGIQKYAKTGGVRLGGIICNSRKVDGEAELVEAFAKELGSQMIHFVPRDNMVQRAEIHKKTVIDFDAECNQADEYRSLAQKIDENKMFVIPKPLKQERLEELLMEHGIMDI	MNVRNIVLDKYSAKVYKNRKEHIMELTEETKDQPIAANSRTVPGIITNRGCCYAGCKGVVLGPLKDVLVLTHGPIGCGYYSWGTRRNKAKTEDGRNFIEYCFSTDLQEPDIVFGGEKKLRQAIKEAVEIFQPKCLMICSTCPVGLIGDDIHAVAAETEKLYGITCMAFSCEGYKGVSQSGGHHIANNTLMKKIIGTNDTPPKNKYSVNLLGEYNIGGDGWEVERIMKRIGYDVISVFTGDGSFEAIQNSHMANLNLVQCHRSINYIAEMMKTKYGVDWIKVNFIGIKSTIQSLRDMAAYFGDKELAERTEEVIDDELANIADEKEYYYSKLKGKTAALYVGGSRSHHYQLLLADFGVSTVLAGYEFAHRDDYEGREVIPTIREDADSKNIEHLNVAKDE…	MLTMTPKEISERSSLRINPCKTCQPVGAMYAALGVHNCMPHSHGSQGCASYHRTFLSRHFKEPAMASTSSFTEGASVFGGGSNLRTGVKNVFDIYSPDIIAVHTTCLSETIGDDLTAFIQDIDIPEGKYVVHTNTPSYVGSHINGFYNMMSGFINYMAETTGQSNGKTAIFPGFVNPGDIRELKRILKLMKVPFTMFPDQSGVMDAPMTGNYAMYPKGGTTIPEIIGLGDCEKVLALGELTSEEPANVLERKCKVPYSLMQLPIGIEATDKFVMELSQITNEEIPYELEEERGQLVDIILDAHFYFHDKTVAIFGDPDTVLGLTRLVLEMGMIPKYVLTGTPGEAFVKLANNLFNQYGVSDCTAKASGDLFELHQWIKNEKVDLLLGTSYGKQIAKAED…	MTESLILEERKDFIKFGFEKSGKTAIKCESNSVSGAVSQRACVYCGARVVLNPITDAFHIVHGPIGCASYTWDIRGSLTSGSDLYRNSFSTDLTEQDIVFGGEKKLSAAIDEVVQKHNPKVIFVYATCIVGVIGDDVEAVCRHAEKKHGTRVIPVKSPGFSGNKSYGYKMACNAILELLRPHNNISKTHGVNILGDFNLAGEMWIIKNYLNEIGIPVVSTITGDAGYDNLIKAPSAGLNLVQCAGSMTYLAKKMEAEMNIPFIKVSFFGVEDTSQSLIRIAEAIGTEENINKAKTFTQSESDRLRPLLEKYKSRLEGKKAAIYVGGGFKAISLIRQFNQMGIETVVVGTQTGKPEEYEIITGLVGQNAVILDDANPAELETFMKEKDADILVGGVKERP…	MSKNLVNLTVNPCKMCMPMGSVSAFYGIKKCMTILHGSQGCSTYIRRHMATHYNEPVDIASSSLTEEGTVFGGEGNLIKGIENMISLYKPEIIGVATTCLAETIGEDINRIINEFFKKHPEANVRIIPVSSAGYSGTQYEGFFKALRAIVENVEMDVKKNDKVNIITGLISPADTRYLKKLLDSMKIDYILLPDISDNLDGEYKKVYNRLQEGGTSIEEISLMGGAKLTIELSTFIKGEDSPAEYLYEAYGVPYVRCSLPVGLRDTDMFIRQLVKAGGTMCAETKKERGRYLDSIIDSHKYNSEGRAVIFGEPDFVYSTVRLCAENGIMPVVVATGSKCSSLSNLLIEEIQKASDYAFVEKFKIIDDCDFDTIEKYALEFGANVMIGSSDGRRIEEKHK…	MTDCCKVETEEVQTHQKLNHLLGKHPCFSARAHFKYGRIHLPVSPTCNIQCKFCKRCINKIENRPGVTAKVLTPKEAVKIVAKALELCPEISVVGIAGPGETLATDNALETFEMLGTEYPDLIKCLSTNGLMLDKYSERIINAGIKTVSVTVNAVEPDILQNICTGIFWNGSYLKDYEGAEKLIQEQLKGIEKLSNEGIAVKVNTVLIPDLNYGHMEEIARVVSKAGASIINIIPLIPQHEMKSFRPPDCNELNNAREWAGKYLNVFRHCRQCRADACGIPGKGKELGNLLYDFPMETFSHG
2	[Clostridium] thermosuccinogenes	A0A2K2FHQ2	A0A2K2F8T1	A0A2K2F8Q9	A0A2K2F8P8	A0A2K2FB60	A0A2K2F8U4	MRQVAIYGKGGIGKSTTTQNLTAALAEMGNKIMIVGCDPKADSTRLILNGLAQKTVLDTLREEGEDVDLDLVMKEGFGGIKCVESGGPEPGVGCAGRGIITSINLLEQLGAYTDDLDFVFYDVLGDVVCGGFAMPIREGKADEIYIVASGEMMAMYAANNICKGIQKYANTGGTRLGGIICNSRNVDNEFEMLKAFASELGSQLIHFIPRNNVVQRAEINKKTVIEFDPTDSQADEYRALARAVQDNDMFVIPKPMTQDRLEEILMEYGFIG	MNKIVDRILFRYPAKVMKNRKEHILVKEPEGPKEISANTRTLPGIITNRGCAYAGCKGVVIGPIIDMVHITHGPVGCSYYTWAARRNKGKAREGGKSFLEYAFTTDLQESDIVFGGIKKLAQAIKEAVEIFHPKAISIAATCPVGLIGDDIHAVAKKAQEEYGIPVLAFSCEGYKGVSQSAGHHIANNKLMKDVVGTEDIPEAQRKKYSVNILGEYNIGGDEWEIKRVLNKIGYTVIATLTGDAEYGDIAKAHNADLNLVQCHRSINYIADMIEIKYGLPWMKVNFIGIENFSNSLRNMAKYFGDAELMERTERVIQEEIEDIKDEINRYKEMCKGKTAVLFVGGSRAHHYQGLLKEIGMETVMAGYEFGHRDDYEGRDILPYIKLDADTRNIEELTVE…	MLNNTPKEISERSALVVNPAKTCQPIGAMYAALGIHGCLPHSHGSQGCCSFHRMHLTRHFREPIVASTSSFTEGACVFGGKTNLKKGLETVFEIYNPEIVAVNTTCLSETIGDDLSEIISSTNIPKGKTVIYANTPSYVGSHITGFSNMTKAMVTHLASKDENGGNNKLAIIPGFVEPSDMAEIKRILKLIGIPFIMFPDTSGVLNSPNTGKYVMYPKGGVTVEELKDLGNCFGTIALGKFASEAAAYELEKKCEVEAHVLKVPIGIKATDDFIMELLQMTVKEVPKELEEERGQLVDLMVDIHNHYHGKKVAIFGDPDIVTSMTEFAVSLGMIPKYVLTGTPGSAFEKDVTDILKSAGIEDFRVKAAGDLMELHQWIKNDKVDLLIGNTYGKYISRAE…	MKSLEAYPLEERKSHILVKEKDQIQGISCDRHSVSGVVSQRACVYCGARVVLNPITDAFHIVHGPIGCSSYTWDIRGSLSSGSEMFRNSFSTDLEEKDIIFGGEKKLSEAIDEIVRAKFPKAVFVYSTCVVGVIGDDIEAVCRAAERKYGIRVIPVKSTGFAGSKKDGYKAACDAIISLMDGGKYERGVKDPRSFNYLGDFNLAGEIWVVNNYFKEIGLNMITGVTGDSTVEKLRKARNASFNIVQCAGSSIYLAERMKEKFGIPYEKVSFFGIQDTVSSLIKLAELSGDEEVKKKTEKLIRIMVAEVEPVLEKYRKKCRGKKVAIYVGGGFKAVSLIKQFSELGMKTVMVGTQTGRKQEYETIRELVEEGTVILDDTNPSELEKFMKEKGADLLVGGV…	MNRNYVNLDVNPCKMCMPMGGSLAFKGIESSMVLMHGSQGCSTYIRRHMATHFNEPVDIASTSLSENGTVYGGSRNLKHGLMNVIKLYNPKVIGVLTTCLAETIGEDIGRIIEEFKEKKDIRNIDIIPVNTPGYGASHFEGYFHTMRSIIEYYNRKKAKPNGKVNIIIPNMTCADIREIKRILRLFHVDYVLMPDFSDTLDAPYKPDYEKIPEGGTRIDVIKNMSGARATIEMSVSIDDRYSPGKYLEEEHGVPLYRCPIPIGIRNTDWLIKTLSGITGKQIPGSLAVERGRLLDAMIDSHKYNGEGTVAIFGDPETVYAVTSLCLENGITPLIAATGSKNLKFRNLIAAKGTQAIDGTDFEYVHEQVKKLRPHLLIGNSDGKIIREKEHIPLIRIGFP…	MKAIDKNCTVSFSAVRGTLEGGRIMINCRGCKAGSEGKDPLWGTGLSNNTINKTLKHPCFNKNAHDCARIHLPVAPACNIKCKFCNRKYDCQNESRPGVTSNLLTPEEALKIFEHYRKRLKNLTVMGIAGPGDALANFDNVKKTIGYITEDHSDIAICISTNGLMLPEYAMELKKMGISHITVTINAVDPAVSEKIYDYVDYKGKRFRGREASEILLKNQLLGLEIIKDLDIMCKVNIVVIKGVNYFHVKDIVKKVKSLGVTYTNIMSLIPVKDTDYENQEPLSNKEISNLRKECEDIVPQMCHCRQCRADAVGKLGDELPQCAI
3	Accumulibacter phosphatis (strain UW-1)	C7RRG4	C7RRG5	C7RRG6	C7RQK2	C7RQK1	C7RRE1	MAKLRQAAIYGKGGIGKSTTTQNLVAALAEIGKKVMIVGCDPKADSTRLILHSKAQNSVMGLAAEAGSVEDLELEDVMSVGYGGIKCVESGGPEPGVGCAGRGVITAINFLEEEGAYDEDLEFVFYDVLGDVVCGGFAMPIRENKAQEIYIVCSGEMMAMYAANNIAKGIVKYANSGGVRLAGLICNSRNTDREDELIMALAAKLGTQMIHFIPRHNIVQHAEIRRMTVIEYDPTAAQADEYRTLAKKIVDNKNFVIPTPVTMDELEELLMEFGILEADDESIIGKTAAQLAAETAEALAAA	MSELTREETEALIQEVLEVYPEKARKDRAKHLAANDQSVEQSKKCITSNRKSLPGVMTVRGCAYAGSKGVVWGPIKDMIHVSHGPIGCGQYSRAGRRNYYVGTTGVDTFGTMNFTSDFQEKDIVFGGDKKLAKLIAEIEMLFPLHKGISVQSECPIGLIGDDIEAVAKKGAKEMDKPIVPVRCEGFRGVSQSLGHHIANDSIRDWVLDKRDGQAFEATPYDVSIIGDYNIGGDAWASRILLEEMGLRVVSQWSGDGTLAEIEKTPKVKLNLLHCYRSMNYISRHMEEKYGIPWLEYNFFGPTKIAESLRAIAAQFDDHIKEGAERVIAKYQPMMEAVIAKYKPRLQGKTVMLYVGGLRPRHVIGAYEDLGMQVIGTGYEFAHNDDYDRTIKEMGNATLL…	MQAVDDIKPCFPLFGDDDYQASLKNKQELFEERHSPEKVQEVFLWTTTQEYQDLNFKREALTVDPAKACQPLGAVLCALGFEKTLPYVHGSQGCVSYFRTYFNRHFKEPICCVSDSMTEDAAVFGGQKNMFDGLENARAIYKPEMIAVSTTCMAEVIGDDLNAFINNAKKEGHVPDEFPVPFAHTPSFVGSHVTGWDNMFEGIMRSFTLNHMADKAPGKNGKLNFVPGFETYLGNFRVIKRMMAEMGVDATLLSDPTEVLDTPADGEFRMYAGGTTQAEIKDAPNAISTLLLQPYQLDKTKKLLENTWNHEVPKLNIPMGVDWTDELLMKVSELTGKPIPESLARERGRLVDMMSDSHAWLHGKKFALYGDPDFVMGMVKILFECGAEPTHVLSHNGSK…	MKTAEIAQLLNEPACAHNRNEKSGCARTKPGATAGGCSFDGAQIALLPIADVAHIVHGPIACAGASWDNRGARSSGPTLYRIGMTTDLTEQDVIMGRGEKRLFLAIKQAIDDYAPKAVFLYSTCVPALIGDDLEAVARAASARWGVPVVPVDCAGFYGTKNLGNRIAGEAMFKYVIGTGEPAPVAASAQRPGIRVHDVNLIGEYNIAGEFWYLAPLFDELGLRILCTLSGDARFHEVQTMHRAQASMVVCAKALLNVARKLESDFGVPFFEGSFYGITDTSQAFRDFARLLGDSDLAARTELMIAREEAAIRAALEPWRARLAGKRVLLYTGGVKSWSVVSALQDLGMTVVATGTNKSTEEDKARIREIMGEATKMITDGSPKALLQAYKDYQADILIA…	MPEILKRAKPLAVNPLKASQPIGAALAFLGLRRAIPMLHGSQGCTAFGKVFLVRHFREPIPLQTTAMDQVSSIMSADENVIEGLRVLCEKSGPEIIGLPTTGLSETQGCDVQRLVREFRRRHPEFSSTAVVPVNTPDYSGCLETGFALAVEAIIDTLLPTGRGPAPAADGSRQVNVLASSMLTPGDIEAIKESIEAFGLLPVVLPDLGDSLDGHLIDQDSTPLTLGGTPKAAIAGLGEAVATLVIGRSLHKAADLLRARSGVPDYRFDHLLGLDACDAFVLALAEISGQSVPPAIERQRAQLQDAMVDTHFMTGFLRIGIAADPDLLVALGQFLTGVGGEVVAAVASTRAEVLADLPAVSVRIGDLEDLERAALAQRAQLIVANSHAAPSAQRLQVPLL…	MDLPVIEPSPPAAAGCSAGSCGSTARQMDALSDAVRARVQDHPCYSEDAHHYFARMHVAVAPACNIQCHYCNRKYDCANESRPGVVSEVLTPDQAVRKTLAVAATIPQMSVLGIAGPGDPLANPERTFETFRQLALKAPDIKLCVATNGLVLPDYVEELARYNIDHVTITINCVDPAIGARIYPWIFWKNRRVFGHEAAAILIAQQQKGLEMLTARGILVKVNSVLIPGVNDAHLPEVSRIVKAKGAFLHNVMPLIAEAEHGTFYGVMGQRSPQPAELKALQDACAGDMNMMRHCRQCRADAVGLLGEDRGAEFTLDKIEAMEIDYEAAMVVRAELRAQIAAELAEKRARAHAPAAATTPQVIRIQPHVAKSAPPVGRPVLMAVAAKNGLVAVHFGHAR…
4	Acidiferrobacter thiooxydans	A0A1C2G285	A0A1C2G2I1	A0A1C2G282	A0A1C2FY35	A0A1C2FYA4	A0A1C2G268	MTGLRQIAFYGKGGIGKSTTSQNTLAALAEMGQKILIVGCDPKADSTRLILHAKAQDTILSLAASAGSVEDLELEDVMKIGYRDIRCVESGGPEPGVGCAGRGVITSINFLEEEGAYDGADYVSYDVLGDVVCGGFAMPIRENKAQEIYIVMSGEMMAMYAANNISKGILKYANSGGVRLGGLVCNERQTDKEYELAESLAKKLNSKLIHFVPRDNVVQHAELRRMTVLEYAPDSKQADEYRTLAAKIHENVGKGTIPTPITMDELEDLLMEHGIMKAVDESIVGKSAAECAVA	MDMTPDEVKARNSEVIAEALSVYPEKTAKKRAKHLNVYEGDKPDCGVKSNIKSVPGVMTIRGCAYAGSKGVVWGPIKDMVHISHGPVGCGQYSWAARRNYYIGVTGVDTFVTMQFTSDFQEKDIVFGGDKKLDKILDEIQTLFPLNHGITIQSECPIGLIGDDIEAVAKKKSKEYDGKTIVPVRCEGFRGVSQSLGHHIANDAVRDWVFEKGGDKAAPFESTPYDVAIIGDYNIGGDAWSSRILLEEMGLRVIAQWSGDGSLAELENTPKAKLNILHCYRSMNYISRYMEEKFGIPWVEYNFFGPSKVAESLRTIASHFDDRIKEGAERVIAKYQPLMDAVIAKYRPRLEGKKVMLYVGGLRPRHVIGAYEDLGMEVIGTGYEFGHNDDYQRTTHYVKD…	MSQNAEKVLDHFTLFRSPEYVDMFENKKAFENAVPVAQLQKAVDWTKTQEYRELNFAREALVVNPAKACQPLGAVFAAVGFEGTLPFVHGSQGCVAYYRSHFSRHFKEPTSCVSSSMTEDAAVFGGLNNMIDGLANAYNLYKPKMIAVSTTCMAEVIGDDLNAFIKTAKEKGSVPPTFDVPFTHTPAFVGSHITGYDNTMRSILEHFWDGKAGTEAPLVREPRDSINFIGGFDGYAIGNMREVKRLFGLMGIDYTILGDNSDVWDTPTDGQFRMYDGGTTLADAAAAVHAKATVSMQEFCTPKTLAYIEKKGQEVVAFNHPMGVAGTDRFLMEVARLSGRAIPEEIARERGRLVDAIADSSAHIHGKRFALYGDPDLTLGLAAFLLELGAEPVHILATN…	MDGLANTVQQVFNEPACGKNQGKGDKERKKGCTQALQPGAAAGGCAFDGAKIALAPITDVAHLVHGPIACEGNSWDNRGAKSSGPLLYRTGFTTDINETDVVFGGEKRLFRAIKEILAKYDPPAVFVYQTCVTALIGDDIEALCKAASARFARPVIPVNAPGFVGSKNLGNKLAGEALLEYVIGTQEPEYTTPYDINIIGEYNLAGELWQIKPLLAELGIRVLACISGDARYRDVASAHRARAAMMVCSKAMINVARKMEERYAIPFFEGSFYGVSDMSEALREIARLLIARGAPANLAERAEALIAREEARVWARLAAYRPRLTGKRVLLITGGVKSWSVVAALQEIGIEIVGTSVKKSTKEDKERIKKIMGDEAHMIEDMTPREMYKLLKDARADIM…	MTAPAATRDRATGPATKACTVNPLKMSQPLGAALAFLGIAGSMPVFHGSQGCTAFGLVLFVRHFRESIPLQTTAMNEVTTILGGGENIEKALLNIHKRAKPAFIGIASTGLTETKGDDVAGDLRLIKDAHPELDMPIVYVSTPDYQGAFQDGWAKAVTAIIESLVTPAATVKGQVTILPGCHVTPGDIAELRDIVTAFGLSPIILPDLSGSLDGHVPGDFSPTSLGGTTPVEIARIGASEFALAIGEQMRPAARALAAKAGVPTRIFDSLTGLGAADDLFASLSALSGRPVPDKYRRERSQLVDAMLDAHFFFGGKRVAIGAEPDLLWALGAWCKDMGCEIAAAVTTTDSPVLTRLAADGVRLGDLEDLEGQAADCELLITHSHGRQAAQRLGIPFLRM…	MESKGNWDALPPQGPTDATASPTLDHKGCGASGGAGKASCGSSMAPQDMAPGVWDKVKNHPCYSEEAHHHYARMHVAVAPACNIQCNYCNRKYDCANESRPGVVSERLTPEQAARKTLAVASAIPQMTVLGIAGPGDPLANPEKTFKTFELIAREAPDIKLCLSTNGLALPDYVDRIKDLNVDHVTITINMVDPDVGARIYPWIYYRHKRHTGREAAQILHERQMQGLEMLTERGILCKVNSVMIPGINDQHLVEVNKAVKSRGAFLHNIMPLISAPEHGTVFGLAGQRGPTAQELKALQDRCEGQMNMMRHCRQCRADAVGLLGEDRSSEFTTEKVMEMELTYDGAARRAYQEAVEDQRNEKIAAKEAELEGLRDRGADIAILVAVATKGEGRVNEHF…
5	Acidihalobacter prosperus	A0A1A6C7Q0	A0A1A6C7Q1	A0A1A6C7N8	A0A1A6C7Q3	A0A1A6C7Q2	A0A1A6C7S4	MVMRQCAIYGKGGIGKSTTTQNLVAGLAEMGKKVMIVGCDPKADSTRLILHSKAQNTIMELAAEAGSVEDLELEDVLKSGYAEIKCVESGGPEPGVGCAGRGVITSINFLEEEGAYEEDLDFVFYDVLGDVVCGGFAMPIRENKAQEIYVVVSGEMMAMYAANNISKGIVKYANSGGVRLAGLICNSRNTDREDELIEALARKLGTRMIHFIPRDNVVQRAEIRRMTVIEYDPKAKQADEYRALAKKIVENTQFCIPTPCTMDELEELLTEFGIMDEEDLSIVGKTAADEAVAEATA	MEIETMTLINREETEALIQEVLEVYPEKARKDRAKHLATNDQSLEKSNKCITSNRKSLPGVMTIRGCAYAGSKGVVWGPIKDMIHISHGPVGCGQYSRAGRRNYYVGTTGVNTFGTMNFTSDFQEKDIVFGGDKKLAKMIEEIDQLFPLSKGVSIQSECPIGLIGDDIEAVAKKTSKEIEKPVVPVRCEGFRGVSQSLGHHIANDSIRDWVLPNRDNDNSFETTPYDVAIIGDYNIGGDAWSSRILLEEMGLRVVAQWSGDGTLAEIELTPKVKLNLLHCYRSMNYISRHMEEKYGIPWVEYNFFGPTKIAESLRKIASYFDDKIKEGAERVIEKYRAEYDAVIAKYRPRLEGKRVMLYVGGLRPRHVIGAYEDLGMEVVGTGYEFGHNDDYDRTIKEM…	MSQDVENIQPSYPLFRNEEYKKVIGDKRAKYEEMHPAEKIREVFEWTTTKEYQELNFQREALTVNPAKACQPLGAVLCALGYEKTMPYVHGSQGCVAYFRTYFNRHFKEPIACVSDSMTEDAAVFGGQKNMFDGLENAKALYKPDMIAVSTTCMAEVIGDDLNAFINNSKKEGHIPQEYPVPFAHTPSFVGSHTTGWDNMQEGILRYFTLNYMEDKQVGANGKLNVVPGFETYLGNFRVIKRMLEEMGVETTMLSDPTEVLDTPADGKFRMYAGGTTMDEVKDAPNAFDTLFLQPWQSDKTRKYVQNTWKHEAPKLNIPMGLEWTDEFLMKVSEITGKPIPESLTKERGRLVDMITDSHAWLHGKRYALYGDPDFVMGMTKLLLELGAEPVHILANNAN…	MMKPEELKAMLDEPACSHNKKSKSGCSKPKPGATAGGCAFDGAQIALLPIADVAHIVHGPIACAGNSWDNRGTRSSGPTLYRLGMTTDLTEQDVIMGRGEKRLFHSIKQAVESYDPAAVFVYNTCVPAVAGDDVGAICKDAAARWGVPVVPVDAAGFYGTKNLGNRLAGDAICKHVIGTREPDPVPESLQRPGIRVHDINLVGEYNIAGEFWHVAPLLDELGLRILGSLSGDSRFRDIQTMHRAEVTMVVCSKALLNVARYLEEQHSVPWFEGSWYGVDDTSKALRDFARVIGDEDLIARTEAVIAREEVKTVAALDPWREHLDGKRVLLYTGGVKSWSVVSALKDLGMDVVATGTNKSTEEDKERIREIMGEKTKMIEDGSPANLIGIVREYGADILI…	MAEIIKRKKAMSVSPLKSSQPIGASLAFLGINQAMPLMHGSQGCTAFAKVFFVRHFREPIPLQTTAMDQVSTVLGADESIVEALDTICKKSAPAMIGLCTTGLSETQGADIRRMVKVFRERHPEHAGTAVVAVPTPDFTGCMESGYAAAVHAMIEQLVPDVHEVGPVRGEGATQVNVLPGSLLTPGDVETLKLLIESFGLQPVMIPDLSGSLDGHLGDSPFSAVTTGGLDVSAFRGLSRAAATIVVGGSMNKAADLLRERTGVQDFRFETLMGLEPVDRLVAKLAQVSGRPVPDILERQRRQLQDAMLDTHFMLGLRRVAIAADPDHLLALTALLNGMGAEVVAAVAPMRTQRLTEAQSPAVVQIGDLEDLERMASEAGAEVLVGNSHLAESALRLNLP…	MKITNPPNREVIRMELTVLDSAGAQPQQSGCSSSGCGSTDDQLAHLPDEIRDKVYNHPCYSEQAHHYFARMHVAVAPACNIQCHYCNRKYDCSNESRPGVVSELLTPDQAVKKTLAVAANIPQMTVLGIAGPGDPLANPERTFATFRMLSEQAPDIKLCVSTNGLALPESVDELAKHNIDHVTITINAVDPDVGAKIYPWIFWENKRIKGREAAAILIEQQQKGLQMLTERGILVKVNSVMIPGVNDEHLKEVSRIVKSKGAFLHNVMPLISEAEHGTFFGLMGQRGPEPEELQNLQDACAGDMNMMRHCRQCRADAVGLLGEDRGEEFTLDKIEAMEIDYEAAMVRRAEVHRSIEAELNQHAQAKPAAPADIDPDARPVLMAIASQGGGVINQHFGHA…
6	Acidithiobacillus ferrivorans	A0A060UUM6	A0A060UU08	A0A060UNR3	A0A060UU01	A0A060UNQ7	A0A060UUN1	MSDKLRQIAFYGKGGIGKSTTSQNTLAALSEMGQKILIVGCDPKADSTRLILHSKAQDTVLSLAAEAGSVEDLELEDVMKVGYRDIRCVESGGPEPGVGCAGRGVITSINFLEENGAYDGADYVSYDVLGDVVCGGFAMPIRENKAQEIYIVMSGEMMAMYAANNISKGVLKYANSGGVRLGGLICNERQTDKELELADALAGKLGTRLIHFVPRDNIVQHAELRRMTVLEYAPESKQAGEYRTLAQKIHANGGNGTIPTPITMDELEDMLMEFGIMSAVDESVIGKSAAELAAAV	MSITAEETREQMVAETKTRNRALIDEVLKVYPEKTAKRRAKHLNVYEEGKSDCGVKSNIKSVPGVMTIRGCAYAGSKGVVWGPIKDMIHISHGPVGCGQYSWASRRNYYIGTTGVDTFVTMQFTSDFQEKDIVFGGDKKLEKIMDEIEDLFPLNHGITVQSECPIGLIGDDIEAVSKKKSKEYGGKTIVPVRCEGFRGVSQSLGHHIANDSIRDYVFEKQGAEPKAFEKTPYDVAIIGDYNIGGDAWSSRILLEEMGLRVIAQWSGDGSLAELENTPMAKLNVLHCYRSMNYISRYMEEKHGVPWVEYNFFGPSKIAESLRTIAGYFDDHIKEGAERVIEKYNRLTEEVIAKYRPRLDGRTVMLFVGGLRPRHVIGAYEDLGMNVVGTGYEFGHNDDYQ…	MSQNAEKVLDHFNLFREPEYQEMLKNKKEQFENPEPADKLVQVREWTKTWEYREKNFAREALTVNPAKACQPLGAVFAAVGFESTMPFVHGSQGCVAYYRSHLSRHFKEPTSCVSSSMTEDAAVFGGLNNMIDGLANTYAMYKPKMIAVSTTCMAEVIGDDLNAFIKTSKEKGSVPEAYDVPFAHTPAFVGSHITGYDNALKGVLAHFWDGKAGTVPALVREANEKINFIGGFDGYTVGNTREVKRILDLMNLEYTILADTSDVFDTPSDGKFRMYDGGTTLEDTAAALNAKATFSMQEYCTEKTLPFIAEHGQEVVALNCPIGVSGTDKFIMELARVSGKAIPDELKKERGRLVDAIADSTAHIHGKKFAIYGDPDQCLGLAAFLMELGGEPTHVLAT…	MLQNKIQDVFNEPGCSKNQSKSDKERKKGCTKALQPGGAAGGCAFDGAKIALQPITDVAHLVHGPIACEGNSWDNRGSKSSGSQLYRTGFTTDINELDVVYGGEKHLFKSIKEIIDKYDPPAVFVYQTCVPAMIGDDIEAVCKAASQKFAKPIIPVNSPGFVGAKNLGNKLAGEALLDYVIGTEEPEHSTPYDINIIGEYNLSGELWQVKPLLDHLGIRVTCCISGDAKYHDVAQSHRARANMMVCSKSMINIARKMEERYQIPFFEGSFYGISDTTESLREITRLLIQQGAPEELRDRTEALIVREEARAWQRIAEYTHRLRGKRVLLFTGGVKSWSVVSALQEGGMEVVGTSVKKSTKEDKEKIKELMGQDAHMIDDMTPREMYKMFQEARADVLLS…	MSTVIQNRKACTVNPLKMSQPIGGALAFMGIANCMPMLHGSQGCTAFGLVLFQRHFNEGIPMQTTAMSEVATVMGGLDNIGIAILSIQQRTKPAIIGICSTGVTETKGDDVDGYLKNFRASHPELDQLALVYVSTPDFKDAFQDGWAKAVESMVKDLAEPSSARREGSVNFLVGSHLTAADIEELREISESFGLETTILPDISGSMDGHIPDDFTPNTLGGTPVDAIRRMGEAELTIALGEQMRPGAEALMSKTGQPYVLFDRITGIEATDQLLDCLSQLSGQPVPGKYRRQRSQLIDAMLDSHFFFGGKKIAIGAEPDLLWNIGSWFNEMGAIITAAVTTTHSPLLEQMPCEEVLIGDLEDLEARSAGCDLLITHSHGRQAAARLDIAFLRMGLPIFD…	MASQIISLSSISTPNNGVDLEEIMQQKAEHQGCGTSGSSGKASCGTGAGQGDLAPEIWEKVKNHPCYSEEAHHHYARMHVAVAPACNIQCNYCNRKYDCANESRPGVVSEKLTPEQAAKKVLAVASTIPQMTVLGVAGPGDPLANPEKTFKTFELISKTAPDIKLCLSTNGLALPDHVDTIAGFNVDHVTITINMVDAEVGALIYPWIFYKNKRYKGREAAQILTDRQMQGLEMLTERGILCKVNSVMIPGINDHHLVEVNRAVKSRGAFLHNIMPLISAPEHGTVFGLNGQRGPTAQELKALQDSCEGEMNMMRHCRQCRADAVGLLGEDRSAEFTTEAVMAMDVEYDLESRKAYQSLVEQERQATADAKRAELETLAGEQSDVKILIAVATKGSGRV…
7	Acidithiobacillus ferrivorans SS3	G0JSY8	G0JSY7	G0JSY6	G0JSY3	G0JSY2	G0JSZ3	MSKLRQIAFYGKGGIGKSTTSQNTLAALSEMGQKILIVGCDPKADSTRLILHSKAQDTVLSLAAEAGSVEDLELEDVMKVGYRDIRCVESGGPEPGVGCAGRGVITSINFLEENGAYDGADYVSYDVLGDVVCGGFAMPIRENKAQEIYIVMSGEMMAMYAANNISKGVLKYANSGGVRLGGLICNERQTDKELELADALAGKLGTRLIHFIPRDNIVQHAELRRMTVLEYAPESKQAEEYRQLAQKIHANAGNGTIPTPITMDELEDMLMEFGIMQKEDASLIGKSAAELAAAV	MSITAEETREQMVAETKTRNRALIDEVLKVYPEKTAKRRAKHLGVYEEGKSDCGVKSNIKSVPGVMTIRGCAYAGSKGVVWGPIKDMIHISHGPVGCGQYSWASRRNYYIGTTGVDTFVTMQFTSDFQEKDIVFGGDKKLEKIMDEIEDLFPLNHGITVQSECPIGLIGDDIEAVSKKKSKEYGGKTIVPVRCEGFRGVSQSLGHHIANDSIRDYVFEKQGAEPKAFEKTPYDVAIIGDYNIGGDAWSSRILLEEMGLRVIAQWSGDGSLAELENTPMAKLNVLHCYRSMNYISRYMEEKHGVPWVEYNFFGPSKIAESLRTIAGYFDDHIKEGAERVIEKYNRLTEEVIAKYRPRLDGRTVMLFVGGLRPRHVIGAYEDLGMNVVGTGYEFGHNDDYQ…	MSQNAEKVLDHFNLFREPEYQEMLKNKKEQFENPEPADKLVQVREWTKTWEYREKNFAREALTVNPAKACQPLGAVFAAVGFESTMPFVHGSQGCVAYYRSHLSRHFKEPTSCVSSSMTEDAAVFGGLNNMIDGLANTYAMYKPKMIAVSTTCMAEVIGDDLNAFIKTSKEKGSVPEAYDVPFAHTPAFVGSHITGYDNALKGILAHFWDGKAGTVPALVREANEKINFIGGFDGYTVGNTREVKRILDLMNLEYTILADTSDVFDTPSDGKFRMYDGGTTLEDTAAALNAKATFSMQEYCTEKTLPFIAEHGQEVVALNCPIGVSGTDKFIMELARVSGKAIPDELKKERGRLVDAIADSTAHIHGKKFALYGDPDQCLGLAAFLMELGGEPTHVLAT…	MLQNKIQDVFNEPGCSKNQSKSDKERKKGCTKALQPGGAAGGCAFDGAKIALQPITDVAHLVHGPIACEGNSWDNRGSKSSGSQLYRTGFTTDINELDVVYGGEKHLFKSIKEIIDKYDPPAVFVYQTCVPAMIGDDIEAVCKAASQKFAKPIIPVNSPGFVGAKNLGNKLAGEALLDYVIGTEEPEYSTPYDINIIGEYNLSGELWQVKPLLDHLGIRVTCCISGDAKYHDVAQSHRARANMMVCSKSMINIARKMEERYQIPFFEGSFYGISDTTESLREITRLLIQQGAPEELRDRTEALIVREEARAWQRIAEYTHRLRGKRVLLFTGGVKSWSVVSALQEGGMEVVGTSVKKSTKEDKEKIKELMGQDAHMIDDMTPREMYKMFQEARADVLLS…	MSTVIQNRKACTVNPLKMSQPIGGALAFMGIADCMPMLHGSQGCTAFGLVLFQRHFNEGIPMQTTAMSEVATVMGGLDNIGIAILSIQQRTKPAIIGICSTGVTETKGDDVDGYLKNFRASHPELDQLALVYVSTPDFKDAFQDGWAKAVESMVKGLAEPSSARREGSVNFLVGSHLTAADIEELREISESFGLEATILPDISGSMDGHIPDDFTPNTLGGTPVDAIRRMGEAELTIALGEQMRPGAEALMSKTGQPYVLFDRITGIEATDQLLDCLSQLSGQPVPGKYRRQRSQLIDAMLDSHFFFGGKKIAIGAEPDLLWNIGSWFNEMGAIITAAVTTTHSPLLEQMPCEEVLIGDLEDLEARSAGCDLLITHSHGRQAAARLDIAFLRMGLPIFD…	MASQIISLSSISTPNNGVDLDEIMQQKAEHQGCGTSGSSGKASCGTGAGQGDLAPEIWEKVKNHPCYSEEAHHHYARMHVAVAPACNIQCNYCNRKYDCANESRPGVVSEKLTPEQAAKKVLAVASTIPQMTVLGVAGPGDPLANPEKTFKTFELISKTAPDIKLCLSTNGLALPDHVDTIAGFNVDHVTITINMVDAEVGALIYPWIFYKNKRYKGREAAQILTDRQMQGLEMLTERGILCKVNSVMIPGINDHHLVEVNRAVKSRGAFLHNIMPLISAPEHGTVFGLNGQRGPTAQELKALQDSCEGEMNMMRHCRQCRADAVGLLGEDRSAEFTTEAVMAMDVEYDLESRKAYQSLVEQERQATADAKRAELETLAGEQSDVKILIAVATKGSGRV…
8	Acidithiobacillus ferrooxidans (strain ATCC 23270 / DSM 14882 / CIP 104768 / NCIMB 8455) (Ferrobacillus ferrooxidans (strain ATCC 23270))	B7JA99	B7JA98	B7JA97	B7JA94	B7JA93	B7JAA6	MSDKLRQIAFYGKGGIGKSTTSQNTLAALTEMGQKILIVGCDPKADSTRLILHSKAQDTVLSLAAEAGSVEDLEIEDVMKVGYRDIRCVESGGPEPGVGCAGRGVITSINFLEENGAYDGVDYVSYDVLGDVVCGGFAMPIRENKAQEIYIVMSGEMMAMYAANNISKGILKYANSGGVRLGGLVCNERQTDKELELAEALAGKLGTKLIHFVPRDNIVQHAELRRMTVLEYAPESKQAEEYRQLAQKIHANGGNGTIPTPITMDELEEMLMEFGIMSAVDESVIGKSAAELAAAV	MSITAEETREQIVAETKTRNRALIDEVLKVYPEKTAKRRAKHLNVFEDGKSDCGVKSNIKSVPGVMTIRGCAYAGSKGVVWGPIKDMIHISHGPVGCGQYSWGSRRNYYIGTTGVDTFVTMQFTSDFQEKDIVFGGDKKLEKIMDEIEDLFPLNHGITVQSECPIGLIGDDIEAVSKKKSKEFGGKTIVPVRCEGFRGVSQSLGHHIANDSVRDYVFEKQGAEPKAFEKTPYDVAIIGDYNIGGDAWSSRILLEEMGLRVIAQWSGDGSLAELENTPMAKLNVLHCYRSMNYISRYMEEKHGVPWVEYNFFGPSKIAESLRTIASYFDDHIKEGAERVIEKYNRLTAEVIAKYRPRLEGRTVMLFVGGLRPRHVIGAYEDLGMNVVGTGYEFGHNDDYQ…	MSQNAEKVLDHFNLFREPEYQEMFKNKKAQFENPVPQDKLVQVREWTKTWDYREKNFAREALTVNPAKACQPLGAVFAAVGFESTLPFVHGSQGCVAYYRSHLSRHFKEPTSCVSSSMTEDAAVFGGLNNMVDGLANAYAMYKPKMIAVSTTCMAEVIGDDLNAFIKTSKEKGSVPEEYDVPFAHTPAFVGSHVTGYDNALKGVLAHFWDGKAGTVPALVREPNEKINFIGGFDGYTVGNTREVKRILDLMKLEYTILADTSDVFDTPSDGKFRMYDGGTTLEDTAAALNAKATFSMQEYCTEKTLPFIAEHGQEVVALNCPIGVSGTDKFLMELSRVSGKAIPDELKKERGRLVDAIADSTAHIHGKKFAIYGDPDQCLGLAAFLMELGGEPTHVLAT…	MLQNKIQDVFNEPGCSKNQSKSDKERKKGCTKALQPGGAAGGCAFDGAKIALQPITDVAHLVHGPIACEGNSWDNRGSKSSGSQLYRTGFTTDINELDVVYGGEKHLFKSIKEVLDKYDPSAVFVYQTCVTAMIGDDIESVCKAASQKFAKPIIPVNAPGFVGAKNLGNKLAGEALLDYVIGTEEPEYSTPYDINIIGEYNLSGELWQVKPLLDHLGIRVTCCISGDAKYHDVAQSHRARANMMVCSKSMINIARKMEERYQIPFFEGSFYGISDTTESLREITRLLIQQGAPAELHDRTEALIAREEARAWQRIAEYTHRLRGKRVLLFTGGVKSWSVVSALQEGGMEVVGTSVKKSTREDKERIKEIMGQDAHMLDDLTPREMYKMFQEARADVLLS…	MSTVIQSRKACTVNPLKMSQPIGGALAFMGIADCMPMLHGSQGCTAFGLVLFQRHFNEGIPMQTTAMSEVATVMGGLDHIGSAILNIQQRTKPAIIGICSTGVTETKGDDVDGYLKNFRAAHPELDQLALVYVSTPDFKDAFQDGWAKAVESMVKGLAEPSSARREGSVNFLAGSHLTAADIEELREISESFGLEATILPDISGSMDGHIPDDFTPNTLGGTPVDAIRRMGEAELTIALGEQMRPGAEALMTKTGQPYVLFDRITGIETTDQLLDCLSQLSGQPVPGKYRRQRSQLIDAMLDSHFFFGGKKIAIGAEPDLLWNIGSWLNEMGANITAAVTTTHSPLLEQMPCEEVLIGDLEDLEARSAGCDLLITHSHGRQAAARLDIAFLRMGLPIFD…	MQQKAEHQGCGTSGGSGKASCGSGAGQGDLAPEIWEKVKNHPCYSEEAHHHYARMHVAVAPACNIQCNYCNRKYDCANESRPGVVSEKLTPEQAAKKVLAVASTIPQMTVLGIAGPGDPLANPEKTFKTFELISKTAPDIKLCLSTNGLALPDHVDTIARFNVDHVTITINMVDANVGAQIYPWIFYKNKRYKGREAAQILTDRQMQGLEMLTERGILCKVNSVMIPGINDHHLVEVNRAVKSRGAFLHNIMPLISAPEHGTVFGLNGQRGPTAQELKALQDSCEGEMNMMRHCRQCRADAVGLLGEDRSAEFTTEAVMAMDVEYDLESRKAYQSLVEQERQATADAKRAELETLAGEQSDVKILIAVATKGSGRVNEHFGHATEFQIYEASASGAKFV…
9	Acidithiobacillus ferrooxidans (strain ATCC 53993) (Leptospirillum ferrooxidans (ATCC 53993))	B5ER76	B5ER75	B5ER74	B5ER71	B5ER70	B5ER81	MSDKLRQIAFYGKGGIGKSTTSQNTLAALTEMGQKILIVGCDPKADSTRLILHSKAQDTVLSLAAEAGSVEDLEIEDVMKVGYRDIRCVESGGPEPGVGCAGRGVITSINFLEENGAYDGVDYVSYDVLGDVVCGGFAMPIRENKAQEIYIVMSGEMMAMYAANNISKGILKYANSGGVRLGGLVCNERQTDKELELAEALAGKLGTKLIHFVPRDNIVQHAELRRMTVLEYAPESKQAEEYRQLAQKIHANGGNGTIPTPITMDELEEMLMEFGIMSAVDESVIGKSAAELAAAV	MSITAEETREQIVAETKTRNRALIDEVLKVYPEKTAKRRAKHLNVFEDGKSDCGVKSNIKSVPGVMTIRGCAYAGSKGVVWGPIKDMIHISHGPVGCGQYSWGSRRNYYIGTTGVDTFVTMQFTSDFQEKDIVFGGDKKLEKIMDEIEDLFPLNHGITVQSECPIGLIGDDIEAVSKKKSKEFGGKTIVPVRCEGFRGVSQSLGHHIANDSVRDYVFEKQGAEPKAFEKTPYDVAIIGDYNIGGDAWSSRILLEEMGLRVIAQWSGDGSLAELENTPMAKLNVLHCYRSMNYISRYMEEKHGVPWVEYNFFGPSKIAESLRTIASYFDDHIKEGAERVIEKYNRLTAEVIAKYRPRLEGRTVMLFVGGLRPRHVIGAYEDLGMNVVGTGYEFGHNDDYQ…	MSQNAEKVLDHFNLFREPEYQEMFKNKKAQFENPVPQDKLVQVREWTKTWDYREKNFAREALTVNPAKACQPLGAVFAAVGFESTLPFVHGSQGCVAYYRSHLSRHFKEPTSCVSSSMTEDAAVFGGLNNMVDGLANAYAMYKPKMIAVSTTCMAEVIGDDLNAFIKTSKEKGSVPEEYDVPFAHTPAFVGSHVTGYDNALKGVLAHFWDGKAGTVPALVREPNEKINFIGGFDGYTVGNTREVKRILDLMKLEYTILADTSDVFDTPSDGKFRMYDGGTTLEDTAAALNAKATFSMQEYCTEKTLPFIAEHGQEVVALNCPIGVSGTDKFLMELSRVSGKAIPDELKKERGRLVDAIADSTAHIHGKKFAIYGDPDQCLGLAAFLMELGGEPTHVLAT…	MLQNKIQDVFNEPGCSKNQSKSDKERKKGCTKALQPGGAAGGCAFDGAKIALQPITDVAHLVHGPIACEGNSWDNRGSKSSGSQLYRTGFTTDINELDVVYGGEKHLFKSIKEVLDKYDPSAVFVYQTCVTAMIGDDIESVCKAASQKFAKPIIPVNAPGFVGAKNLGNKLAGEALLDYVIGTEEPEYSTPYDINIIGEYNLSGELWQVKPLLDHLGIRVTCCISGDAKYHDVAQSHRARANMMVCSKSMINIARKMEERYQIPFFEGSFYGISDTTSLREITRLLIQQGAPAELHDRTEALIAREEARAWQRIAEYTHRLRGKRVLLFTGGVKSWSVVSALQEGGMEVVGTSVKKSTREDKERIKEIMGQDAHMLDDLTPREMYKMFQEARADVLLSG…	MSTVIQSRKACTVNPLKMSQPIGGALAFMGIADCMPMLHGSQGCTAFGLVLFQRHFNEGIPMQTTAMSEVATVMGGLDHIGSAILNIQQRTKPAIIGICSTGVTETKGDDVDGYLKNFRAAHPELDQLALVYVSTPDFKDAFQDGWAKAVESMVKGLAEPSSARREGSVNFLAGSHLTAADIEELREISESFGLEATILPDISGSMDGHIPDDFTPNTLGGTPVDAIRRMGEAELTIALGEQMRPGAEALMTKTGQPYVLFDRITGIETTDQLLDCLSQLSGQPVPGKYRRQRSQLIDAMLDSHFFFGGKKIAIGAEPDLLWNIGSWLNEMGANITAAVTTTHSPLLEQMPCEEVLIGDLEDLEARSAGCDLLITHSHGRQAAARLDIAFLRMGLPIFD…	MASQIISLASIATPNNGVDLDEIMQQKAEHQGCGTSGGSGKASCGSGAGQGDLAPEIWEKVKNHPCYSEEAHHHYARMHVAVAPACNIQCNYCNRKYDCANESRPGVVSEKLTPEQAAKKVLAVASTIPQMTVLGIAGPGDPLANPEKTFKTFELISKTAPDIKLCLSTNGLALPDHVDTIARFNVDHVTITINMVDANVGAQIYPWIFYKNKRYKGREAAQILTDRQMQGLEMLTERGILCKVNSVMIPGINDHHLVEVNRAVKSRGAFLHNIMPLISAPEHGTVFGLNGQRGPTAQELKALQDSCEGEMNMMRHCRQCRADAVGLLGEDRSAEFTTEAVMAMDVEYDLESRKAYQSLVEQERQATADAKRAELETLAGEQSDVKILIAVATKGSGRV…
10	Afifella marina DSM 2698	A0A1G5N5E3	A0A1G5N4X4	A0A1G5N659	A0A1G5N4Y3	A0A1G5N4N9	A0A1G5N4J1	MSSLRQIAFYGKGGIGKSTTSQNTLAALVEMGQKILIVGCDPKADSTRLILNTKMQDTVLSLAAEAGSVEDLELEDVLKLGYKGIKCTESGGPEPGVGCAGRGVITAINFLEENGAYDDVDYVSYDVLGDVVCGGFAMPIRENKAQEIYIVMSGEMMALYAANNIAKGILKYAHSGGVRLGGLICNERQTDQELELSEALAEKLNTKLIHFVPRDNIVQHAELRRQTVIQYAPDSNQAKEYRTLAEKIHANSGQGTIPTPVSMDELEQMLLDFGIMKTEEQALAELQAKEAAKAAEAAA	MSLDHKNDAEFHANLIEEVLKAYPDKAQKKRSRHLSVAKPADASEEGGEQNLSECAVKSNIKSIPGVMTIRGCAYAGSKGVVWGPVKDMVHISHGPVGCGQYSWAQRRNYYTGTTGVDTFVTMQFTTDFQERDIVFGGDKKLEKVIDEINELFPLANGISVQSECPIGLIGDDIEAVARKKKSETGKTVVPVRCEGFRGVSQSLGHHIANDTIRDWVLDKSEREFEATDYDVTIIGDYNIGGDAWASRRLLEEMGLRVIGSWSGDGTLAELEQAPKAKLNLIHCYRSMNYICRHMEEKHGVPWTEYNLFGPTQIAQSLRHIASYFDDTIKEGAERVIAKYQPLVDAVISKYKPRLEGKTVMLYVGGLRPRHIVNAYDDLGMEIVGTGYEFAHNDDYQRT…	MPQSAEKVLDHSLLFREPEYKEMFAKKRADMENMPATEKVQETADWTKSWEYREKNFARESLSINPAKACQPLGAVFAAAGFEKTLSFVHGSQGCVAYYRSHLSRHFKEPCSAVSSSMTEDAAVFGGLNNMVEGLKNAYALYSPKMIAVSTTCMAEVIGDDLQSFIIGAKDKESVPQDFPVPYAHTPAFVGSHTTGYDNMLRGILEGFWANAEVTKNETINIVPGFDGFAVGNNRELKRILDLMGVEYTILSDVSDQFDTPSDGEFRMYDGGTTLEAAKNAVNAKATISLQQYCSTKTLQYAKSFDQETASFHYPMGVAATDEFLMKVSEITGKEIPEELRMERGRLVDAMADSQATLHGKTYAIYGDPDFVYAMARFVLEFGGEPRHCLATNGTKPWA…	MGEVLRSKTAELFNEPGCAKNQAKSEKERKKGCSKPLVPGAAAGGCAFDGAKIALEPIVDVVHLTHGPSACEGNSWDNRHAATSGPSTYRLGLTTDLSELDIVMGNGEKRLYRAIKDAIARYDPPAVFVYQTCVPAMIGDDIEAVCRHAAEKTGTPCIPVLSAGFSGKKNFGNKLAGEALFKHVIGTIEPEYTTPTDVNILGEYNIVGEIWQIKPLLEKLGIRLLANITGDARYRDLAGAHRARVNMMMCSAALINLARQMEERWGIPYFEGSFYGIADTSAALRTLARMLIERGAPEDLLERTEALIAAEEARAWARIEPYREILKGKRVILYTGGVKSWSIVSALQEIGMKIVATSVRKSTEGDKERIKEIMDDPHMVGSVPAREMYAKLANDEADI…	MAMLLQPKKNGSINPLKSSAPLGAALAYLGVDGAVPLFHGAQGCTSFALTLAVRHFREDMPMQTTAIAEVETILGGADNLEEALVNLQSRMNPKFIGIASTALIETRGEDITGDLLSIMQRRHELARTAIVYASTPDYVGALEDGWAKAVTAIIDGLVVPGERRQKSLRQINILPGVHQTAADIDQVRDMAEAFGLNAVVLPDLSGSLDGHVNAEFTPITSGGTKLEEIADMGEGLATIAIGQHMTPAAEALEGLTGVPSTVLSNLTGLAASDELVALLSRISGVAVPESLKRRRSQLVDAMLDCHFYLGGKRIAIAADPDLVYQLSVFFKSLGAEIVTAVTTTNHSPLLEKVPAKEVVVGDLMDFEERAAAAQADLLVTHSHGRQAAERLGLPHLRVG…	MAQLISLGSLKAPTSAAKMRASLAKSGCASSSCGSSDGPADMSPEMWERVKDHPCYSEEAHHYFARMHVAVAPACNIQCNYCNRKYDCANESRPGVVSERLDPDQAVKKVIAVANEVPQLSVLGIAGPGDACYDWRKTKETFERVSKEIPDLKLCLSTNGLALPDYVDEIADMAIDHVTITINAIDPEIGAKIYPWVFYDHRRWTGVEASRILLERQMLGLEMLVARDILVKVNSVMIPGINDAHLIEVNKAVKEKGAFLHNIMPLISDPAHGTHFGLTGQRGPTPMEVKALQDKVEGGTKLMRHCRQCRADAVGILGEDRGQEFTMDQLPETVSYDPARREEYRSVVATVRGEHAATKEAAKADLAEVRDAPVLLVAVATRGGGRINLHFGHAQEFQV…
11	Agarivorans albus MKT 106	R9PU45	R9PQE8	R9PQA3	R9PKC1	R9PT47	R9PK56	MAIRQCAIYGKGGIGKSTTTQNLVGALAEAGKKVMIIGCDPKADSTRLILHAKAQNTIMEMAAEAGSVEDIELEDVLKVGYGGVRCVESGGPEPGVGCAGRGVITAINFLEEEGAYEEELDFVFYDVLGDVVCGGFAMPIRENKAQEIYIVVSGEMMAMYAANNISKGICKYAATGGVRLAGLICNSRKCDREDELIEALAAKIGTQMIHFVPRDNVVQQAEIRRMTVIEYNPKCNQADEYRTLAKKIIDNKMFVVPTPVTMDELEELLMEFGIMDEEDESIIGQVAEEATA	MSDKKAETQALIDEVLEVYPEKAKKDRQKHLGANDSEGGSCITANRKSLPGVMTARGCAYAGSKGVVWGPIKDMVHISHGPVGCGQYSRAGRRNYYTGYTGVNSFGTMNFTSDFQERDIVFGGDKKLATMVDEIEMLFPLAKGISIQSECPVGLIGDDIEAVAKTKGAEIGKTIVPVRCEGFRGVSQSLGHHIANDTLRDYVLDKSEDKEVATSDYDVAIIGDYNIGGDAWSSRILLEEIGLRVVAQWSGDGTLPELENTPKVKMNLVHCYRSMNYICRHMEEKYGIPWMEYNLFGPTKCEESLRAIAAKFDEKIQAKAEEVIAKYKEQWQAVVDKYRPRLEGKKVMLYVGGLRPRHVIGAYEDLGMEIVGAGYEFGHNDDYSKTVPEVKDATLIYDDV…	MSQQVDDIKPGYPLFEQPEYKDMMARKRSDHEEGVSDEKIKEVFEWTTTQEYQDLNFSRKTLTVDPAKACQPLGSVLCALGFEKTLPYVHGSQGCVAYFRTYFNRHFKEPVACVSDSMTEDAAVFGGQKNMFDGLQNSLALYKPEVIAVSTTCMAEVIGDDLNAFIGNAKEEGYIPKELPTPFAHTPSFVGSHVTGWDGMFEGFARYFTLNKMDDKTVGSNGKINLIPGFETYLGNYRVIHKMMQQMGVDYSLLSDPSEVLDTPADGEYRMYAGGTPLSELEDAPNAITTVLLQPDQLTKTKKFVEGTWKHEVPALQIPMGLDWTDEFLIKIAELTGKEIPESLATERGRLVDMMTDSHTWLHGVSFSIYGDPDYLMGLTKFLQELGCEVKHILCNNGA…	MKRSDIAELLDEPACEHNTGEKSGCARPVPGATAGGCSFDGAQITLLPIADVAHIVHGPIACAGNSWNNRGTRASGRNLFRLGFTTDLNEQDVIMGRAEKRLLHAIKTVIEKHSPPAVFVYVTCVPALEGNDVEAICKLAQSRWNIPVVAVDAAGFYGSKNLGNRIAGEVMVKQVVGTIDPPEKPFMRHDPTRRVNDIVLIGEYNIAGEFWHVSPLLERLGYRVLSCMSGDTRFHEIQTMHQADVAMVVCSRAQINVARMLKERWNIPWFEGSFYGIEDTSASLRSFAKLLDDPQVSRETEVLIAQQEALIRLQLQPYIERLKGKKALLYTGGVKSWSIVSALQELGISVVATGTKKSTAEDKARIKQIMGEDALMLDEGGARNLLNVAQQHKADLMIA…	MTNKVSVKRSALVEQPLKTSAATGATLACMGLDNSIPLMHGSQGCGAFAKVYLIQHYREPIPLQNTAIDHIAAVMGGDDNLSSALKLLCEKHQAALIVVMTTGLTEMQGCDVVRVVREFKTQHPQFSNKRIVSVNTPDFTGSMQSGFASTIEACMQQLLVEKQLSVPKLDSNIQQLNVFVSCALTSADLELIARYCEAFGFNPVLVPNLSDSLDGHLADDDFSVTSTGGTGLSQLASCIHSKASLVFGESMLPAASVLEKHYQVPSLFMGTGMGMQQTDQLVMKLAELSNKPVPQWITRQRKRLQDALLDSHFLLSDAKVAIALEPDLAAGYCEVFSEVGASVERVVTTLNVTSLPQLKTNSVVVGDLSDLELCVDECELIVGNTHCANMCEPLTPVLR…	MTIQPLKQANGENPLSAQASKQAALVAKHPCFSKAGHQYARIHLPVAPACNIQCNYCNRKFDCSNETRPGVVSKLLSPAAAVKRFVKVKKHVPETQVVGIAGPGDPLANPKATLASLKAIEKVDTDVHLCVSTNGLALADQLESLMEAGVRHLTITINCIDADIGQRIYPWVYFNQRRLRGREAAQTLIDRQLLGLEAAIKAGMLVKVNTVLIPGINDFHIESLAKELGRYGAFIHNIMPLISDPAHGTYFGLMGQREPTKQELNLAREQAGQSMQQMTHCQQCRADAVGKLGQDIDLAALENSEPAQVARSIQVAIASSSLSLIDQHFGHATQFSMYRVSADEITQLDDFSWQQYCQGSEQCDDSAVKDLSQLKHVDTILCSRIGHAPQLELSAMNVK…
12	Alkalibacter saccharofermentans DSM 14828	A0A1M4S475	A0A1M4S490	A0A1M4S4B1	A0A1M4S4E8	A0A1M4S489	A0A1M4S465	MRQIAIYGKGGIGKSTTTQNLTAALGEMGREIMIVGCDPKADSTRLVLHGMAQKTVLETLRDEGEDIELDQVLVKGFKDIRCVESGGPEPGVGCAGRGIITSINLLEQLGAYTEDLDYVFYDVLGDVVCGGFAMPIREGKAEEIYIVASGEMMAMYAANNISKGIQKYAATGGTRLGGIICNSRKVDNEYEMIEAFAKELGTQMIHFVPRDNMVQRAEINKKTVIDFDPSQPQADQYRTLAKNIEDNDMFVVPKPMETDRLEEILMEYGILG	MKDMNKVVDKMLDAYPAKVMKNRKEHILVKDSDDIPKIGANTRTIPGIITNRGCCYAGCKGVVIGPIVDMVHIVHGPVGCSYYAWGTRRNKGKAKDGGKNFLSYAFTTDMQESDIVFGGDKKLAQAIKEAVETFNPKAISVSATCPVGLIGDDIQKVAKDAEKEYGIPVLAFSCEGYKGVSQSAGHHIANNKLMKDVIGTIDIPKPKEKEFTLNILGEYNIGGDEWEISRVLNKIGYKVVACMTGNSEYEDIAKSHNADLNLVQCHRSINYIAEMIEIKYGMPWMKVNFIGMENMSNTLRNIAKYFGDEDLIKRTEAVISEEISEIEDEMAYYKEMCEGKTAMLYVGGSRAHHYQGLLGEIGMDTILAGYEFGHRDDYEGRDVIPDIKLDADTRNIEEI…	MLDHTPKEINERSALVVNPAKTCQPIGAMYAALGIHRCLPHSHGSQGCCSYHRMHLTRHYRDPIVASTSSFTEGACVFGGKSNLKKGIENVFEIYDPDVIAVNTTCLSETIGDDLNDIVLSTKVPEGKTVIYASTPSYQGSHVTGFSNMTKAMVTHMVNKNKIIENGKLAVIPGYVEPSDMSEIKRMLSMLGAPFTMFPDTSGVVNSPNTGKYEMYPEGGTTVEELSDLGNCEKTIAMGKFSSEAAAFELEKLCDVEANVINIPIGIKATDDFVMKVLEATGNEMSKELEFERGQLVDLMIDIHNHYHGKKVAIFGDPDIVIPMTEFVISLGMVPKYILTGTPGNAFEKSINEILKEAGIEGSKVKAGGDLMTLHQWMKNEAVDMLIGNTYGKYIARAE…	MKAEKSYMLDERKDHILIKKSGSDGIKCDQDSVSGAVSQRACVYCGARVVLNPITDAVHIVHGPIGCASYTWDIRGSLSSGSENFRNSFSTDLQEKDIIFGGEKKLASAIEEIVEKIKPQIIFVYSTCVVGVIGDDLEAVCKEVEKKFTIKVIPVQSSGFAGSKKDGYKAACNAIISLMDSDSQMDDIKDKRSFNYLGEFNLAGEIWILGRYFNALGLKLITGMTGDSSTDKLKEAKNASFNIVQCAGSSIYLAEQMKVKYGIDYERVSFFGIDDTSESLRTLAKLSKDEGVVQKAEAFIELMIEETEEALENYKNRCRGKKVAIYVGGGFKAISLIKQFNELGMETVMVGTQTGRKEEYEKIKELSNEGTVILDDTNPSELESFMKEKGADLLVGGVK…	MKTKNYMNMNVNPCKMCMPMGGSLAFKGIENSMILMHGSQGCATYIRRHMATHYNEPIDIASSSLSENQTVHGGSKNLKHGIKNVIKLYNPKVIGVLTTCLAETIGEDIKRVIEEFKSKHSITEVDIIPVSTPGYGASHYEGFFHTVRSIVEYYSPETPEKNDKINIVAGDLTPADIREIKRIGKLYEVDFNLIPDISETLDGSFSEDYSKIPKGGTTIQEIRSMAGAKATIEFALLLEEKYSPGIFLKEKYGVELYKMAMPVGLEGTDTFIKALAKITGRSVPKDLHAERERMLDGMIDSHKYNGEGRALIFGNPEITYATTKLCSENGITPMIVATGAKAKTLKKYFDYPNSLIMDDVDFETIHSEVKRLKPNIMIGNSDGKFIWEKENIPLIRVGF…	MRNCRGCDGKNTDSPYLKSGLSSEVQQKTLKHPCYNKEAHDNARIHLPVAPKCNIKCKFCNRKFDCQNESRPGVTSNLLTPQKALETFDYYNEQVDNLTVMGIAGPGDALANFNKTKKTVELIKEKYPEVAICLSTNGLMLPIYAKELKELGITHLTVTINAVDPDIGEKIYDSIYYNGKLITGRNAAKILLDNQLEGLAKLKEMDIMCKVNIVAIKGVNDGHVKEIVKKVKSLGVTFTNIMSLIPVAGTEFENHEKLTEGELKAIRKSCEKLVTQMYHCRQCRADAVGKLGEDKDSEKRKIS
13	Alkalinema sp. CACIAM 70d	A0A251WEJ3	A0A251WEP6	A0A251WFE1	A0A251WFL9	A0A251WG10	A0A251WEG2	MTDNIRQIAFYGKGGIGKSTTSQNTIAGLAELGERIMIVGCDPKADSTRLMLHSKAQTTILHLAAERGAVEDLELDEVLLTGYQGVKCVESGGPEPGVGCAGRGIITAINFLEENGAYEDLDFVSYDVLGDVVCGGFAMPIREGKAQEIYIVCSGEMMAMYAANNIARGILKYAHSGGVRLGGLICNSRKVDREIELIEALAEKLNTQMIHFVPRDNVVQHAELRRMTVIEYAPNCDQANEYRALARKIKDNTNLTIPTPITMDELEELLVEFGILGGEEEYLKAIQSDGTKVPTLV	MTPAASPALDQDTTVQPEVDPKALIEEVLEAYPDKAQKKRAKHLNVYEEGKSDCGVKSNIKSVPGTMTTRGCAYAGSKGVVWGPIKDMVHISHGPVGCGYYSWSGRRNYYIGTTGIDSFGTMQFTSDFQERDIVFGGDKKLAKLIDEIEALFPLNRGISIQSECPIGLIGDDIEAVAKKKAKDTGKTVVPVRCEGFRGVSQSLGHHIANDTIRDWVFPQSDKAKKEGTLGFEPGPYDVAIIGDYNIGGDAWSSRILLEEIGLRVVAQWSGDGTLNEMMLTPNVKLNLVHCYRSMNYISRHMEEAYGIPWLEYNFFGPTKIAESLREIASKFDETIQANAEAVIAKYQAQTDAVIAKYRSRLEGKTVALMVGGLRPRHVVPAFQDLGMKLVGTGYEFGHN…	MAQNDINQIKDHAELFHQPEYQDLFQAKKAFEGGHDPEEVQRIAEWTKTWEYREQNFARTSLTVNPAKACQPLGAILAAVGFEATLPFVHGSQGCVAYFRSHFTRHFKEPFSAVSSSMTEDAAVFGGLKNLVEGLAVSYNLYKPKMIAMCTTCMAEVIGDDLQAFIKTAKEEGAVPQEFPVPYAHTPSFVGSHITGYDNMMKGILTNLTAGKKQETSNGKVNLIPGFETYVGNLREIKRIAGLMGVDYTLLADNSDYLDSPNTGEYNMYPGGTKLEEAADSINAEATIALQAYSTSKTREYIENEWQQKTYVARPVGIRGTDEFLMKLSALTGKPIPKELEEERGRAVDALTDSQAWLHGKRIAMYGDPDLMVGLTQFLLEIGAEPVHIVVTNSNDAFE…	MKLTQGKINELLSESACEHNHKKDHQGKHKSCKQQAQPGAAQGGCAFDGAMIALVPIADAAHLVHGPIACAGNSWGSRGSLSSGPTIHKMGFTTDLNENDVIFGGEKRLYKAILEIHQRYQPAAIFVYSTCVTALIGDDLNAVCQKAAEKTETPVIPVHSPGFVGSKNLGNRLGGEALLEYVVGTREPEVTTPYDINLIGEYNIAGELWNVLPLFKQLGIRVLAQITGDGRYHDIACAHRAKLNVMICSKALINMARKMEERYGIPYIEESFYGVEDMNHCLRNIAKTIGDQDLQQRVEQLIAAEMDQLNQALVPYRQRLKGKRIVLYTGGVKSWSIISAAKDLGMEVCATSTKKSTEEDKARIRSLLGKDGIMMEKGNAQELLRVIDQTKADMLIAGG…	MATITTPTKSVAVNPLKQSQPLGAAIAFLGLKGVMPLFHGSQGCTAFAKVVLVRHFREAIPLATTAMTEVSTILGGEDNVGAAILTLVEKAQPEIIGLCTTGLTETRGDDMERILKSFREEHPELNHLPIVSVATPDFKGALQDGYAAAVESIVSTLPTITATITAKSSIEPSPNQVVILVSAAFGPGDVQEIKEIVSAFGLSPIVIPDLSLSLDGHLGDTYSAVTAGGTTLEQLQSVGNSVFTIALGDSMRRAAEILQKQLGIPYEVFPHLTGLRAVDEFLQALMDLSGLSVPQPYLHQRRQLQDAMLDTHFFFGRKRVALALEPDLLATITQWLLSMGAEIHAAVTTTKSPLLQTLPIETVVIGDLEDFEQLAVGADLLIGNSNVAPIARRLNIPLY…	MKPTSSGLPHLSATEPATDILITKNTIKAKAASSSCGCTSSNPAPAIDDRIKQRIEKHPCYSEEAHHHYARMHVAVAPACNIQCNYCNRKYDCANESRPGVVSELLTPEEAAHKVLVIAGKIPQMTVLGIAGPGDPLANPEKTFRTFELIADKAPDIKLCLSTNGLMLPDYIDRIKQLNVDHVTITINMVDPEIGTQIYPWVHYRRKRYKGLEAARILHERQMEGLQALKEADILCKVNSVMIPGINDHHLVEVDRVIREKGAFLHNIMPLISAPEHGTHFGLTGQRGPTPKELKTLQDQCADSNMKMMRHCRQCRADAVGLLGEDRSQEFTKDKFMEMTPQYDLELRQEVHAGIAKFREELQRAKAQPPATPAVQDSPKVLVAVATKGGGLVNQHFGH…
14	Alkaliphilus metalliredigens (strain QYMF)	A6TTY3	A6TTY0	A6TTX9	A6TTX8	A6TTX7	A6TTX6	MRQIAIYGKGGIGKSTTTQNLTAALGESGKKIMIVGCDPKADSTRLILGGLTQKTVMDTLREEGEDIDLEDILKPGFSGIKCVESGGPEPGVGCAGRGIITSINMLESLGAYESDLDYVFYDVLGDVVCGGFAMPIREGKAQEIYIVASGELMALYAANNIAKGIQKYAKSGGTRLGGIICNSRQVDYEHELLEAFAKELGSQLIYFVPRDNIVQRAEINKKAVIEFEPECGQANEYRALAKSIDENKMFVIPKPMHTDRLEELMMEHGVLG	MAIDKKIDKILQKYPPKVKKNRIKHMLTKDSEVGQEIQANTRTIPGIISNRGCCFAGCKGVVLGPLKDVVHIVHGPIGCSYYTWGTRRHKGRSEKGESNFLSYCFSTDMQESDIVFGGEKRLRQAVKEAYEIFKPEAITISSTCPVGLIGDDIHAVARDAQAEFGIQVMAFDCEGYKGVSQSAGHHIANNVLMRDVIGTGDAEMKQYAINVMGEYNIGGDGWEISRILGKIGYHIVSVMTGDGTYKELKSAHKADLNLVQCHRSINYIAEMIEIKYGTPWLKVNFVGIAGTIESLRNTAKYFGDETLIKRTEEVIVEELKEIKESMEMYKKICEGKTALLFVGGSRAHHYQGLLKELGVETVVAGYEFGHRDDYEGRDIIPHIKLDADSRNIPDLHVEK…	MLDHTSKEISERKALVINPAKTCQPIGAMYAALGIHNCLPHSHGSQGCCSFHRMHLTRHFRDPIVASTSSFTEGASVFGGSANLKTSIKNVFSVYKPDVIAINTTCLSETIGDDLPSTISDSEIPEGKHVFHANTPSYAGSHVTGFSNMVKAMVTHFSEGTGDGSNNKVNLIPGYTEPGDMREIKRIAKLLDIPNILFPDTSGVVDSPMTGKYNMYPKGGTKVVELIDTGSSMATVALGKFASEAAANELEKKCKVASHPLNLPIGVKATDEFIMELVKITGKDVPDELEEERGMLVDIMTDTHHHYHGKRVAIFGDPDHVMALTEFTLSLGMKPVYVVTGTPGKAFEKEVNGMLESSNVEGRVKASGDLFELHQWVKNEPVDLLIGNTYGKYIARAED…	METLKNVEALEERKNSIVEKSQKHTEQKIVCDQNSVAGAVSQRACVYCGARVVLNPITDAYHIVHGPIGCASYTFDIRGSLSSGEEIYRNSFSTDLREKDIIFGGEKKLEAAIDEIVAENNPRLIFIYSTCVVGVIGDDIEGICRMAEEKYHIRVIPVQSSGFAGNKNAGYKAACHTLLSLMGEEAPGEKEDGINFLGDFNLAGEMWINQSYFQRMGVTLTSKMTGDASYTELVKAPKAKLNIVQCAGSMTYLAKQMRERYDIPFINVSFYGLEDTVASLRRIAYALKDQKIIRKTEELIESEWKKTNEVLDYYRERVKGRKAAIYVGGGFKAISLIKQFRDLGMETVMVGTQTGRAEEYETIRELAVDGTVILDDSNPTELEKFMKEKGADILVGGVK…	MKNRNFVNLNINPCKCCMPMGASTAFKGIESTMVLLHGSQGCSTYIRRHMAGHYNEPIDIASSSLNEKETVHGGAANLKKGLKNILRLYNPKMIGISTTCLAETIGEDIQRLIIEFKEEEPQYKEVSFVPVSTPGYGGTNYEGYYFTIREIVKNIAKDTTPIDSINLIAGSLTPADVRKVKEMMDLFAIKYTIVPDISKTLDAPFTTEYKKLSSEGTKLSEIEKMAGASATIEMGMLVADHLSPGKYLEDQFGIPLYRCPLPIGLENTDKFVSILRKISGKEMPQSLMEDRGRMLDGMIDSHKYNAEGRAAIFGEPDTVYAASKLCLENGIRPLVIATGTRAGKLKELLEEDLKKVDENCMVIDDTDLQTIQKYVRELNINVLIGSSEGKFITEKDGVP…	MMEEKWTIEVREKTEKHPCYCDSDHKYARMHIPVAPKCNIQCNYCNRKYDCQNESRPGVTSEVLSPEEALEKYKLVKEKLSNLKVVGIAGPGDPLFNFEETKKSLELIKNYDPDVTFCLSTNGLMLSEYADEIQKMGITHLTVTINAIDPKIAAQIYSTVYYKGKIYTGEEAGALMIEKQLLGLEKMKEKGIVCKVNIVMVKGINEHHIEEVVKKVRTLGVFMSNIMPLIPAKGTKFENMPLVSNAELNALRNQCSIDLKQMYHCRQCRADAVGILGEDISFDFRKGACSTNKTGKPEIQQEYKIAIASKTGRLIDQHFGHVKEFLVYKYTEAGAELIEKRSVDQYCNGSEECEEIEMKMDRMLKVIGDCNAVLCLRIGEAPRKELEANHIHIGEMYEE…
15	Alkalitalea saponilacus	A0A1T5GPJ9	A0A1T5GPH0	A0A1T5GPG8	A0A1T5GP92	A0A1T5GPB1	A0A1T5GP75	MRKIAIYGKGGIGKSTTTQNTVAGLVELGKKVMIVGCDPKADSTRLLLHGLAQKTVLDTLRDEGEDIELEDVLKAGFGETRCVESGGPEPGVGCAGRGIITSINLLEQLGAYDEDKQLDYVFYDVLGDVVCGGFAMPIRDGKAEEVYIVCSGEMMAMYAANNICKSIAKFGKAGKVRLGGLICNSRKVDNEANMIEEFAKKLGTQMIHFVPRDNMVQHAEINRKTVIDHAPEHVQADEYRELARKIDENKMFVLPTPLAIDDLEKLLIDFGVLN	MKNKKDLSKFRETVIEKYPNKVAKKRAKGIVNNDPENIPEIQANIRTIPGIITQRGCTYAGCKGVVLGPTRDIVNITHGPIGCGFYSWLTRRNQTTTTSDAEENFITYCFSTDMQDSNIVFGGEEKLKQAVREAVELFNPKAIGIFSTCPVGLIGDDVHKVAEQMMEEYDNKINIFGFSCEGYKGVSQSAGHHIANNQLYKHLIGNDDTVKGSTKYRINMLGEYNIGGDAFEIERIFEKCGIELVATFSGNSTISSFEQAHTADLSLVMCHRSINYVAEMLETSFGIPWIKVNLIGADSTAKALRKIAAYFEDEELIAKVEEVIAEEMKDVEAAREAVLPKTTGKTSMLFVGGSRAHHYQDLFEELGIRTVAAGYEFGHRDDYEGRRVLPSIKIDADSR…	MLLRHTTPKEIDRKALTINPAKTCQPVGAMYAALGLHGCLPHSHGSQGCCSYHRSALTRHFKEPVMAATSSFTEGSSVFGGTANLVQAINTIFTVYEPDVIAAHTTCLSETIGDDMTAIIGKAKDDGMIPEGKHVIFCNTPSYVGTHVTGYANQVSSFVKSFSTATPKKKNVVNLVAGWMEPSDMAEIKRLAKALEARTIMFPDLTGVLDAPMDGKFHMYPQGGTTVEDMKATGDSKFTIGLGPYSTEDACITLENKCKVKFEMVDIPIGLKATDRFIMSLSRHANVPVPDDVTLERGRLVDLVADSAKLLYGRRVALWGDPDTLIPLCEFLVSLDMRPVYAVTGTPGKLFEARMKEILKNVPEAKFKSGERADMFQMHQWIKQEGVDLLIGNTYGKYI…	MASYILTQRQKQVARSGVETGKMDCNKPSVAGSVSQRACVFCGSRVVLYPIADALHIIHGPIGCAAYTWDIRGAMSSGPELHRMSFSTDLSEKEVIFGGEPKLYKGLTELIDKYSPKAAFVYSTCIVGIIGDDVEKICKQVAQEKNIPILPVQAPGFQGSKKDGYKVACEALFNLVGTLDLPTPLFSINILGDFNLAGELWILTEYYQRMGIHINATITGDGRVDHIRNAHNASLNVVQCSGSMAHLARLMKEKYGIPFMQVSYFGIEDMSEALYEVAKFFKSEELMNSAQQIVKEEIGKLMPELQWYRQQLEGKKAAIYVGGAFKAISLIKALRLIGVKTVIVGSQTGNADDYEIIKKLSDEDTIIVDDSNPVELSNFVKEKQADVFIGGVKERPIAY…	MITSTTINKATSSTRNACKLCAPLGASLVFKGIEGCVPLIHGSQGCSTYIRRYMISHYKEPVDIASTNFSEEAAVFGGGQNFITGINNIIQQYRPAVIGIASTCLSETIGEDVDALVRDYSEQTKNQHQPLFFNVATPSYCGTHMNGFHQAAIAAVARFAIQGKKGEHINLFPGFVSPADIRYLKELCSDLGIKATIFPDYSETLDNVHTHEYQLIPTGGTTIPELEKTGSANASIEFGTVFNRGGKSMHGSINSAGEWLQEKMLVTNHQLNMPIGIDASDKFMNILSEFSKSPVPEKHIKERGRLIDAYVDAHKYVFGKRAVVYGEEDFVIAISAFLKEIGIIPVLVASGASSGVMKSAMNEITEQSDETIFADGSDFATMREMMQELKPDIMIGNSK…	MTKETNTNIAHPCFDKEAKHSHARVHLPVAPNCNIQCNYCNRQFDCVNESRPGVTSTVLKPFQAFEYFRALEDKLDNLSVVGIAGPGDPFANAEETMETMERIKAEYPDKLFCVSTNGLNLYPYIDKLAKVGVSHVTITINAIDPAITAKVYKWVRFNKKVYRGIEGAEVLLEQQLKCIPALKGKGIIVKINSVIMPGINDEHIVEVARVCSELGADVFNCIPMIATKGTEFENLQQPDSKMVFKTRMQVSEHIELMSHCSRCRADAAGLLGKDLKDTHVMLKEFAKREPFTEEERPYVAVATREGLLVNMHLGEAKSFYIFRKSPKGFQFVEERQSPKAGTGDNRWLDMARLMKDCRALLVSGVGENPKAIISSCGTRIIEMTGLIDEGLDGIYNHKP…
16	Allochromatium vinosum (strain ATCC 17899 / DSM 180 / NBRC 103801 / NCIMB 10441 / D) (Chromatium vinosum)	D3RUE6	D3RUE5	D3RUE4	D3RR20	D3RR21	D3RS02	MAMRQCAIYGKGGIGKSTTTQNLVAGLAELGKKVMIVGCDPKADSTRLILHSKAQNTIMEMAAEAGSVEDLELEDVLKVGYGNIKCVESGGPEPGVGCAGRGVITAINFLEEEGAYEADLDFVFYDVLGDVVCGGFAMPIRENKAQEIYIVCSGEMMAMFAANNIAKGIVKYASSGGVRLAGLICNSRNTAREDELIMELARQLGTQMIHFVPRDNVVQRAEIRRMTVIEYDPKCKQADEYRALANKIIDNKMFVVPTPISMDALEDLLMEFGLMDGEDESIIGKTAAEEAAVA	MATLTRDEAQALIQEVLEAYPDKAKKDRAKHLAVNDPSVEQSKKCIISNRKSQPGVMTIRGCAYAGSKGVVWGPIKDMVHISHGPVGCGAYSRAGRRNYYVGHTGVNVFGTMNFTSDFQEKDIVFGGDKKLEKLIDEINALFPLVKGISVQSECPIGLIGDDIEAVSKKKGKELDKPIVPVRCEGFRGVSQSLGHHIANDAIRDWVIGNRDGDTSFEPGPYDVAVIGDYNIGGDAWASRILLEEMGLRVVAQWSGDGTLSEMELTPKVKLNLIHCYRSMNYISRFMEEKYGIPWMEYNFFGPTKIAESLRKIAAFFDETIQANAEKVIEKYKAEYDAVIAKYRPRLEGKKVMLYVGGLRPRHVVGAYEDLGMEVVGTGYEFAHNDDYDRTMKEMGEATL…	MSQTVDKIKPCYPLFRDADYVENLAKKRELVEEVPSMDKIEETFAWTTTKEYQELNFKREALTINPAKACQPLGAVLCALGFEKTLPYVHGSQGCVAYFRTYFNRHFKEPVACVSDSMTEDAAVFGGQKNMFDGLENAKALYKPECIAVSTTCMAEVIGDDLNAFIGNAKKEGHIPPEFPTPFAHTPSFVGSHTTGWDNMFEGFQRYFTLNEMDDKVVGSNGKINIVPGFETYLGNYRVMHRMMQEMGVGYSLLCDPTEVLDTPADGEFRMYAGGTPIADMKDAPNAIDTLLLQPWQLPKTKKFAEITWKHPVSHVNIPMGLEWTDEFLMTVSRLTGKEIPESLAKERGRLVDMMTDSHTWLHGKKFALYGDADFVLGLTKFLLELGAEPTHILCNQAN…	MKPKDLSALLDEPACAHNAKSKSGCAKPKPGATAGGCAFDGAQIAMLPIGDVAHIVHGSIACAGNSWDNRGTRSSGPRLYKIGMTTDLTEQDIIMGRGEKRLFHSIKQAVDSYQPAAVFVYNTCVPALTGDDVEAVCRAAEQRWGTPVIPIDAAGFYGAKNLGSRISGETMVKRVCGGREPDPIPEGIERPGFKVHDICLIGEYNIAGELWHVLPLFDELGLRVLCTLSGDARFREVQTMHRSEVNMMVCSRALVNVARRLKETYGTPWFEGSFYGVRDVSQALRDFARIIDDPDLTARTEVVIAREEAKAEAALAPWRERLQGRKVLLYTGGVKSWSVISALQDLGMTVVASGTRKSTEEDKARIRELMGEDAVMIEEGNPRTLIDMVHDQGVDILIA…	MPEIVKRSKALCVSPLKASSTVGAALAFLGFDRTIPMMHGSQGCTAFGKIFFVRHFREPIPLQTTAIDHVSAVMGSQELVVEGLRTLCEKHRPDLIGLPTTGLVETQGADIRMAVNAFREAHPEFAAIPVVPVSTPDFSGAMESGYAAAVKAIIEELVPSADEAGTQPGRRRRQINVLAGSHLTPGDLEHLKELIESFGLRPLVLPDLSDSLDGHLPERDYNPLTIGGTLVEELKTLGEALATLVIGDSMHAAADALQAKTGVPDHRFTHLMGIEAVDRLILTLSELAAAPVPPRIERQRQQLQDAMLDCHFMLGMARLAIAAEPDLLVGLTQMLAGVGGETVAAVSPINAPVLQQAQCTQVKIGDLEDLELAVRANRAEVVITNSHGVHTAERLGLPL…	MMELKVQTQGGCASSGCGSSADRLAHLPEAIRAKVNNHPCFSEDAHHHYARMHVAVAPACNIQCHYCNRKYDCANESRPGVVSELLTPDQAVKKVLAVAAAIPQMTVLGIAGPGDPLANPERTLETFRQLAEKAPDIRLCVSTNGLALPDLVDELCQYNIEHVTITINCVDPDVGAKIYPWIFWNNRRIKGRKAAEILIRRQQEGLEKLVARGVLVKVNSVLIPGVNDEHLKEVSRVVKAKGAFLHNVMPLIAEPEHGTFYGLMGQRSPTSAELTALQDACAGDMAMMRHCRQCRADAVGMLGEDRGQEFTLDKIEHLEIDYAAAMQKRAEVQAEIEARRAAPHQPAKAAFVSLASIERVRPQPKPAEPRPVLMAVATTGGGVIDQHFGHARAFRIYEA…
17	Allochromatium warmingii (Chromatium warmingii)	A0A1H3GJ83	A0A1H3GJ50	A0A1H3GJT3	A0A1H3DYC6	A0A1H3DX52	A0A1H3BIC5	MAMRQCAIYGKGGIGKSTTTQNLVAGLAEQGKKVMIVGCDPKADSTRLILHSKAQNTIMEMAAEAGSVEDLELEDVLKVGYGNIKCVESGGPEPGVGCAGRGVITAINFLEEEGAYEADLDFVFYDVLGDVVCGGFAMPIRENKAQEIYIVCSGEMMAMFAANNIAKGIVKYASSGGVRLAGLICNSRNTAREDELIMELARQLGTQMIHFVPRDNVVQRAEIRRMTVIEYDPKCKQADEYRTLAQKIIDNKMFVVPTPISMDALEDLLMEFGLMDGEDESIIGKTAAEEAATA	MATLTRDEAQALIQEVLEAYPDKAKKDRAKHLAVNDPSVEQSKKCIISNRKSQPGVMTIRGCAYAGSKGVVWGPIKDMVHISHGPVGCGAYSRAGRRNYYVGHTGVNVFGTMNFTSDFQEKDIVFGGDKKLEKLIDEINTLFPLVKGISVQSECPIGLIGDDIEAVSKKKGKELNKPIVPVRCEGFRGVSQSLGHHIANDAIRDWVIGNRDGDTTFEAGPYDVAVIGDYNIGGDAWASRILLEEMGLRVVAQWSGDGTLSEMELTPKVKLNLIHCYRSMNYISRFMEEKYGIPWMEYNFFGPTKIAESLRKIAAFFDETIQANAEQVIAKYQAEYEAIIAKYRPRLEGKKVMLYVGGLRPRHVVGAYEDLGMEVVGTGYEFAHNDDYDRTMKEMGEATL…	MSQTVEKIKPCYPLFCDADYVENLAKKRELVEEVPALDKIEETFAWTTTKEYQELNFKREALTINPAKACQPLGAVLCALGFEKTLPYVHGSQGCVAYFRTYFNRHFKEPVACVSDSMTEDAAVFGGQKNMFDGLENAKALYKPECIAVSTTCMAEVIGDDLNAFIGNAKKEGHIPPEFPTPFAHTPSFVGSHTTGWDNMFEGIQRYFTLNQMEDKVVGSNGKINIVPGFETYLGNYRVMHRMMQEMGVGYSLLCDPTEVLDTPADGEFRMYAGGTPLAEMKDAPNAIDTLLLQPWQLPKTKKFAEITWKHPVNHVNIPMGLEWTDEFLMTVSRLTGKEIPASLTKERGRLVDMMTDSHTWLHGKKFALYGDADFVLGLTKFLLELGAEPTHILCNHAN…	MKPQDLAALLDEPACAHNTKSKSGCAQPKPGATAGGCAFDGAQIAMLPISDVAHIVHGSIACAGNSWDNRGTRSSGPRLYKIGMTTDLTEQDIIMGRGEKRLFHSIKQAIDSYQPAAVFVYNTCVPALTGDDVVAVCQDAERRWGTPVISIDAAGFYGAKNLGSRIAGETMVKRVCGGREPDLLPEGIEHPGFKVHDICLIGEYNIAGELWHILPLFDELGLRVLCTLSGDARFREVQTMHRSEVNMMVCSRALVNVARRLQETYGTPWFEGSFYGVRDVSQALRDFARIINDPDLTARTEAVIAREEARADAALAPWRERLAGRKVLLYTGGVKSWSVISALQDLGMTVVASGTRKSTEDDKARIRELMGDDAVMIEEGNPRTLIDMVHDQGVDILIA…	MPEIIKRTKALSVSPLKASSTVGATLAFLGFNRSIPMMHGSQGCTAFGKIYFVRHFREPIPLQTTAIDHINAVMGSQALVVEGLRTLCAKHQPDLIGLPTTGLVETQGADLRSALLAFRDAHPEYAAIPVIPVATPDFSGAMESGYAAAVKAIIATLVPTAAEAGTQPGRRRRQINVLAGSQLTPGDLEHLKELIELFGLRPLVVPDLSDSLDGHLPEADYSPLTIGGTLVEELKTLGDARATLVIGDSLNAAADLLQLRTGVPDYRFTHLMGIAAVDQLILTLSELAAAPVPPRIERQRQQLQDAMLDSHFMLGMARLAIAAEPDFLVGLTQMLAGVGSETVAAVSPINAPVLQRAQCAQVKIGDLEDLELAARANRADVLITNSHGVHTAERLGLPL…	MLELNRSIHGASATGGSTPAADRLAQLPAAIRAKINTHPCFSEDAHHHYARMHVAVAPACNIQCHYCNRKYDCSNESRPGVVSELLTPDQAVKKVLAVAAAIPQMTVLGIAGPGDPLANPERTLETFRQLAEKAPDIRLCVSTNGLALPELVDELCQYNIEHVTITINCVDPDIGAKIYPWIFWNHRRITGRKAAEILIQRQQEGLEKLVARGVLVKVNSVLIPGVNDAHLPEVSRVIKAKGAFLHNVMPLIAEPEHGTFYGLMGQRSPTTAELDALQTACAGDMAMMRHCRQCRADAVGMLGEDRNQEFTLDKIEQLEIDYAAAMQRRAQVQAEIEAKRAAARQPSPSVLVALPLIERPRAQPQPQKLPTTRPLLVAVASHSGTHIDQHFGHAREFLI…
18	Alphaproteobacteria bacterium CG_4_10_14_0_2_um_filter_63_37	A0A2M7WD37	A0A2M7WCQ6	A0A2M7WCQ1	A0A2M7WCS4	A0A2M7WCS1	A0A2M7W8G3	MRQCAIYGKGGIGKSTTTQNLVAALAEMGNKVMIVGCDPKADSTRLILHSKAQNTVMEMAAEAGTVEDLELEDVMQVGYGDVRCVESGGPEPGVGCAGRGVITAINFLEEEGAYEGGLDFVFYDVLGDVVCGGFAMPIRENKAQEIYIVCSGEMMAMYAANNISKGIVKYANSGGVRLAGLICNSRNTDREDELIMALAAKLGTQMIHFVPRDNVVQRAEIRRMTVIEYDPTAKQADEYRALAQKMVANKMFVVPTPLTMDELEDLLMEFGLMDEEDESIIGKAAAEL	MSSMSRAETEALIQEVLEVYPAKAKKDRAKHLTVNDSSLEKSNKCITSNKKSLPGVMTIRGCAYAGSKGVVWGPIKDMIHISHGPVGCGQYSRAGRRNYYVGTTGVNVFGTMNFTSDFQEKDIVFGGDKKLTKLIQEVEQLFPLHKGISVQSECPIGLIGDDIEAVAKKTAAELEKPVVPVRCEGFRGVSQSLGHHIANDAVRDWVLGNRDDQAFESTPYDIAILGDYNIGGDAWSSRILLEEMGLRVVAQWSGDGTIAEMENTPKVKLNVLHCYRSMNYISRHMEEKYGIPWMEYNFFGPSKTAESLRKIASFFDETIQANAEKVIEKYKAMTDAVIAKYRPRLEGKKVMLYVGGLRPRHVIGAYEDLGMEVVGTGYEFAHNDDYDRTIKEMGDATLI…	MQNAEKIKPSYPLFRDAEYVDMLAKKQEQFEEKVDAAKIQEVFEWTTTTEYQTLNFAREALTVNPAKACQPLGAVLCALGFEKTLPYVHGSQGCVAYFRSYFNRHFKEPVACVSDSMTEDAAVFGGQKNMMDGLENAKALYKPEMIAVSTTCMAEVIGDDLNAFITNSKKAGHIPQEFPTPFAHTPSFVGSHTTGWDNMFEGIARYFTLNTMEGKEVGSNGKINIVPGFETYLGNYRVMKRMMDEMGVGLSLLSDPSEVLDTPADGSFRMYEGGTSLDEIKDAPNGIDTLFLQPWQSDKSKKYVQNTWKHEATAISIPMGLEATDEFLMAVSKLTGKEIPASLEKERGRLVDMLTDSHAWLHGKKFAVYGDPDFVMGMTKFLLEVGAEPTDVLANNGNK…	MKPSDIAVLLDEPACTHNAKSKSGCAKPKPGAAAGGCAFDGAQIALLPIADVAHIVHGPIACAGSSWDNRGTRSSGPTLYRLGMTTDLTEQDIIMGRGEKRLFHAIKQAVTEHSPAAVFVYNTCVPALAGDDVDAVCKAAIEAFGVPVVPVDAAGFYGTKNLGNRIAGEAMVKHVIGTREPDPIPPASERPGITVHTVNLVGEYNIAGELWHVLPLLDELGIRVLATLSGDARFAEVQTMHRAQVNMMVCSKAMVNVARKLQKKYGTPWFEGSFYGVADMSRALRDFARLMGDDDLNARTESVIAREEARIDALLQPWRERLTGKRVLLYTGGVKSWSIVSALQDLGMTVVATGTKKSTEEDKARIRELMGDEARMIDDGNPRALLDTYRELGADIMIA…	MAEILKRNKAMSVSPLKSSQPVGAALAFLGLHHTIAMMHGSQGCTAFAKVFFVRHFREPIPLQTTAIDQVSAVMGGDDSVVQGLATIAGKSKPALIGVMTTGLTETQGSDLTIAVKEFRTKHPEFNTVPVVPVATPDFSGCLESGYAAAVTAMIATLVPERAEERPGKGPGTRKRQVNILAGSWLTPGDVEALKETVELFGLRPVVLPDLSGSLDGHLFEREFTPLTDGGLPVDEIATLGEAAATLVLGASMNGAADLLKRRTGVPDHRFDTLLGLDANDKLMTVLAAIADGPVPERLRRQRAQLQDAMVDTHFMTGMRRAAIAADPDLLYVLSDLIVSMGGEVVAAVAPARAPILERLPVAQVKIGDLQDLEVLARAGQAELVIGNSHAVGSGERLGI…	MELKVLGQDDCANEPSKGCAASGCGSSNDALSHLPEAIRAKVHNHPCYSEQAHHYYARMHVAVAPACNIQCHYCNRKYDCANESRPGVVSELLTPAQAIKKTLAVAANIPQMTVLGIAGPGDPLANPERTFETFRALSEQAPDIKLCVSTNGLDLPKHVEELAQHNIDHVTITINCVDPEVGAKIYPWIYWNNRRIRGVKAAKILIEQQQKGLEMLVAKGILVKVNSVMIPGVNDQHLKEVSKVVKAKGAFLHNVMPLIAEAEHGTFFGVMGQRGPSAAELQALQDECAGDMAMMRHCRQCRADAVGMLGEDRGDEFTLDKLETMEIDYPAAMEQRARVHAAIEQKLAEKSKPQATATVSLASIAIAPKTRPVLMAVATKGGGVINEHFGHAREFLIYE…
19	Alteromonadaceae bacterium Bs31	A0A1Y6BYY8	A0A1Y6BTK5	A0A1Y6BUR4	A0A1Y6BTV8	A0A1Y6BU28	A0A1Y6BTE7	MAMRQCAIYGKGGIGKSTTTQNLVAALAEAGKKIMIVGCDPKADSTRLILHAKAQNTIMEMAAEAGTVEDLELEDVLKAGYGDIRCVESGGPEPGVGCAGRGVITAINFLEEEGAYEEDLDFVFYDVLGDVVCGGFAMPIRENKAQEIYIVVSGEMMAMYAANNISKGIVKYANSGGVRLAGLICNSRETDREDELIIALAERLGTQMIHFIPRDNVVQRAEIRRMTVIEYDPAAKQADEYRDLAQKIINNKKLVIPTPVTMDELEELLMDFGILEEEDETIIGKTAAELEAEAV	MSEMSRDEVEALISEVLEVYPEKAKKNREKHLSPNDTSLEQSKKCITSNKKSLPGMMTIRGCAYAGSKGVVWGPVKDMIHISHGPVGCGQYSRAGRRNYYIGTTGINAFVTMNFTSDFQEKDIVFGGDKKLSKLIDEIETLFPLNKGITVQSECPIGLIGDDIEAVAKNKQKEHGKTVVPVRCEGFRGVSQSLGHHIANDAVRDWVLSARDDDDTFEKTDYDVAIIGDYNIGGDAWSSRILLEEMGLRVVAQWSGDGTLSEMELTPKVKLNLVHCYRSMNYISRHMEEKYGIPWMEYNFFGPTKTIESLREIAAQFDESIQAKCEEVIAKYQPEWQSVVDRFRPRLEGKRVMLYVGGLRPRHVIGAYEDLGMEVVGTGYEFGHNDDYDRTLKEMGNATL…	MSQVVDDIKPSYPLFREEEYRDSLAKKRDGFEEKHPQEKIDEVFQWTTTEEYKNLNFEREALTVNPAKACQPLGAVLCSLGFEKTMPYVHGSQGCVAYFRTYFNRHFKEPISCVSDSMTEDAAVFGGQQNMKDGLENCMKVYKPDMIAVSTTCMAEVIGDDLNAFINNSKNDGHLPDEFPVPFAHTPSFVGSHTTGWDNMFEGIIRYFTLNYMEGKEVGSNGKINIVPGFETYLGNYRVIKRVLNEMNVDFTLLCDPEEVLDTPADGEFHMYAGGTTQDEVKDAPNSKDTLMLQHWQSIKTAKFVKNTWKHEAAKLNIPMGLEWTDEFLMRVSEISGQPIPDSLAKERGRLVDMMTDSHSWLHGKKFALWGDPDFVMGMSKFLMELGAEPIHVLCNNAN…	MKANDIAELLDEPACEHNKKEKSGCAKPKPGSAAGGCAFDGAQIALLPIADVAHIVHGPIACAGSSWDNRGTRSSGPDLYRIGMTTDLTEQDVIMGRGEKRLFHSIKQAINDYQPPAVFVYNTCVPALVGDDVDAVCKEAEQQFDVPVVPVDAAGFYGTKNLGNRIAGESMIKYVVGTREPSEKPVHPISPEIKIHDINLIGEYNIAGEFWHVLPLFDELGIRILCTLSGDARFHEVQTMHRAEVNMMVCSKAMLNVARKLQSSFGTPWFEGSFYGITDTSQSLRDIARLVNDPDLTVRTEALIEREEKKIREKLLAWKPRLKDKRVLLYTGGVKSWSVISALQDLGMVVVATGTKKSTEEDKARIRELMGEDVKMLDEGSPKVLLQTVADYKADILIA…	MAEIIKRKKALSVSPLKSSQTVGGALAFLGLDKSMPLMHGSQGCTAFAKVFFVRHFREPIPLQTSAMDQVSSVMGADENVIEALKTISEKNKPAVIGLVTTGLAETQGCDIQWAVKEFRAKFPEYEQVAVVPVNTPDYAGSFESGFSLAVKAIVETLVPEDSSRVGLRQKQVNVLCGANLTPGDLEYIVESVESFGLRPLLIPDLSGSLDGHLEQNDFNSTSTGGTSLADLKTAGESIATLVVGDSLASAADSLRRRTGVADFRFGHLMGLEVVDGWLMALSDISGQDVPLKWQRQRSQLQDAILDTHFMLGEARIAIASDPDLLLGFHRLMEGIGARTVAAVVPAKMADKNPALENSTLAVVKIGDLEDAEIMAKDNEAQVFLGNSHAAESAKRLGIP…	MELEVIGQANEASGCSSSGCGSTDDQLSHLPQQILDKVQNHPCYSEEAHHYFARMHVAVAPACNIQCHYCNRKYDCSNESRPGVVSEVLTPDQAVKKVKAVAANIPQMTVLGIAGPGDPLANPERTFDTFRMLSEQAPDIKLCVSTNGLSLPESVEELSKHNIDHVTITINCVDPEIGAKIYPWIYWNNRRIRGVKGAKILIEQQQKGLQMLTDRGILVKVNSVMIPGVNDQHLKEVSRIVKAKGAFLHNVMPLIAEAEHGTFYGIMGQRSPEPEELQKLQEDCSGDMNMMRHCRQCRADAVGLLGEDRGEEFTLDKIEEMDIDYEAAMVKRAIIHDGILEELNEKHQQKSSSMSVPSNDPLIPANTRPVLMAVATAGGGIINQHFGHATEFLVYEASP…
20	Amphritea atlantica	A0A1H9GAI0	A0A1H9GAH7	A0A1H9GAS9	A0A1H9GAW2	A0A1H9GBV3	A0A1H9M9Q4	MAMRQCAIYGKGGIGKSTTTQNLVAALAEAGKKVMIVGCDPKADSTRLILHSKAQNTIMEMAAEAGTVEDLELEDVLKAGYGDIKCVESGGPEPGVGCAGRGVITAINFLEEEGAYEEDLDFVFYDVLGDVVCGGFAMPIRENKAQEIYIVCSGEMMAMYAANNISKGIVKYANSGSVRLAGLICNSRNTAREDELIMELARQLGTQMIHFVPRDNVVQRAEIRRMTVIEYDPKAKQADEYRALAQKIIDNSMFVIPTPITMDALEDLLMDFGLMDEEDESIIGKTATEE	MSTMSRDETEALIQEVLDVYPAKAKKDREKHLAVNDQEVEQSKKCITSNKKSLPGVMTVRGCAYAGSKGVVWGPIKDMIHISHGPVGCGQYSRNGRRNYYIGTTGINAFVTMNFTSDFQEKDIVFGGDKKLGKLLEEVETLFPLNKGVSIQSECPIGLIGDDIEAVAKKATANTGKTVVPVRCEGFRGVSQSLGHHIANDAVRDWALDKRDDDDSFETTKYDVAIIGDYNIGGDAWSSRILLEEMGLRVVAQWSGDGTIAEMELTPKVKLNLVHCYRSMNYISRHMEEKYGIPWMEYNFFGPTKTDESLRKIAAFFDETIQQKAEEVIAKYKLEYQSVIEKYRPRLEGKRVMLYIGGLRPRHVIGAYEDLGMEVVGTGYEFAHNDDYDRTIKEMGNATL…	MSQSVDNIKPSYPLFLEDDYQDMLAKKRDNFEEKHPQDKIDEVFQWTTTEEYQELNFQREALTVNPAKACQPLGAVLCALGFEKTLPYVHGSQGCVAYFRSYFNRHFKEPVSCVSDSMTEDAAVFGGQKNMYDGLENAQALYKPDMIAVSTTCMAEVIGDDLNAFIGNARKEGHVAEDYPVPFAHTPSFVGSHTTGWDNMFEGIARYFTLNYMEDKVVGSNGKINLVPGFETYLGNFRVMKRMMADMDVDCTLLSDPTEVLDTPADGEFRMYSGGTTQDEIKDAPNAVNTILLQPWQLTKTKKLATLTWKHEVPKLNIPMGLDWTDEFLMAVSKATGKPISKALETERGRLVDAMTDSHTWLHGKKFALYGDADFVMGLTKFLLELGAEPTHILCNHAN…	MKAKDIAELLDEPACEHNKKEKSGCAKPKPGASAGGCAFDGAQIALLPIADVAHIVHGPIACAGSSWDNRGTRSSGPQLYRIGMTTDLTEQDVIMGRGEKRLFHSIKQAVEQHHPAAVFVYNTCVPALVGDDVDAVCKAASEQWGTPVVPIDGAGFYGTKNLGNRIAGEAMVKHVIGTREPEAAPEPPIPGIKIHSVNLVGEYNIAGEFWHVLPLLDELGIRVLCTLSGDARFHEVQSMHRAEVNMMVCSKAMVNVARKLQDKYGTPWFEGSFYGISDTSQALRDFARLINDADLTERTEALIAREEAKVRAALEPWRERLQGKRVLLYTGGVKSWSVVSALQDLGMVVVATGTKKSTEEDKARIRELMGEDTKMIDEGGAKELISIVHEYKADILIAG…	MAILEKRKKALSVNPLKASQTMGATLAFLGFNRAMPLMHGSQGCTAFAKVFFVRHFREPIPLQTTAMDQVSSVMGADENVVEALQTIAEKQSPAIIGVCSTGLAETQGCDMTLAINEFRSRYPQYAKVAVVKVNTPDFSGCFETGYAAAVTAIIDQLIEPSERAGTRARQVNVLCGSHLTPGDLEFVIDSIESFGLRPLLMPDLSRSLDGHLPEEEYSALTTGGLTIDELALVGESGATLVIGSSLAQAGKKLEEKTGVKSQVFPHLHTIKQVDNWFMALSELSGMPVPNRWRRQRRQLQDAMLDTHFMLGQLRVGIATDPDLLLAMHDLIASMGGDVVAAVTPDKGPALEQLTLETVKKGDLEDLEYQARQHHAEFLIGNSHLHECAERLHMPHLRIG…	MELNVLNADQAAASAEGCSASACGSSNDQMSHLPDSIREKVQNHPCYSEEAHHYFARMHVAVAPACNIQCHYCNRKYDCANESRPGVVSELLTPDQAVKKTKAVAANIPQMTVLGIAGPGDPLANPERTFETFRRLSAEAPDIKLCVSTNGLTLPMHVEELAKHNIDHVTITINCIDPEVGAKIYPWIYWNNRRVRGRAAAKILIQQQQKGLEMLVAKGILVKVNSVLIPGVNDEHLKVVSKIVKEKGAFLHNVMPLIAEEEHGTFYGVMGQRGPSDEELQDLQDACSGDMNMMRHCRQCRADAVGMLGEDRGSEFTLDKIETMDIDYDAAMKTRAIVHKGIEEELAEKQLKRERLAGVKVPSGPVAANKSFRPVLMAVATSGGGVINQHFGHATEFLV…
21	Anabaena cylindrica (strain ATCC 27899 / PCC 7122)	K9ZJY6	K9ZEH4	D2CN98	K9ZEN9	K9ZG11	K9ZGU4	MATDSNIRQIAFYGKGGIGKSTTSQNTLAAMAEMGQRIMIVGCDPKADSTRLMLHSKAQTTVLSLAAERGAVEDLELSEVLLTGFRGVKCVESGGPEPGVGCAGRGIITAINFLEENGAYQDLDFVSYDVLGDVVCGGFAMPIREGKAQEIYIVTSGEMMAMYAANNIARGVLKYAHTGGVRLGGLICNSRNVDREVELIETLAKRLNTHMIHFVPRDNIVQHAELRRMTVNEYAPDSDQGNEYRTLAKKIINNKNLTIPTPIEMEELEELLIEFGILESDENTEKLVGKSATEAPVKK	MTPPDDKKIVEQRKELVKEVLKAYPEKAAKKREKHLNVFEEGKADCGVKSNIKSLPGVMTARGCAYAGSKGVVWGPIKDMIHISHGPVGCGYWSWSGRRNYYIGTTGIDTFGTMHFTSDFQERDIVFGGDKKLTKLIEELDVLFPLNRGVSIQSECPIGLIGDDIEAVAKKTSKTIGKPVIPVRCEGFRGVSQSLGHHIANDMIRDWVFPRADQGKKDGTLKFEGTPYDVAVIGDYNIGGDAWASRILLEEIGLRVVAQWSGDGTINEMLMTPNVKMNLIHCYRSMNYISRHMEEAYGIPCLKYEINKA	MPQNPENIKDHVELFHQPEYQQLFENKRQFENGHDPAEVTRVAEWTKSWEYREKNFERTALTVNPAKGCQPLGAMFAAVGFEGTLPFVQGSQGCVAYFRTHLTRHYKEPFSGVSSSMTEDAAVFGGLQNMIDGLANSYSLYKPKMIAVCTTCMAEVIGDDLQSFIGNAKEAGSVPQDFPVPFAHTPSFVGSHITGYDNMMKGILSTLTEGKKKAKSNGKINFIPGFDTYVENNREIKRMANLMGIDYTVLSDNSDYVDSPNTGEFDMYPGGTKLEDAADSINAKATVALQAYSTTKTREYIAKEWKQDVCVSRPWGIKGTDEFLMKLSELTGKAIPEELEIERGRAVDAMTDSHSWLHGKRFAIYGDPDLVYSVVGFMLEMGAEPVHILVHNTNEVFEK…	MKITQGKINELLSESGCEHNQKKQGEKKNKSCTQQAQPGAAQGGCAFDGAMIALVPITDAAHLVHGPIACAGNSWGSRGSLSSGPMLYKTGFTTDIGENDVIFGGEKKLYKAILELKERYTPAAIFVYATCVTALIGDDVDAVCKVAAEKIGIPVIPVIAPGFIGSKNLGNRFGGEALLEYVVGTAEPEYTTPYDINLIGEYNIAGEMWGVLPLFEKLGIRVLSKITGDARYEEIRYAHRAKLNVMICSRALLNMARKMEERYNIPFIEESFYGIDDINRCLRTVAKKLGDADLMARTEKLIADETAALDIALAPYRERLKGKRVVLYTGGVKSWSIISAANDLGIEVVATSTRKSTEEDKAKIKKLLGNDGIMLEKGNAQELLKLVRDTNADMLIAGG…	MAIVNTPNKSLTVNPLKQSQALGASLAFLGLKGAMPLFHGSQGCTAFAKVVLVRHFREAIPLATTAMTEVTTILGGEENVEQAILTLVEKAKPEIIGLCTTGLTETRGDDIEGFLKEIRKRHPELDYLAIAFAPTPDFKGALQDGFAAAVESIVREIPKTGGIKPEQITILAGSAFTPGDVQEVREIVTAFGFEAIFVPDLGASLDGHLEDEYSAVTVSGTTLKQLRSLGSSAFTLALGESMRGAAKILQERFGTDYEVFKDLTGLEPVDEFLQALAVLSGNPVPEKYRRQRRQLQDAMLDTHFYFGAKRVSLALEPDLLWSMVHFLQSMGASIHAAVTTTRSHLLEHLPVKSVTIGDLEDLEELAVGSDLLIGNSNVNAIAKRLKIPFYRLGIPIYDR…	MTLPATNILTSSNQESIITPAKSAGCGCDSTTTPEMDEKLIERIAKHPCYSEEAHHHYARMHVAVAPACNIQCNYCNRKYDCANESRPGVVSELLTPEEAAHKVLVIAGKIPQMTVLGVAGPGDPLANPEKTFRTFELIADKAPDIKLCLSTNGLMLTEYVDRIKQLNIDHVTITLNTIDPEIGAQIYSWVHYKRKRYRGVEGAKILLEKQLEGLQALKEADILCKVNSVMIPGVNDKHLVEVNKAIRERGAFLHNIMPLISAPEHGTHFGLTGQRGPTGKELKEVQDNCSGNMKMMRHCRQCRADAVGLLGEDRSQEFTKDKFLEMAPEYNLETRQEVHEGIEKFREEIKAAKDKAKATAVESNNGKSLQNKPKILVAVATKGGGLVNQHFGHAKEFQ…
22	Anabaena sp. 90	K7W0U4	K7WKU8	K7W143	K7WZZ5	K7W5F8	K7WZP9	MTEEKIRQIAFYGKGGIGKSTTSQNTLAAMAEMGQRIMIVGCDPKADSTRFMLHSKAQTTVLHLAAERGSVEDLELHEVMLKGFRDVKCVESGGPEPGVGCAGRGIITAINFLEENGAYTDLDFVSYDVLGDVVCGGFAMPIREGKAQEIYIVTSGEMMAMYAANNIARGVLKYAHSGGVRLGGLICNSRNTDREIELIETLAKRLNTQMIHYVPRDNIVQHAELRRMTVNEYAPDSKQANEYRALAKKIINNKNLTIPTPIEMEELEELLIEFGILESEENAAKMLAK	MTSTDDKKIVEQRKELVKEVLKAYPEKAAKKREKHLNVFEEGKADCGVKSNIKSLPGVMTARGCAYAGSKGVVWGPIKDMIHISHGPVGCGYWSWSGRRNYYLGTTGIDTFGTMHFTSDFQERDIVFGGDKKLTKLIEELDVLFPLNRGVSIQSECPIGLIGDDIEAVARKTSKTIGKPVIPVRCEGFRGVSQSLGHHIANDMIRDWVFPKADQGKKDGTLKFEGTPYDVAIIGDYNIGGDAWASRILLEEIGLRVVAQWSGDGTINEMLMTPNVKMNLIHCYRSMNYISRHMEEAYGIPWLEYNFFGPTKIAESLREIASKFDAKIQANAEKVIAKYQPTMDAIVSQYRPRLEGKTVAMMVGGLRPRHVVPAFQDLGMKMIGTGYEFAHSDDYKRTTH…	MPQDPNKIQDHVELFHQPEYQELFENKKQFENGHTPEEVQRVSEWTKSWEYREKNFERTALTVNPAKGCQPLGAMFAAVGFEGTLPFVQGSQGCVAYFRTHLTRHYKEPFAGVSSSMTEDAAVFGGLQNMIDGLANSYSLYKPKMIAVCTTCMAEVIGDDLQSFIGNAKEAGSVPQDFPVPFAHTPSFVGSHITGYDNMMKGILSTLTVGKKTAKSNGKINFIPGFDTYVENNREIKRIASLMGIDYTLLSDNSDYVDSPCDGEYNMYPGGTKLEDAADSINAKATIALQAYSTTKTREYIAKEWNQDVSVARPWGIKGTDEFLMKLSEMTGKAIPEELEIERGRAVDAMTDSHAWLHGKRFAIYGDPDLVYSVVGFMLEMGAEPVHILVHNTNEVFEK…	MKVTQSKINELLSESGCEHNQQKQGEKKNKSCTQQAQPGAAQGGCAFDGAMIALVPITDAAHLVHGPIACAGNSWGSRGSLSSGPMLYKTGFTTDVGENDVIFGGEKKLYQAILEVNENYKPAAVFVYATCVTALIGDDIDAVCKVAAEKIGTPVIPVIAPGFIGSKNLGNRFGGESLLEYVVGTAEPEYTTPYDINLIGEYNIAGEMWGVLPLFEKLGIRVLSKITGDARYEEVRYAHRAKLNVMICSRALLNMARKMQERYGIPYIEESFYGIKDINRCLRTVAAKLGDADLQERTEKLIAEETAALDIALAPYRAKLKGKRVVLYTGGVKSWSIISAAKDLGIEVVATSTRKSTEEDKAKIKNLLGNDGIMLEKGNASELLKLIEETNADMLIAGG…	MVRAKHSENNFREKPIIYRSNASPLRLLTNYFEIIVIMAIAIIPEKSLTVNPLKQSQALGASLAFLGLKGTMPLFHGSQGCTAFAKVVLVRHFREAIPLATTAMTEVTTILGGEENVEQAILTLVEKVQPEIIGLCTTGLTETRGDDIEMFLKDIRERHPELNHLAIIFAPTPDFKGALQDGFAVAVESIVKEIPKAGGIKPEQITILAGAALTPGDVQEIREMVTAFGLEPIFVPDLGASLDGHLEDGYTAITASGTTLKQLRSLGSSAFTLALGESMLGAAKILEERFGTNYQVFRDLTGLEPVDKFLQKLSLLSGNPIPEKYRRQRRQLQDAMLDTHFYFSSKRVSLALEPDLLWTMVGFLQSMGAEIHNAVTTTRSPLLELLPINNVTIGDLEDF…	MTLPATDILTSDFENAIIAPATSAACGCDSTTTPEMDEKLIERISKHPCYSEEAHHHYARMHVAVAPACNIQCNYCNRKYDCANESRPGVVSELLTPEEAAHKVLVIAGKIPQMTVLGVAGPGDPLANPEKTFRTFELIADKAPDIKLCLSTNGLMLTEHIDRIKQLNIDHVTITLNTIDPEIGAEIYSWVHYKRKRYRGIEGAKILLEKQLEGLQALKEADILCKVNSVMIPGINDKHLVEVNKAIRERGAFLHNIMPLISAPEHGTHFGLTGQRGPTGKELKEVQDSCSGNMKMMRHCRQCRADAVGLLGEDRSQEFTKDKFMEMAPEYNFETRQEVHEGIEKFREEIKAAKDKASTGKKSANSPKILIAVATKGGGLVNQHFGHAKEFQVYEVDGN…
23	Anabaenopsis circularis NIES-21	A0A1Z4GCE5	A0A1Z4GCE2	A0A1Z4GCD3	A0A1Z4GCF3	A0A1Z4GCY0	A0A1Z4GCH6	MTDEKIRQIAFYGKGGIGKSTTSQNTLAAMAEMGQRIMIVGCDPKADSTRLMLHAKAQTTVLHLAAERGAVEDLELEEVMLTGFRGVKCVESGGPEPGVGCAGRGIITAINFLEENGAYQDLDFVSYDVLGDVVCGGFAMPIREGKAQEIYIVTSGEMMAMYAANNIARGILKYAHSGGVRLGGLICNSRKTDREHELIETLAKRLNTQMIHFVPRDNIVQHAELRRMTVNEYAPDSNQGNEYRELAKKIINNDKLTIPTPIEMDELEALLIEYGILDDDSKHAEIIGKPAEATK	MTPPENQNLVDENKELIKEVLQAYPEKARKKREKHLNVHEESKSDCGVKSNIKSIPGVMTARGCAYAGSKGVVWGPIKDMIHISHGPVGCGYWSWSGRRNYYVGITGINSFGTMHFTSDFQERDIVFGGDKKLTKIIDELEILFPLNRGVSIQSECPIGLIGDDIEAVAKKASKQYGKPVVPLRCEGFRGVSQSLGHHIANDAIRDWIFPEYDKLKKDNKLDFEPSPYDVALIGDYNIGGDAWASRMLLEEMGLRVVAQWSGDGTLNELIQGPAAKLVLIHCYRSMNYICRSLEEQYGMPWMEFNFFGPTKIAASLREIAAKFDSKIQENAEKVIAKYTPVMNSVLEKYRPRLEGNTVMLYVGGLRPRHVVPAFEDLGIKVVGTGYEFAHNDDYKRTTH…	MPQNPDRIVDHVDLFKQPEYTELFENKRKNFEGAHPPEEVERVSEWTKSWDYREKNFAREALTINPAKGCQPVGAMFAALGFEGTLPFVQGSQGCVAYFRTHLSRHYKEPCSAVSSSMTEDAAVFGGLNNMIEGMQVSYQLYKPKMIAVCTTCMAEVIGDDLGAFITNSKNAGSIPQDFPVPFAHTPSFVGSHITGYDNMMKGILLNLTEGKKTATSNGKINIIPGFDTYVGNNREVKRMLNIMGVDYTILSDSSDYFDSPNTGEFDMYPGGTKLEDAADSINAKATVALQAYTTPKTREYISTQWKQETKVLRPFGVKGTDEFLTAIAELTGKAIPEELEIDRGRLVDAITDSYAWIHGKKFAIYGDPDLIISITSFLLEMGAEPVHILCNNGDETFK…	MNTQKKVNELLNESGCEHNQQKKGEKKNKSCTQQAQPGAAQGGCAFDGAMIALVPITDAAHLVHGPIACAGNSWGSRGSLSSGPQLYKMGFTTDMTENDVIFGGEKKLYKAILEIHQRYNPTAVFVYATCVTALIGDDINAVCKAAAEKIGTPVVPVIAPGFIGSKNLGNRFGGEALLDYVVGTAEPEFTTPYDINLIGEYNIAGEMWGVLPLFEKLGIRVLSKITGDARYEEIRYAHRAKLNVMICSRALLNMARKMEEQYGIPYIEESFYGIDDINRCLRNVAAKLGDRNLQERTEQLIAEETAALDIALAPYRARLKGKRVVLYTGGVKSWSIISAAKDLGIEVVATSTRKSTEEDKAKIKRLLGTEGMMLEKGNAQELLRLVKDTNADMLIAGGR…	MAIITVPEKSVAVNPLKQSQALGASLAFLGLKGMIPLFHGSQGCTAFAKVVLVRHFREAIPLATTAMTEVTTILGGEENVEQALLTLVEKAKPEIIGLCTTGLTETRGDDIERFLKDIRDRHRELDHIPVIFAPTPDFKGALQDGFATAVESIVKEIPQAGGIRSEQVTILAGSAFTPGDLQEIKEIVTAFGLEPIFVPDLGASLDGHLEDNYTPVTGSGTSVKQLRQVGCSAFTIALGESMRGAAKILDERFNIPYEVFGELTGLEAVDEFLQALSILSSNPVPEKYRRQRRQLQDAMLDTHFYFGAKRVSLALEPDLLWGTVRFLQSMGTQIHAAVTTTRSPLLEKLPIKSVTIGDLEDFEELAVGSDLLIGNSNVAAIAKRLSIPLYRLGLPIYDR…	MTPQVTDSSVTESTPTQAKSGGCGCDSKSSATVEMDEKLQERIAKHPCYSEEAHHHYARMHVAVAPACNIQCNYCNRKYDCANESRPGVVSELLTPEEAAHKALVIAGKIPQMTVLGIAGPGDPLANPDKTFRTFELIADKAPDIKLCLSTNGLMLTEYIDRIKQLNIDHVTITLNTIDPEIGAQIYSWVHYKRKRYRGVEGARILLEKQLEGLQALREADILCKVNSVMIPGINDQHLVEVNKAIRERGAFLHNIMPLISAPEHGTHFGLTGQRGPSQKELKSVQDQCAGNMKMMRHCRQCRADAIGLLGEDRSQEFTKENFLEMAPEYDFSKRQEVHEGIEKFREEIKAAKEKAKAGKQQSANNPKILVAVATKGGGLVNQHFGHVKEFQVYEVDGN…
24	Anaerobacillus alkalidiazotrophicus	A0A1S2MBL9	A0A1S2M9H2	A0A1S2MC49	A0A1S2M9G7	A0A1S2M9U0	A0A1S2M957	MRQIAFYGKGGIGKSTTSQNTLVQLSKNYGQEIMIVGCDPKADSTRLVLNTKAQQTVLSLAAEKGTVEDLELEEVVLKGFSDIECVESGGPEPGVGCAGRGIITSINFLEEEGAYEGKDFISYDVLGDVVCGGFAMPIRENKAQEIYIVCSGEMMAMYAANNIARGILKYAHSGGVRLGGLICNSRNTDREAELITELARRLNTQMIHFVPRDNIVQHAELRRMTVAQYAPESNQAKEYDMLAKKILENEMMTIPTPIETDELESLLMEFGIIEDEETQIKKLEEKEAASQ	MAKVLDEKQKLIDDLLEIYPDKAKKDRKKHFDINDEEKIETCKGKIVSNKKSRPGVMTPRGCSYAGSKGVVWGPIKDMVHISHGPVGCGQYSWGTRRNYANGVLGIDSFGAMQITSDFQEKDIVFGGDKKLDKICDEITEMFPLAKGISVQSECPVGLIGDDIEAVGKKKTKELEMPVIPVRCEGFRGVSQSLGHHIANDAIRDHVLGTRELEETGPYDVAIIGDYNIGGDAWASRILLEEMGLRVISQWSGDGTLNELSITHKSKLNLIHCYRSMNYICKTLEDQYGIPWMEYNFFGPTKTIESLRMIAAKFDEKIQENCEKLIAKYQDEMDEVIAKYRPRLDGKKVMLLVGGLRSGHTIGAYEDLGMEIVGTGYEFAHSTEYEKTYRDTKEGTIIYD…	MTKKLELKDHNTLFKDQKYIDQAENKKIFETACSTEEVEKIKDYTKTEEYKEKNFARTDLVINPAKACQPLGAVLAGLGFEKTLPFVQGSQGCVSYFRSHFARHFREPVPTVSSSMTEDGAVFGGMRNLIDGLENCTKMYKPEMVAVSTTCMAEVIGDDLQAFIGNARSEGVISEDFPVPFAHTPSFVGSHLTGYDSMLKAILSNLSEKATIDKEVKTEKINIIHGFDTYTGNFSEMKRILDLFGADYTYLCDYSENLDSPADGEYKYYYGGTKLDEVPKAAQAQGTLSLQKYSTKKTMKYIEKKWKQSVSVSSTPIGITKTDELVKTISEMTGLPIPEELKLERGRIVDAMTDSHTYVHGKRVAMAGDPDLLLGLISFCLEVGIEPVHIVCTNGDKKF…	MKNIVKEAFQEPACEHNHTPKAKQGCARPKPGEAAGGCSFDGSQITLLPITDAAHIVHGPIACAGNSWGGRGSLSSGPLLYQYGLTTDLSEQDIIMGGEKKLISAISEVVTRFQPPAIFVYATCVTSLIGDDLDFVCKNESKKWNIPIIPVNSPGFVGSKNLGNRLAGYSLLQHVIGTGEPKKVTDYDVNVIGEYNIAGEYWDIKELFDQVGIRVLSKITGDGRYREITYAHRAKVNMVVCSRALISLAREMDEKYKIPYFEGSFYGIKETSFSLRQIAYLIGDRTLEAKVDELIYEEEEKVFSELLSHRQFLKGKKAVLYTGGVKSWSIISALKELGIEVVGVGTNKSTLEDISKIKERVGFDCVLIEKGGAKEILNVIRNKQADILIAGGRNMYLAI…	MATNLSKKSVSINPLKVSQPLGGTLAMQGFYKSIPIIHGSQGCAAFIKALMTRHFRDPISIQTSALQEMNVIFGGVENLYEAIDNVIEKHDPDIISVLSTSLTEVAGDDIQANIKDYLKKNYRENKLVVGVSLPDFVGSLESGYNQTVDAIVSAVLEQTKSKVPKVRLNQRINLLVGSHLTPADVIELKDIITSYGFEVIAIPDLSTSLSGHLLEGFTPLSRGGVPLDYLEQLVTAKYTIAIGASMQPIAEKIFAYTGIPFQVFPSVTGLLATDALFTFLQSISRENVPLRYMLQRENLVDAMLDAHFYYLGSSAVVALEPDHLYSISSWLREMGVELKRLVTTHHSPVIHNLAEEVVIGDLDDLEVGANKNDVWISNSQGKQGAIRKECSYMPMGFPV…	MKLTQKEGCSSKKTQSGCVSVSTNTRVDLDEKIMNHPCYSEEAHHYFARMHVAVAPACNIQCNYCNRMYDCANESRPGVVSEVLKPEEAIKKSLVVAGEIPQLSVIGIAGPGDPLANPEKTLATFKGIREQASDLRLCLSTNGLKLMDYIDEIQALDIEHVTVTINAVDPEIGKDIYSWIYYNGKRYKGLEAAEILIKQQLAGLEALTERGILCKVNSVLIPGVNDLHLKEVSKVVKEKGAFLHNIMPIIVAEDTEFARRGIREPLAEELNELRSSCSGDMKMMKHCRQCRADAVGLLGEDRSEEFTKKHLETMTSRYDPIKRSEHQEELLQKIFNNRVKRKRREVKGASFGAQNKSQVIRFAVTSRGDGDVNLFLGQAKEFMIYEVENQQVKFIGIRK…
25	Anaerobacillus alkalilacustris	A0A1S2LXT2	A0A1S2LXT3	A0A1S2LYJ6	A0A1S2LXR4	A0A1S2LXR2	A0A1S2LYL1	MRQIAFYGKGGIGKSTTSQNTLVQLAKNYGQEIMIVGCDPKADSTRLVLNTKMQQTVLSLAAEKGTVEDLELHEVAQNGFAGIECVESGGPEPGVGCAGRGIITSINFLEEEGAYEGKDFISYDVLGDVVCGGFAMPIRENKAQEIYIVCSGEMMAMYAANNIAKGVLKYAHSGGVRLGGLICNSRNTDREADLITELARRLNTQMIHFVPRDNIVQHAELRRMTVAQYAPESQQAKEYDMLAKKILDNDMMTIPTPIETDELEGLLMEFGIIEDEETQLKKLAAKEAASQ	MAKVLDEKQKLIDEVLEIYPDKAKKDRKKHFDINDEEKIETCKGAIVSNKKSRPGVMTPRGCSYAGSKGVVWGPIKDMVHISHGPVGCGQYSWGTRRNYANGVLGIDSFGAMQITSDFQEKDIVFGGDKKLDNLCDEITEMFPLAKGISVQSECPVGLIGDDIEAVGKKKTKELEMPVIPVRCEGFRGVSQSLGHHIANDAIRDHVLGTRELEETGPYDVAIIGDYNIGGDAWASRILLEEMGLRVISQWSGDGTLNELSITHKSKLNLIHCYRSMNYICKTLEEQYGIPWMEYNFFGPTKTIESLRMIAAEFDEKIQENCEKLIAKYQDEMDEVIAKYRPRLDGKKVMLLVGGLRSGHTVGAYEDLGMDIVGTGYEFAHNTEYQKAYKDTKEGTIIYD…	MTKKLELKDHNTLFKDQKYIDQAENKKIFETACSTEEVEKIKDYTKTEEYKEKNFARTDLVINPAKACQPLGAVLAGLGFEKTLPFVQGSQGCVSYFRSHFARHFREPVPTVSSSMTEDGAVFGGMRNLIDGLENCTKMYKPEMVAVSTTCMAEVIGDDLQAFIGNARTEGVISEDFPVPFAHTPSFVGSHLTGYDSMLKAILSNLSEKATIDKEVKTEKINIIHGFDTYTGNFAETKRILDLFGADYTYLCDYSENLDSPADGDYKYYYGGTKLEDVPKAAQAQGTLSLQKYSTKKTMKYIEKKWKQSVSVSSTPIGITQTDNLIKTISEMTGLPIPEELKLERGRIVDAMTDSHTYVHGKRVAMAGDPDLLLGLISFCLEVGIEPVHVVCTNGDKKF…	MNHNVKEAFQEPACEHNHTPKAKQGCARPKPGEAAGGCSFDGSQITLLPITDAAHIVHGPIACAGNSWGGRGSLSSGPLLYQYGLTTDLSEQDIIMGGEKKLKSAISEVIARFQPPAIFVYATCVTSLIGDDLDFVCKNESKKWNIPIIPVNSPGFVGSKNLGNRLAGYSLLQHVIGTGEPKKVTDYDVNVIGEYNIAGEYWDVKELFDQVGIRVLSKITGDGRYREITYAHRAKVNMVVCSRALISLAREMDEKYKIPYFEGSFYGIKETSFSLRQIAYLIGDRTLEAKVDELIYEEEEKVFSELLTHRQFLKGKKAVLYTGGVKSWSIISALKELGIEVVGVGTNKSTLEDISKIKERVGFDCVLIEKGGAKEILNVIRNKQADILIAGGRNMYLAI…	MATNLSKKSVSINPLKVSQPLGGTLAMQGFYKSIPIIHGSQGCAAFIKALMTRHFRDPISIQTSALQEMNVIFGGVENLYEAIDNVIEKHDPDIISVLSTSLTEVAGDDIQANIKDYLKKNYRENRLVVGVSLPDFVGSLESGYNQTVDAIVSAVLEQTKSKVPKVRLNQRINLLVGSHLTPADVIELKDIITSYGFEVIAIPDLSTSLSGHLLEGFTSLSRGGVPLDYLEQLVTAKYTIAVGASMQPIAEKIFAYTGIPFQVFPSVTGLLATDALFTFLQSISRENVPLRYMLQRENLVDAMLDAHFYYLGSSAVVALEPDHLYSISSWLREMGVELNRLVTTHHSPVIHKLGEEVVIGDLDDLEEGASKNDVWISNSQGKQGAIRKECSYLPMGFPV…	MKLTQKEGCSSKKTQSGCVSVSTNTRFDLDEKISNHPCYSEDAHHYFARMHVAVAPACNIQCNYCNRMYDCANESRPGVVSEVLKPEEAVKKSLVVAGEIPQLSVIGIAGPGDPLANPEKTLATFKGIREQASDLRLCLSTNGLKLMDYIDEIQALDIEHVTITINAIDPEVGKEIYSWIYYNGKRYKGLEAAEILIRQQLAGLEALTERGILCKVNSVLIPGVNDLHLKEVSKVVKEKGAFLHNIMPIIVAEDTEFARRGIREPLAEELNELRSSCSGDMKMMKHCRQCRADAVGLLGEDRSEEFTKEHLETMTSRYDPIKRSEHQEELLQKIFNNRASRKRREAKGASYAGQTKNQIIRFAVASRGDGKVNLFLGQAKEFMIYEVENQQVRFVGIRK…
26	Anaeromyxobacter sp. RBG_16_69_14	A0A1F3C000	A0A1F3BYD1	A0A1F3BTM5	A0A1F3BU81	A0A1F3BTV7	A0A1F3BTL4	MRQIAIYGKGGIGKSTTTQNTVAGLAALGKKCMIVGCDPKADSTRLILHAKAQATVMDLVRERGTVEDLEVKDVLKIGYGGIRCVESGGPEPGVGCAGRGVITAINFLEENGAYVPGLDFVFYDVLGDVVCGGFAMPIREGKAEEIYIVVSGEMMAMYAANNIAKGILKYATNGKVRLAGLICNSRNTDREADLIEALAKRLGTQMIHFVPRENQVQRAELRRMTVIEYSPEHKQAEEYRELARKMSENKNLVIPTPLAMEELEELLMEFGIIPNEDEATVGVTETATV	AGAKGVVWGPIRDMVHVSHGPVGCGWYSWGTRRNLMSGINGVSNFAMQFTSDFQEKDIVYGGDKKLATLLKEAKELFPLAKGISVLSECPVGLIGDDINSVAKQSSKELDLPIIPCNCEGFRGVSQSLGHHISNDTIRDYIIETREFPEPATPYDIALIGEYNIGGDAWSTKPLLEECGLNVKAIWTGDGQVEHIAATHQVKLNVIHCYRSMNYMARVMEEKHGIPWIELNFFGPSKIAQSLRMLAERFDDSIKEKVEKVIAKYDPMARAVIDEYRPRLEGKKVMLYVGGLRPRHTVSAYEDLGMVVVGSGYEFAHGDDYERTGPEMPDATVIYDDISEYEFEKFVHDLKPDLVGSGIKEKYLFQKMGVPFRQMHSWDYSGPYHGYLGFPVFARDIDMA…	MANDFELPVKPVKDITPEEEARVAAWINTAEYREKNFARQALVINPAHACQPLGAELVAHGFEQTLPFVHGSQGCASYFRSTFNRHFREPAPAVCSAMTEDGAVFGGQNNLHEGLENACALYKPKMVAIFTSCMPEIIGDDLTAFIKNARQKGHLPKGMLAPYANTPSFNGSYIHGYDAMLQAILETLTEGKAVEGRCTGKLNFIAGFDANTGNYREYKRIFEAFGIPYTFLADISETLDSPLDGTYRIYPGGTKLEDAADSINGKATLTVAPYTTPKTYTWVKDNYAGAHASMSLPMGIARTDAFLMKLSEMFEKPVPESLKAERGRAVDAMTDSHQYMHGKRFAVYGDPDYLVGYVSFLLEMGAKPIHVLCSKGSKKLEKELRAILDASPYGKEGKI…	MRRRRCHREETRSLGATMLAAKIAEVLNEPGCATNRAKSAKDRKKGCTKQLQPGAAAGGCAFDGAKIALQPIADAAHLVHGPIACEGNSWGSRNTGSSGPTLYRRGFTTDLDETDVVMGAERKLLAAVGEIVAKHRPPAVFVYATCVTSLIGEDLAAICKAACARYGLPVIPVEAPGFAGSKNLGNKLAGQALLDHVIGTVEPERTTPYDVNIIGEYNVAGELWQVKPLLERLGMRVLASISGDGRYRDVAASHRARAALLVCSRAMLNLARRMEERWGIPFLEGSFYGISDTSDALRGLARLLVERGAPPELLIRTEAVVAEEEARAWSRLTPFRERLAGKKVLLYTGGVKSWSVVSALQEMGMEVVGTSVRKSTEGDLARIHALMGEDAHTFDSLPG…	MASVVRSKKSCAVDPLKTSQTIGAALAFLGIDRCLPMLHGSQGCTSFGLVLFVRHFRETIPMQTTAMSEVNAILGGEENVEKGLLTLMEKANPDVIGLCSTALTETSGADLGKIVRDFLQAHPDFPAAVVPVVVPDFAGALPDGWATAVTRMIEDLVAPAEQGGAGRELGCPAEPRARWINLLPGSHLTPAEVEALADLARAFGLEPIVLPDLSGSLDGHVPEAFLPHTLGGTPTAAIRDMASSVLTIAVGEHMRGPAQALATRSGVPFEVLESATGLAATDRLVGLLSRISGNPVPSRLRRERARLQDAMLDAHFFTGGRRVAIGADPDLLFALASTLSDVGCEIAAAVTTTSSPVLERVPADEVVVGDLEDLEERARGCDLLVTHSHGRAASERLGV…	MTKDRLPLAAELPPAANCRFGAGCADGDGIQPHETERPLSPEIAAKVQDHPCYSEQAHHHFARMHVAVAPACNIQCHYCNRKFDCAAESRPGVVSERLTPEQALRKVMAVAQAVPELSVVGIAGPGDALASAEATFRTCALVAQALPDVKLCLSTNGLALPEHVDAIVAAGVQHVTVTVNMIDPEVGERIYPWISLRGKRYRGREASRILSERQLEGIARLAEKGVLCKVNSVLIPGVNDGHLPEVNRTVRALGAFLHNVMPLLSAPEYGTHYGLCGQRGPTAAELEAVQEACGGARIMRHCRQCRADAVGLLGEDRGPEFALARLSVRPAADAAQGRAAHRTVVDRRREQLAEARARALRGVAGVGALRIRVAVATKGEGQVNEHFGHAREFQVYEAS…
27	Anaerosporomusa subterranea	A0A154BW14	A0A154BX70	A0A154BVV5	A0A154BWA5	A0A154BVU8	A0A154BWG8	MRQIAIYGKGGIGKSTTTQNTVGALAEAGKKIMVVGCDPKADSTRLLLHGLCQKTVLDTLRDEGDDIDLDDILKPGFLGTKCVESGGPEPGVGCAGRGIITSINMLESLGAYTPDLDYVFYDVLGDVVCGGFAMPIREGKAEEIYIVASGELMALYAANNISKGIQKYAANGKVRLGGIICNSRMVDKEYELLKAFAEEIGSQLIYFVPRDNLVQRAEINKKTVVDFDPTSRQADEYRALAKAIDTNKMFVIPKPMSQDRLEAIMMEHGFMDA	MEMTEKKLQTIFDQYPAKVQKSRKKHIIIKNSELESQEIEANTRTIPGIITNRGCAYAGCKGVVLGPIKDMVHIVHGPIGCGYYAWNTRRNKAKSDDPKHNFINYCISTDMQESDIVFGGEKKLAKVIDEVMEIFDPKCITLSATCPVGLIGDDMGAVAKAAEAKHGIQVLSFSCEGYKGVSQSAGHHIANNILMEKVIGTGDQETAPAKFPINLLGEYNIGGDGWEVERILKKIGYHIVSVMTGDGSYEALKNAHTAELNLVQCHRSINYIAEMLETKYGTPWLKVNFIGIQGTIDSLRNMALYFDDKELTLKTEVVIASELARIEPIFEQYKKICSGKTAFCFVGGSRGHHFQNLFAELGMETLLAGYEFAHRDDYEGRQVIPTIKPDADSKNIPHY…	MLDCTPKEITERNSGGIINPAKTCQPIGAMYAALGIHKCLPHSHGSQGCCSYHRMHLTRHFRDPVMASTSCFTEGSSVFGGGANLKASIQNVFHIYKPDVMAIHTTCLTETIGDDVSSIIKTADVAEGKLVIHANTPSYVGSHITGFSNMTKAMVSYLAESTSPIKKEQINIIPGFVNPGDMREIKRIVKSMDIEYILFPDTSGVVDTPMTGEFQMYPEGGTTVEQLKDTGNSKVSLALGRFASSDPADLLNKKCKVPVVTLKTPIGIKATDALLMTLRTAFAHEIPKELEVERGQLVDIMTDTHFHFHGKTVAIFGDPDIVTGLTEFVLSLGMIPIHVLTGTPGGSSNSVAGSFEDDINAMLKPTGIQANVKSAGDLFTLHQWMKNQPVDLLIGNTYG…	MEAALDIKERNPFIATKGKQKVSLRCDADSISGCVSQRACVYCGARVVLNPVTDAAHLVHGPIGCSSYTWDIRGSLSSGDDLYRNSFSTELQEHDVIFGGEPKLSRAIDEIVAKYQPKLFFVYSTCIVGVIGDDLEAVCKRSAQKHGITIIPVQSSGFIGNKSAGYRAACDALLRLITPEQPLPRKANSVNYLGDFNLAGEAWIIRNYLTEIGVSVNSVFTGDSNFDSLREATAGSLNIMQCAGSMTYLATKMQDEFQIPYLRVSFLGMEDTADSLRKIADYFGDPAMLARAEMLIARETEATSPIIAAYRGHFNGKKAAVYVGGGFKAISLIKQFREIGIEVVLIGTQTGRPDEYDTINDLVNDGTVILDDANPAELERFMTQQGADLLVGGVKERPL…	MTGVVRTVDEQLLYSKNVNENPCHMCMPMGGILPFKGIEGAMVIIHGSQGCSTYMRRHIAEHFNEPVDVGSSSLNEKGTIYGGEANLKQGLDNILRVYNPKLIGVLTSCLAETIGEDVERITLDYRKEKGLEDFPVVAVSTPGYGGTQNEGYLLAVKRIIMELARPTEPHNKLNIIIPNISPADIREIKRILALLDIEYTLCPDISYSLDRPLVRPFTKISTGGTKLADIAKMPGAVATIELGVTASTEESPGHYLSEQFGVPCYQVPIPIGVQNTDRFLQALTAITKRDIPDSLLMERGRLLDCMVDSHKYNFNGRSVIFGEPELVYSLAVTCVENGIFPVVAATGGSDRLTQLLAPIFEQYKQEIAILSKADFATIRAKSVELGANIAIGSSDGRYL…	METTQRHPCYSAEAHMRYARMHLPVAPACNIQCNYCTRKFDCVHESRPGVTSELLTPEQALDKFLWVKEKMDNLSVVGIAGPGDALANWPKVRSSIVMIRAVQPDVIFCLSTNGLMLPEYAQEIVDLGIRHVTVTCNAIDPVIGAKLYQYVLVKGQRLSGVDAARVLLENQMQGIRFLADHNVMVKVNIVMVKGINDTHIPAVVKAVKALGAFMTNIMPLIPAPGSVFEHMAQTSMKEINDIRNFCEVDLKQMRHCKQCRADAIGLLSEDRSQEFRMCNRNLQAEPTRITAREPLKIAVASKYGRLVDQHFGHASQFRIYQGNGQAFRLVEIRQVEKYCLGSAECITEENRREAVLEALQDCNAVLTMRIGSQAKERLQHKGVLSVESCDSVENGLQYA…
28	Anaerovirgula multivorans	A0A239JKW0	A0A239C206	A0A239C4C1	A0A239C4A4	A0A239C4D7	A0A239C454	MRQVAIYGKGGIGKSTTTQNLTSALGEMGKKIMIVGCDPKADSTRLVLGGLSQKTVMDTLREEGEDIDLEDILLSGFSGIKCVESGGPEPGVGCAGRGIITSINMLESLGAYENDLDYVFYDVLGDVVCGGFAMPIREGKAQEIYIVASGELMALYAANNISKGIQKYAKSGGTRLGGIICNSRNVDNEYALLNAFAKEIGSHLIHFVPRDNIVQRAEINKKTVIEFEPKCDQADEYRTLANNIDGNDMFVIPKPMHTDRLEELMMEFGILG	MTMSKKIDSILEKYPPKVKKNRMKHIVVKGKNEKDEIEANTRTMPGIISNRGCCFAGCKGVVLGPLRDVVHIVHGPVGCSYYTWGTRRHKGRSKDGESNFLSYCFTTDMQESDIVFGGEKRLRKAVKEAYELFKPEAITISSTCPVGLIGDDIQAVAKEAEEEFGIQVMAFNCEGYKGVSQSAGHHIANNVLMQDVIGTGDAETKTYAINILGEYNIGGDGWEISRILGKIGYHIVSVMTGDGTYKELKSAHKADLNLVQCHRSINYIAEMIEIKYGTPWLKVNFIGIESTINTLRNVAKYFGDEVLIQRTEEVIAEELTSIQEAMDMYKKMCEGKTALLFVGGSRAHHYQGLLKELGIETVMAGYEFGHRDDYEGRDVIPYIKMDADSRNIPDLHVTK…	MLDHTSREITERKALVINPAKTCQPIGAMYAALGIHNCLPHSHGSQGCCSFHRMHLTRHFRDPIVASTSSFTEGASVFGGGANLKTSIKNVFSIYKPDVIAVNTTCLSETIGDDIPTIIKDSEVPQGKHVFHANTPSYAGSHVTGFSNMVKAMVTYFSQGKGDGSNKKVNIIPGYTEPGDMRELKRIAKLMEISHILFPDTSGVVDSPMTGKYRMYPKGGTKVGELMDTGNSMATVAVGRFASEAAANELEKKCKVDAHVLNLPIGVKATDEFIMELVKITGKDVPYKLEEERGQLVDIMTDTHHHYHGKKVAIFGDPDHVIAMTEFTLSLGMKPIYVVTGTPGTSFEKEVNAMLENAYVEGRVKSSGDLFELHQWIKNEPVDLLIGNTYGKYIARAED…	MEAQKCLGALEERKNSIVEKSKHQKGQKISCDQNSVAGAVSQRACVYCGARVVLNPITDAYHIVHGPIGCASYTFDIRGSLSSGEETYRNSFSTDLRERDIIFGGEKKLAAAIDEIAAQHDPKLIFIYSTCVVGVIGDDLEAIAKAAEKKHNIRVIPIQSSGFAGNKNAGYKAACHALLDLMGNKASQEKLEGINFLGDFNLAGEMWINQSYFRAMGVSLISKITGDASYKELVKAPQAKLNIVQCAGSMTYLAKQMQKRYGIPFINISFYGLEDTLRSLRKIAYALDSQEVIRRTEILIKDQLKQTNKALDYYREKLKGKKAAIYVGGGFKAISLIKQFRDLGMETVMVGTQTGREEEYETIRELAAEGTVILDDTNPTELEKFMKEKGADILVGGVK…	MKKRNFVNLNVNPCKSCMPMGASTAFKGIESTMVLLHGSQGCSTYIRRHMAGHYNEPIDIASSSLNEKETIHGGGANLKKGLKNTLRLYNPKMIGISTTCLAETIGEDLQRIIMEFKEEEPDYEDVLFIPVATPGYGGTNYEGFYFTLRKILEEIAIDTTPTNAINIIAGNLTPADVRKIKEMLELLEIEYTILPDISKTLDAPFTPNYQKLSPEGTKIHEIRKMAGASATVEMGMLVPDHLSPGKYLEEQFGVPLYRCSLPIGLDNIDEFLEILQKISGKEMSDKLKEERGRMLDGMIDSHKYNAEGRAAIFGEPDMVYAVSKLCLENGIQPLLISTGTKAGKLKELLAPALEKMEKNCMVIDDTDLETIQSYVKALGVNILIGTSEGKFITEKEGVP…	MEENWTTEVREKTEKHPCYCDTAHKYARMHIPVAPKCNIQCNYCNRKYDCLNESRPGVTSEVLKPQEALEKYKLVKSKLSNLMVVGIAGPGDALANFEETKKSIELIKAYDPDVTFCLSTNGLMLPEYAEEISKMGVTHVTVTINAIDPKIAGEIYSKVYYKDKIYTDEEAGALLISKQLLGLKMLQELGIVCKVNMVMIKGLNDHHLEAVVKKIKDYGVYINNIMPLIPAEGSKFQNMKLISNGELNALRKKCSINLKQMYHCRQCRADAIGILAEDVSLDFRKGSCGNRLDIPEIQQEYIIAVASKTGRLIDQHFGHVQELLIYKYTSKGASFLEKRSVDQYCTGFDSCNDTETKTEKMLKVLADCNIVLCLRIGSVPRKNLEANSIHIIEVYEEIE…
29	Aquaspirillum sp. LM1	A0A1U9JPA7	A0A1U9JRZ5	A0A1U9JP86	A0A1U9JP49	A0A1U9JP96	A0A1U9JP67	MAKLRQCAIYGKGGIGKSTTTQNLVAALAESGKKVMIVGCDPKADSTRLILHSKAQTTVMHLAAEAGSVEDLELEDVLSVGFGGIKCVESGGPEPGVGCAGRGVITAINFLEEEGAYDEDLDFVFYDVLGDVVCGGFAMPIRENKAQEIYIVCSGEMMAMYAANNIAKGIVKYANSGSVRLAGLICNSRKTDREDELIMALAAKLGTTMIHFVPRDNTVQHAEIRRMTVIEYDPKAKQADEYRQLAKKINDNTNFVIPTPIEMEELEDLLMEFGIMEAEDESIVGKTAAELAADAAAAAA	MTREQTEALIAEVLEVYPEKAQKDRKKHLTANDPSVEQSKKCITSNRKSLPGVMTIRGCAYAGSKGVVWGPIKDMIHISHGPVGCGQYSRAGRRNYYVGTTGVNSFGTMNFTSDFQEKDIVFGGDKKLTQLIQEVEQLFPLHNGISVQSECPIGLIGDDIEAVSKKSAVAINKPVIPVRCEGFRGVSQSLGHHIANDAIRDWVLDKADGKTFDSTPYDVAIIGDYNIGGDAWATRILLEEMGLRVVAQWSGDGTLAEMENTPKVKLNLLHCYRSMNYISRHMEEKYGIPYMEYNFFGPTKIIESIRRIAAFFDDGIKANAEKVIARYQPMMDEIIAKFKPRLQGKKVMLYVGGLRPRHVIGAYEDLGMEVIGTGYEFAHNDDYDRTMKEMGNATLIYDD…	MMQTADKIKPCYPLFGDDDYKASLKAKRDLYEEGHSPEKVMETFLWTTTKEYQDLNFKREALTVDPAKACQPLGAVLCSLGFEKTLPYVHGSQGCVAYFRSYFNRHFKEPVSCVSDSMTEDAAVFGGQKNMFDGLENARALYKPTMIAVSTTCMAEVIGDDLNAFIGNARKAGHVADDYPVPFAHTPSFVGSHVTGWDNMMEGILRYFTLNKMEGKVVGSSGKLNVIPGFETYLGNYRVIKRMLTEMDVDYTMLCDPTEVLDTPADGEFRMYAGGTTIAEVEAAPNAITTLLLQPWHLDKTKKLVEGTWNQDVPKLNIPMGVDWTDELLMKVSELTGKPIPESLAKERGRCMDLMSDSHAWLHGKKFALYGDPDFVLGMVKILLEVGAEPTHILCHNGN…	MKASDIQALLDEPACSHNHKEKSGCARPKPGATAGGCSFDGAQIALLPIADVAHIVHGPIACAGASWDNRGTRSSGPALYRIGMTTDLSETDVVMGRGEKRLLHGIRQAVETYHPAAVFVYATCVTALIGDDLDAVCKAATGFWGVPVIPVDAAGFYGTKNLGNRLAGEAMFKHVIGTREPAPALPRPDGLPTYDVGLIGEYNIAGEFWHVAPLFDELGLRILGTLSGDGRFAEVQTMHRAQANMVVCAKALLNVARKLEDNFAIPFFEGSFYGVADTSAALRDFARLIGDPQLMHRTEMVIAREEALANAALAPWREKLAGKRALLYTGGVKSWSIVSALQDLGMTVVATGTKKSTEEDKARIRELMGEDALMIEDGSPKALLSAFHDYQADILIAGG…	MAEIVLSKKALAVNPLKVSQPLGASLVFLGLNKSLPLMHGSQGCTAFGKVFFVRHFREPIPLQTTAMDQVSSIMGADDNVIEALRTLCDKQKPEIIGLVTTGLSETQGTDIHRCVREFRAAHPEFADTSVVAVNTPDTLGCLETGYALAMEALIDTLVPASQCVGRRPRQVNVLAGSHLTPGDLEALRDWVAAFGLRPVLVPDIGDSLDGHLTEAEYSPLTIGGTPRSEILTLGESIATLVIGESLYRAADQLQARTGVPVHRFDSLMGLAACDRFTHTLSQLADKPVPASLERQRAQLQDAMVDSHFMLGMARIAVAADPDLLVMLCDFLTGMGAEVPAAVSPVKTEGLARLPIASVTIGDLEDLENLARRQRVQLVMSNSHAVGTAQRLGVPLLRAG…	MELPVISSAPTSGSGCSSSGCGSAPDAMAHLPDAIRQKVQDHPCYSEDAHHYFARMHVAVAPACNIQCNYCNRKYDCANESRPGVVSELLNPQQAVTKVLAVAATIPQMTVLGIAGPGDPLANPSRTFETFRELSEKAPDIKLCLSTNGLTLPQHVDEIAKHNIDHVTITINCVDPEIGAQIYPWIFWENRRIRGVEAARILIEQQQKGLEMLTARGILVKVNSVMIPGVNDQHLKEVSKVVKAKGAFLHNVMPLIAEAEHGTYYGLMEQPSPTPEELQALQDECGGDMAMMRHCRQCRADAVGLLGEDRGAEFTLDKLEDMHVDYEAAMQTRQEVRENLLEQLAAKRAGGAPARPAGVAADSRPVLMAVAAKNGVVSEHFGHAREFLVYEASPTGVRL…
30	Arcobacter nitrofigilis (strain ATCC 33309 / DSM 7299 / LMG 7604 / NCTC 12251 / CI) (Campylobacter nitrofigilis)	D5V3K8	D5V3K6	D5V3K5	D5V3N2	D5V3M7	D5V3N9	MSDLRQIAFYGKGGIGKSTTSQNTLAAMCHYYGKKILIVGCDPKADSTRLILHEKAQCTIMQLASEAGTVEDLELEDVCKPGAGEFHPENNDITEGYINCTESGGPEPGVGCAGRGVITAINFLEEEGAYTDELDFVSYDVLGDVVCGGFAMPIREGKAQEIYIVMSGEMMAMYAANNISKGILKYANTGGVRLAGLICNARMTDKEYDLSKHLAMQIGTQMIHFVPRSNHVQRAELRRMTVVEFAPSSDQAMEYKELARKIIANDLKVIPEPLEMDDLEALLMEFGLEEEVDEENLGKKAEEA	MGPETLESLQKQAIAEVLEAYPEKAKKNRAKHLGTDNPEGVKGSCDTTRSNKQTVPGVMSQRGCAYAGSKGVVWGPIKDMIHISHGPIGCGQYSRGGRRNYYIGTTGIDTFVTMNFSTDFNEKDIVFGGDKKLKKALEEIDELFPLNNGISIQSECPIGLIGDDIQAVAKVHKKETGHQTVAVSCEGFRGVSQSLGHHIANDMIRDHVMPDTSHRKDFESTPYDVAIIGDYNIGGDAWSTRLILEEMGLRVIAQWSGDATYKELAIAPKAKLNLLHCYRSMNYISRHMEQEFGIPWMEYNFFGPTKTTESLRKIASFFDEKIQEQTEKVIAKYTAMTDAVIAKFRPMLEGKKVMLYVGGLRPRHVIGAYEDLGMEVIGTGYEFGHGDDYKRTKEDLGRS…	MQDLDNIVNGQKLFLKPEYQEVLKNKKEFEGSMGAINPAKVEEIQKWTESWDYREKNLAREAITVNPAKACQPLGAVMVALGFENTMPYVHGSHGCVAYFRTYFTRHFKEPTPCVSDSMSESAAVFGGLANMKDGLRNCNALYKPEMIAVSTTCMAEVIGDDLGAFIIGAKDEAEGELDNVLIPNAHTPSFVGSHITGYDNMMKSILEQVSTEKTTVDEERINIIPGFEPYLGSLKEIKKISKMFGDKIVMIGDHEEQWDTGAGEYKLYAGGTKIEDLKGSINAKATISLQKYSSIATAKTIKNKWKQTYETCNPIGLSGTDAFVMKLAELTGKEIPEELKQQRARLVDAMQDSYPYMHGKKIAIWGDPDFLLGMVSFLVEMGAIPTHVVCHNAPRKNW…	MVNKKLIQELLSESACSHNKEKKSSCDKPKPGATSGGCAFEGAQIALFPFADVVHLVHSPATCIGASWETRQTLTSHHGENNTITGYTTDVNTNDVIFGGDKKLEDAINYIVANKNPKGIFVYETCVTAMIGDDMDNTCNRMEEKHGIPIVVIHSPGFVGGKNLGSRLGGESVLHQLIGTKEPEEIHPFGINLIGEYNVTGDMWQYTPILEKIGIKVVSTLAGDGRIENIQMAHRAKLNVIVCAKSLISLTRKMQERYNIPYISISFYGKRDTTNAIMSIVNAFGDEKLIKRAKEVIEEEETKLEKALTPYRKILEGKKAILNTGGNKTWSIASALQDIGIDVVATSVKKATLEDKEICATYVKILMNDPGTEQAKLIDEHNIDILLAGGRSLYTAIKK…	MESISAKPLQLNPIKLSQPMGAMLCFLGIKNCMPLMHGAQGCASFTKVFFTRHFNDPIAVQTTAVNDITAVIDGGDYAISESIKNITKKVQPDLVGLFTTGLTETKGDDIKGACLLVQDQQKMVYVNTPDFEGSIESGFAKSIEAIIDQLVASASEVDVNKAVIIPNVNLKPIEIEKIKDTIALFGYEVLSLPDLSDSLDGHLGLKQGALSSGGITVEDIEKLGTCSLAISIGSSVKKAGDKLKAKNENMKLLHFDSLGGLEDSDKFFKALCQIKNISTPHPSIVRWRKRLQDAMLDSHFAIGSASVVLALEPDQCISVANTIIEAGANIKAIITTHKNDLLDNIECENILIGDFEDVEKYLKDSDVLISNFHGERYTMRHKKALMLRGFPDFEGVGNQ…	MSCSCTSSSTQEELQQEVMDKINNHPCYSEGAHQHYARIHVAVAPACNIQCNYCNRKFDCSNESRPGVTSAKLSPEDAVKKVLYVGGDIQQLSVVGIAGPGDALANPKKTFDTFRMLHEKAPDQKLCLSTNGLRLPDYVDEMVKYNVDHVTVTINSVDPTGEIGAKIYPWVHWNHEKVFGAEGAKILLEQQLKGIKMLTERGILVKANSVLIPGVNDKELVNVAKKLKELNVFLHNIMPLLSKEEYGTYYGLNGQASATDQEVMAAQEACGMDMKLMSHCRQCRADAVGLIGEDRGEEFTPDVFQNMSWEELQTQYNMEARAKKHEVIENWRAALDAANDRIKIEQASKEELSSTGETKLVAVTTAGEGTVNLHFGNATEFLIYEVGDKAIKFVMHRKV…
31	Arcobacter sp.	A0A2N6G2P7	A0A2N6G2E6	A0A2N6G2D0	A0A2N6G2A3	A0A2N6G2C5	A0A2N6G2B1	MSELRQIAFYGKGGIGKSTTSQNTLAAMCHYYEKKILIVGCDPKADSTRLILHEKAQSTIMQLASEAGTVEDLELEDVCKPGAGEFHPDNTDITEGYINCTESGGPEPGVGCAGRGVITAINFLEEEGAYDDELDFVSYDVLGDVVCGGFAMPIREGKAQEIYIVMSGEMMAMYAANNISKGILKYANTGGVRLAGLICNARMTDKEYDLSKHLAKQIGTQMIHFVPRSNHVQRAELRRMTVVEFAPTSDQAMEYKELARKIIANDLKVIPEPLEMDDLENLLMEFGLEEEVDEENLGKKAEEA	MGPETLESLQKEAISEILEAYPAKAAKNRAKHLGVDTPEGVKGSCDTTRSNKQTVPGVMSQRGCAYAGSKGVVWGPIKDMIHISHGPIGCGQYSRGGRRNYYIGTTGVDTFVTMNFSTDFNEKDIVFGGDKKLKKALEEIDELFPLNNGVSIQSECPIGLIGDDIQAVAKVHKNETGNQTIAVSCEGFRGVSQSLGHHIANDMIRDHVMPDTSYRKDFESTPYDVAIIGDYNIGGDAWATRIILEEMGLRVIAQWSGDASYKEIAIAPKAKLNLLHCYRSMNYISRHMEQEFGIPWMEYNFFGPTKTTDSIRKIASFFNEEIQTKAEAVIAKYTAMTDAVIAKYKPMLEGKKVMLYVGGLRPRHVIGAYEDLGMEVIGTGYEFGHGDDYKRTKEDLKRS…	MQDLDNIVNGQKLFLKPEYQEVLKNKKQFESAMGSIDPLKVAEVQKWTESWEYREKNLSREAITVNPAKACQPLGAVMVGLGFENTMPYVHGSHGCVAYFRTYFTRHFKEPTPCVSDSMSESAAVFGGLANMKDGLRNCNALYKPDMIAVSTTCMAEVIGDDLNAFILGAREEAEGELDNIEIPYAHTPSFVGSHITGYDNMMKSTLEQLNPTKEEKVLDEERINIITGFEPYLGSLKEIKNISKMFSDKIIMIGDHEEQWDTGAGEYKLYAGGTKIADAKTAINAKATISLQKYSSIATAKTIKNKWKQEFVTCNPIGLSGTDAFVMKLAELTGKEVPQELKNQRAKLVDAMQDSYPYMHAKKIAVWGDPDFLLGLVSFLVEMGSIPTHIVCHNAPRK…	MVNKKLIRDLLNESACSHNKVKKSSCDKPKPGATSGGCAFEGSQIALFPYADAVHLVHSPATCIGASWETRATLTSHNGENNTVTGFTTDVNTNDVIFGGDKKLEESIDYIVEYKNPKAIFVYETCVTAMIGDDMDNVCGRMEKKHGIPVVVVHSPGFVGGKNLGSRLGAESVLHQLIGTKEPEEIHPYGINLIGEYNVTGDMWQYTPILEKIGIKIVSTLAGDGRIENIQMAHTAKLNVIVCAKSLITLCRKMQDKYQIPYISISFYGKRDTSNAIRSIVNAFGDKELIERAEKIIAEEEAKLEEELIPYRKILEGKKAILNTGGNKTWSIASALQDIGIDVVATSVKKATLEDREICAQYVKILIEDPGTEQAKLIDEHNIDILLAGGRSLYTAIKK…	MEALSAKPLQLNPIKLSQPMGAMLCFLGIKNCMPLMHGAQGCASFSKVFFTRHFNDPISVQTTAVNDITAVIDGGDYTISESIKNITKKVKPDLVGLFTTGLTETKGDDIRGACLLMKDIQEMAYVNTPDFEGSLESGFARSIEAIIEQIIEPATSIDSNKAVIIPNVNLKPIEVEKIKDTISLFGYEVLALPDLSDSLDGHLGLKQGALSSGGITVDEIKNLSNASLVMTIGSSVKKAGEKLKEKNENINLIHYDSLGGLEQSDKFFKDLCKIKDVSSPHPSIVRWRKRLQDALLDTHFAIGSASIVLALEPDQCISIANTIIEAGANIKAIVTTHKNDLLEEIECEHLLVGDFEDVEKYLKDSDILISSFHGERYTMKYKKGLMLRGFPDFEGVGNQ…	MSCSCTSTSTQEEIQQEVMDKINNHPCYSEGAHQHYARIHVAVAPACNIQCNYCNRKFDCSNESRPGVTSAKLSPEDAVKKVLYVGGDIQQLSVVGIAGPGDALANPKKTFDTFRMLHEKAPDQKLCLSTNGLRLPDYVDEMVKYNVDHVTVTINSVDPTGEVGAKIYPWVHWNHKKVFGAEGAKILLEQQLKGIQMLTERGILVKANSVLIPGVNDKELPNVAKKLKELNVFLHNIMPLLSKEEYGTYYGLNGQASATDQEVMAAQEACGMDMKLMSHCRQCRADAVGLIGEDRGEEFTPDVFQNMSWEALETQYDINARKQKHEVIENWRAALEEANNRVKIEQGTKEQLSSTGETKLVAVTTAGEGTVNQHFGNATEFLIYEVGDQGLKFVMHRKV…
32	Arcticibacter svalbardensis MN12-7	R9GR19	R9GZ84	R9GRG1	R9GR16	R9GRD6	R9GRV8	MRKIAIYGKGGIGKSTTTQNTVAGLVESGKKVIVVGCDPKADSTRLLLGGLAQKTVLDTLREEGEDVELDDVVKLGYGGSRCVESGGPEPGVGCAGRGIITSINLLEQLGAYDETEIETDYVFYDVLGDVVCGGFAMPMREGKAQEIYIVCSGEMMAMYAANNISKGIVKFAEAGGVRLGGLICNSRNVDNEENMIVEFARRLGTQMIHFVPRDNMVQRAEINRQTVIEFEPTHNQANEYRALAKKIDENKMFVIPKPLEMEDLESLLVEYGVE	MGKIEIDPLRWKEEVLKKYPKKVAKKRDKGILVHDGEMPKQIMANVRSIPGIITARGCTYAGCKGVVLGPTRDIINLVHGPIGCSFYAWLTRRNQTLPPTPESENFMNYCFSTDMQDSNIVFGGELKLKQAVREVFEIFKPKSIGIFSTCPVGLIGDDVHAVAREMKEELGINIFGFSCEGYKGVSQSAGHHIANNTLMKHVIGRNDTAPEGKYKINMLGEYNIGGDAFELERIFEKCGLTLVSSFSGNSTIEQFERAHTADLNVIMCHRSINYVAEMMETKFGIPWFKVNFIGADASAKSLRRIAEYFEDAELMARVEEVIAEEMAIVKEAIETVYPRTTGKVAMLFVGGSRAHHYQELFSELGMSTLSAGYEFGHRDDYEGRRVIPTIQVDADSRNI…	MAATSSFTEGTSVFGGQANLLQAIETIFTVYNPDVIAVHTTCLSETIGDDVNQICQKARTEGYVPEGKFVIHCNTPSYVGSHVTGYANMVTSMVKHFATVSTTPKNQINLVAGWCEPSDMREMKRISTQMGIKTVMFPDTSDVLDTPLTGKHEFYPSGGVTIPELVSTGDSKFTLALGSYSSEDAATLLETKCKVKFSVLDLPIGLQATDKYVMALSRASKMPVPDSITADRGRLVDMIADMHQYLYNKRVALFGDPDTLVPLTEFLLSMDMKPVYIVSGTPGKKFETAMTNLLLKKVPEAKFKNGQRADMFLLHQWIKQEPVDLLIGNSYGKYIARDENIPLVRVGFPILDRIGHSHFPIVGYQGGMGLIIKILNAILDKEDRECAEEKVELTM	MMSEFLTGREKQIVRSGTTSEAILCAKPSLAGSVSQRACVFCGSRVVLYPISDALHLIHGPIGCAVYTWDIRGALSSGPELHRNSFSTDLQEKDVVFGGEKKLYASLIELIDRYKPKAAFVYSTCLVGVIGDDLEAVCKKVGLEKSIPVIPVQAPGFNGTKKDGYKVACEALATLVGTSDREIPKFSINILGDFNIAGELWLLLDYYRRMGIHVNATITGDGRVDAIRNAHKASLNVVQCSGSMMYLAKLMQEKYGVPFMRVSYFGLEDMSEALYGVAKFFKDKDLMIKASEIVKEEFLRIMPVIKEYKEKLQGKKAAIYVGGSFKAISLIKALRLIGVQTVVVGSQTGTSEDYELIQQLCDEGTIIVDDSNPIELSTFVKEKKADIFIGGVKERPIAY…	MDIAVKEGPESFSSLRNACKLCSPLGASVVFKGIEGCIPMIHGSQGCATYIRRYLISHYKEPVDIASSNFSEETTIFGGHKNFNNGLDNIIKQYHPGVIGISSACLSETIGEDINMLIKEYEASNKDTDLPVLIHASTPGYQGTHIDGFHDTVTASVAVLAEENQSGTHINIFPGFVSPEDIRHLKDILDSFGFDYVLFPDYSDSLDNPNWSEYHLIPPGGTPVADLRRTGSASASIEFGYVLNEGTTNSRIKKNKQSFTAAKWLEKNRNVSANRLGLPIGIRETDRFFELLKKLSGKETDRKYTMERGRLIDSYVDGHKYLFGKRAIVYGDEDLVIGTVLFLLEIGIEPVLIASGGVGESLKPILDRLTEGKTKDIPVMNNMDFESINEKSDALKPDI…	MVEKPTAAAHPCFDVKARHTHARVHLPVAPKCNISCNYCNRKYDCVNESRPGVCSALLSPYQAVEYLKELDTHIEKLSVIGIAGPGDPFANPEETLETMRLAKAQFPDKIFCLSTNGLNLKPYIDELALLNVTHVTITINAVDPDIGSSIYAWIRHEKKIYRGRAAAEIIIKNQLECIPLLKAKGITVKINSVILPGVNDHHIEEVAKMVASLGADVMNCIPVLPTKDTAFEDIDKPSGPLMKEVRKVAKKHLGLMTHCSRCRADAAGLLGHDFTEAYGMLREYAMRPLKSTDDRPYAAVGTREGALVNMHLGEAESLYIFKQTPSGFQFIEERVTPPAGCGDSRWKDLADSLADCRAILVEGVGAKPLKILQHAGIRVIQMSGIIDEGLEGVYYNKEV…
33	Atelocyanobacterium thalassa (isolate ALOHA)	B7TB36	B7TB35	B7TB34	B7TB33	B7TB32	B7TB39	MRQIAFYGKGGIGKSTTSQNTIAALSENNRIMIVGCDPKADSTRLMLHCKAQTTVLHLAAERGTVEDIELDEVVIPGYNNVLCVESGGPEPGVGCAGRGIITAINFLEEEGAYENLDFVSYDVLGDVVCGGFAMPIREGKAQEIYIVTSGEMMAMYAANNIARGILKYAHTGGVRLGGLICNSRNVNCEAELITELARRLGTQMIHFVPRSKQVQEAELRRMTVIEYTPNHPQADEYRTLANKIEKNEMFIVPTPISMEELEELLVDFGILGGEDEYEQAIAADKAK	MATVEENKKLIADVLATYPAKAAKKRNKHLGVYEEGADDCGVKSNKVSLPGVMTARGCAYAGSKGVVWGPIKDMIHISHGPVGCGYYSWSGRRNYYIGVTGVDSFGTMNFTSDFQERDVVFGGDTKLSQLIDEVEILFPLNGGISVQSECPIGLIGDDIEAVARTKTKELGKQVIPVRCEGFRGVSQSLGHHIANDVIRDWVFPVADKEIAEKGNEGTPYDVAIIGDYNIGGDAWSSRILLEEMGLRVIAQWSGDGTFTEMKATPSVKLNLVHCYRSMNYISRHMEEKYGIPWLEYNFFGPSKIIESLRAIAERFDDTIKQKAEAVIAKYKEQADGIVAKYRPRLEGKTVMMMVGGLRPRHVVPAFKDLGMEIIGTGYEFAHGDDYKRTTHYVKDATLI…	MAQNVNKIKDHVELFHQPEYKELFANKKQFEGMPTAEKVKEVAEWTKSWEYREKNFAREALTVNPAKGCQPLGALLAAVGFEGTLPFVHGSQGCVSYFRTHLTRHFKEPVSAVSSSMTENAAVFGGLSNMVDGLQNAYALYKPKMIAVCTTCMAEVIGDDLGSFIGNARVDGVIPQDLPIPFAHTPSFVGSHVNGYDHMMKSILTTLANKKDTSNGKINFMPGFETYMGNLRELKKLIAALGVDGTILSDTEMYLDSPNLGEFSMYHEGTSLEDAADSCNAKATIALQAYTTTKTLAHMKKKWKQETLVHRPWGIKATDEFLMSLSKMTGNPIPKELEIERGRAVDAMTDTQAWLHGKTSAIFGDPDTVMGVLQFMLEMGVEPVHILVHNSNDEFEEEA…	MKLTKAKINELLTQPECEHNLNKGGQGKNKACAQQSQPGSAQGGCAFDGASITLVPITDAAHLVHGPIACSGNSWNSRGSLSSGSTLYKMGFTTDISENDIIFGGEKKLYKAVVQVINNFNPSAVFVYSTCITALIGDDLDAVCKAVVEKYKIPVIPVHSPGFVGSKNLGNRLGGEALLQHVIGSKEPKYTTNYDINIVGEYNIAGEMWAVTTLLEKLGIRVLGKMTGDAKYEDICFAHRAKLNVMICSKALINVASSMKEKYDIPYIEESFYGVDDMSRCLRNIAKFFNDAQLIDRTEKIIEEEISRMNIQLEPYRKKLKGKRMVLYTGGVKSWSIVSAAQDLGMQVVATSTKKSTEEDKSRIKKLLGKDGIMLEKGNPEELLRVIKQTKADLLVAGG…	MSQPLGAALAFLGLNKMMPLFHGSQGCTAFAKVVLVRHFRESIPLSTTAMTEISTILGGEDNVEQAILTIIEKYNPEVIGLLTTGLTETRGDDMNRILLTIKEKHPHLRSFPIILVSTPDYKGSLQDGYSAAVESIVSTNYDDFTQKTSCLTNVKSQVNVLCASYLSPGDVEEIKFTIESFGLTPIMIPDLSCSLDGHLEDEYHTTTTGGTTLQQLQQLRNSCYTFAIGESMTKAAMILKKRFGTEYEVFPSLAGLDAVDSFIWKLSQIVTSDNDDQLLSSTVPQRFDKQRRQLQDVILDTHFYFGGKKISLALEPDLLYQTSWLLTSMGAEIQAAVTTTASPILKELPFDTVTIGDLKDLENLAPNSDLIITNSHGTSLANHLKVPLYRMGYPVYDRL…	MLQTTGLINNNASIANKTDFTETLSTPEAKKSGSCPSTGDKPQLDASIQERIAKHPCYSEDAHHHYARMHVAVAPACNIQCNYCNRKYDCANESRPGVVSEVLTPEEAAHKALVVGGKIPQMTVLGIAGPGDPLANPKQTFRTFELVADKAPDIKLCLSSNGLMLPEYIDRIKELNIDHVTLTINMVDPEIGAKIYPWVRYNRKRYKGIEGVKILHEKQMESLDALREADILCKVNSVMIPGINDEHLVEVNRVIQSKGAFLHNIMPLISAPEHGTHFGLTGQRGPTPKELKTLQDKCSGNMKMMRHCRQCRADAVGLLGEDRSQEFTKDKILDMKPEYDSKQRQDVHASIEKFTAEVNTVKEEQNTQITSDTSTPSILVAVATKGNRLVNQHFGHATE…
34	Aulosira laxa NIES-50	A0A1Z4TX01	A0A1Z4TWW6	A0A1Z4TWZ8	A0A1Z4TX27	A0A1Z4TWX1	A0A1Z4TWZ5	MTDNIRQIAFYGKGGIGKSTTSQNTLAGLAEMGQRIMIVGCDPKADSTRLMLHSKAQTTILHLAAERGAVEDIELEEVLLTGYRDVKCVESGGPEPGVGCAGRGIITAINFLEENGAYEDLDFVSYDVLGDVVCGGFAMPIREGKAQEIYIVCSGEMMAMYAANNIARGILKYAHSGGVRLGGLICNSRNVDGEVELIEALAARLNTQMIHFVPRNNVVQHAELRRMTVIEYAPEHPQAEEYRILAQKIKDNTKLTIPTPISMDELEELLVEFGILGGEEEYHKAVAEDAAKAAVVV	MTPSEAAILEQTTATEAASEIDKKALLQEVLEAYPDKAKKKREKHLNVYEAGKSDCGVKSNIKSVPGTMTTRGCAYAGSKGVVWGPIKDMIHISHGPVGCGYYSWSGRRNYYIGTTGIDSFGTMQFTSDFQERDIVFGGDKKLAKLIDEIEELFPLNRGISIQSECPIGLIGDDIEAVAKKKAKDTGKTVVPVRCEGFRGVSQSLGHHIANDTIRDWVFPKADKAKKEGTLGFEPSPYDVAIIGDYNIGGDAWSSRILLEEIGLRVVAQWSGDGTLHEMMLTPSVKLNLVHCYRSMNYISRHMEEAYGIPWLEYNFFGPTKIAESLREIASKFDETIQAKAEEVIAKYEAQTKAVLDKYRSRLEGKTVALMVGGLRPRHVVPAFEDLGMKLIGTGYEFG…	MAQHDVNKIKDHAELFQQQEYQELFQAKKEFECGHESEEVTRIAEWTKTWEYREKNFARQALTVNPAKACQPLGSILAAVGFEGTLPFVHGSQGCVAYFRSHLTRHFKEPFSAVSSSMTEDAAVFGGLKNLIEGLAVSYNLYKPKMIAVCTTCMAEVIGDDLQAFIRTAKEEGAVPEDFPVPYAHTPSFVGSHILGYDNMMKGILSNLTAGKKKETTNGKINFIPGFETYIGNLREIKRIANVMGIDYTLLADNSEYLDSPNNGTYNMYPGGTKLEDAADSINAEATIALQAYATTKTREYIEHEWHQKTYVNRPVGIRGTDEFLMKLSALTGKPIPQELEDERGRAVDALTDSQAWLHGKRVAMYGDPDLVIGLTQFLLEVGAEPVHILVSNSNEHFE…	MKITQGKINELLSEPGCEHNHHKHGQKKNKSCHQQAQPGAAQGGCAFDGASIALVPITDVAHLVHGPIACSGNSWGGRGSLSSNSHLYKMGFTTDLNENDIIFGGEKKLYKAILEVQQRYQPAAVFVYSTCVTALIGDDLDAVCEAAAKKTGTPVIPVNSPGFIGSKNLGNRVGGEALLEYVIGSAEPEYTTPLDINLIGEYNIAGELWGVLPLFEKLGIRVLAKITGDAKYKEVQYAHRAKLNVMICSKALINVARKMEERYGIPYIEESFYGVDDMNRCLRNIAAKIGDRSLQERVEKLIAEETAALDIALAPYRSRLKGKRVVLYTGGVKSWSIISAAKDLGMEVVATSTKKSTEEDKARIKELLGKDGIAMEKGNAQELLRVIAQTKADMLIAGG…	MATVTAANKSVAVNPLKQSQPLGAALAFLGLKGVMPLFHGSQGCTAFAKVMLVRHFREAIPLSTTAMTEVTTILGGEDNIEQAILTLVEKSKPEIIGLLTTGLTETRGDDMEGILRSIRKRHPELYDLPIVFASTPDFKGALQDGFATAVESIVKEIPQPGETRLDQINILASSAFTAGDVQEIKEIVSAFGLKAIVVPDLSASLDGHLDDSYSAVTGGGTTLAELRQMGSSVFTLALGESVRGAAESLQQRFGIPYEIFPQLTGLDAVDDFLQGLVDISGNTVPAKYRHQRRQLQDAMLDTHFYFGRKRVSLALEPDLLWSIVWFLQSMGAEVQAAVTTTKSPLLEQLPVESVTIGDLEDFERLAVGSDLVIANSHGKAIARRLETSFYRLGFPIFDR…	MTPPTGLLTSATTEITTQAKSGGCGCSSKTDTTTSLDEKIQARIAKHPCYSEEAHHHYARMHVAVAPACNIQCNYCNRKYDCANESRPGVVSELLTPEEAAHKVLVIAGKIPQMTVLGIAGPGDPLANPEKTFRTFELITEKAPDIKLCLSTNGLMLPDYVDRIKQLNIDHVTITINMVDPEIGANIYPWVHYKRKRYRGIEGVRILHEKQMEGLQALQEADILCKVNSVMIPGINDEHLVEVNKVIRSKGAFLHNIMPLISAPEHGTHFGLTGQRGPTSKELKAVQDSCSGNMKMMRHCRQCRADAVGLLGEDRSQEFTKDKFMEMAPEYNLEQRQEVHAGIEKSQKEIQAVKEKVVETLHTTSLQDRPKILVAVATKGGGLVNQHFGHAKEFMIYEV…
35	Aurantimonas sp. USBA 369	A0A1T4S8E9	A0A1T4S8P5	A0A1T4S8P8	A0A1T4S8P6	A0A1T4S8J1	A0A1T4S9J2	MAALRQIAFYGKGGIGKSTTSQNTLAALVELGQKILIVGCDPKADSTRLILNAKAQDTVLHLAAEMGSVEDLELEDVLKVGFKDIKCVESGGPEPGVGCAGRGVITAINFLEENGAYENVDYVSYDVLGDVVCGGFAMPIRENKAQEIYIVMSGEMMALYAANNISKGILKYANSGGVRLGGLICNERQTDRELELAEAMAAKLGSKLIHFVPRDNIVQHAELRRQTVIQYAPDSQQADEYRQLARKIHANSGQGVVPTPITMEELEQMLMDFGIMQSEEDRLAAIAKSEARVAVPA	MDSMNADTAEMREQLIEEVLAAYPDKSRKKRQKHLAVAQPAPADDPAIASKCDGVKSNIKSLPGVMTIRGCAYAGSKGVVWGPVKDMVHISHGPVGCGQYSWSQRRNYYTGTTGVDSFVTMQITTDFQEKDIVFGGDKKLDKVIDEIAELFPLAKGISVQSECPIGLIGDDIEAVSRKKAKEIGKTIVPVRCEGFRGVSQSLGHHIANDSIRDWVLEKEGTATGPQPGPYDINIVGDYNIGGDAWASRRLLEEMGLRVVGNWSGDATLAEMERAPKAKLNLIHCYRSMNYICRYMEEKYGIPWMEYNFFGPSQIAASLRAVAQKFDETIQENAEKVIAKYQPLVDAVLAKYRPRLEGKSVMLYVGGLRPRHVVTAYDDLGMVIAGTGYEFAHADDYKRT…	MPQSAEKVLDHAKLFQEPEYVEMFERKRAEFENAPPAPMVKEIGDWTKSWEYREKNLGREALCINPAKACQPLGAVFAGAGYEGSLSFVHGSQGCVAYYRSHLARHFKEPSSAVSSSMTEDAAVFGGLNNMIDGLANAYALYSPKMIAVSTTCMAEVIGDDLNSFILQAKEKGSVPQDFAVPYAHTPAFVGSHIDGYDNMQKGILETFWKDAKRVPGEGINIIPGFDGFAVGNIRELKRMLALMGVETTILSDVSDVYDTPSDGEFRMYAGGTSLDEVKGALNAKATVSMQEYCSRKTLEFCEEHGQATASFHYPLGVRATDEFLMAMTDLTGTTIPDSLKLERGRLVDALADSQSYLHGKTYAIFGDPDFVYAMARFLLETGGEPRHCLATNGGKAWE…	MAQALQARIDAAFVEPACGVNRSKSDTQRRKGCAKALTPGAAAGGCAFDGAKIALQPIVDAAHLIHGALACEGNSWDNRSSASSGPTLYRTSFTTDLSELDIVMGHGEKKLFRAIREVIDRYSPPAVFVYSTCVPALVGDDIEAVCKAAAEKFGTPVIPVNAPGFVGSKNLGNKLAGQALLDHVIGTIEPERTTTTDINIVGDYNLSGELWQVKPLFDRLGIRILGSITGDARYRQVAMAHRARVTMLVCSKALVSLARQLEERYDIPWFEGSFYGISDTSQALRTLCRMLVERGASADLLPRCEALIAAEEARVRAALEPLRPRVAGRRVLLYTGGHKSWSVVSALQELGMEVVGTSMRKSTESDKDRVKTIMGDDSHMFENMAPKEMYQVLKSAGAD…	MARIFHPRSALSTNPLKQSAPLGAALAYLGIEGSIPLFHGSQGCTAFALVSLVRHFKEAIPLQTTAMNEVSTILGGAEQIEEAIENLRKKSAPKFIGIASTALTETRGEDVAGELRAMRARRRDFDDTAIVYAATPDFSGGLEEGWARAVAAIIDALVPDRGMEHVGSRSHQVTLLAGSHLTPADVEEIVSLIRAFGLEPVVLPDISTSLDGHLGDTWSGTSLGGTRLADISRLGRSRHTLVIGESLRPAAEMLERRTAVPSSVFPSLTGLKCTDAFIETLMAIAAVRDVPERVKRDRSRLVDASLDAHFSIGGLRVAIGADPDLLFSLSGALTSLGADIVAAVATAATNPVLDRVPAEEVAVADLGELEARAAAAEAEILITHSHGRQAAARLGLPLV…	MNDTVISLDALKIGSRETLAASVAGGCSSSTCGSAAGPADMPPQIWEKVKDHPCYSEEAHHYFARMHVAVAPACNIQCNYCNRKYDCSNESRPGVVSERLTPEQAARKVIAVANEVPQLSVLGIAGPGDGAYDWRKTRATFDLVRAALPDIRLCLSSNGLSLPDHLDELAEMAIGHVTLTINMIDPQIGTAIYPWIFWKGKRRTGLEASRILHERQMQSLEGLVARDILVKVNSVMIPGINDRHLLEVNRVVKAKGAFLHNIMPLISAPEHGTAYGMAGQRGPTAAELKALQDACAGGANLMRHCRQCRADAVGLLGEDRGQEFTMELVPETIRYDPSKRQAYREWVAREREDRRSAATQAQAVTGGTVAADTPPMLAAVCTRGGGRINQHFGHAKEFQ…
36	Azoarcus sp. (strain BH72)	Q9F0V9	A1K2V1	A1K2V2	A1K2X4	A1K2X3	A1K2T5	MAKLRQCAIYGKGGIGKSTTTQNLVAALAEAGKKVMIVGCDPKADSTRLILHSKAQTTVMHLAAEAGSVEDLELDDVLSVGFGGVKCVESGGPEPGVGCAGRGVITAINFLEEEGAYDDELDFVFYDVLGDVVCGGFAMPIRENKAQEIYIVCSGEMMAMYAANNIAKGIVKYANSGGVRLGGLICNSRNTDREDELIEALAAAMGTQMIHFVPRDNAVQHAEIRRMTVIEYDPTHKQADQYRQLAQKVLNNKMLVIPTPIEMEQLEALLMEFGIMEQEDESIVGQTAAELAAGAAA	MSNLTREETDALIQEVLEVYPEKAKKDRAKHLAVNDQSITQSKKCITSNRKSLPGVMTIRGCAYAGSRGVVWGPVKDMIHISHGPVGCGQYSRGGRRNYYVGTTGVNTFAEMNFTSDFQEKDIVFGGDKKLAQAMAEIEQLFPLNKGISVQSECPIGLIGDDIEAVSKKAAAQYNKVVVPVRCEGFRGVSQSLGHHIANDAIRDYVLSNRDGKEFESTPYDVTIIGDYNIGGDAWASRIFLEEMGLRVIAQWSGDGTIAEMENTPKAKLNLLHCYRSMNYISRHMEEKYGIPWMEYNFFGPTKIEESLRRIAAFFDDSIKAKCEEVIAKYKPMMQAVIDKYKPRLQGKRVMLYIGGLRPRHVIGAYEDLGMEVVGTGYEFAHNDDYDRTIQEMGNATLL…	MQAVDDIKPCYPLFRDDDYKENLKRKQDLYEERVPADKIAETFEWTTSKEYQELNFKREAITINPAKACQPLGAVLCSLGFKNTMPYVHGSQGCVAYFRTYFNRHFKEPVSCVSDSMTEDAAVFGGQKNMFDGLENAKAIYKPDMIAVSTTCMAEVIGDDLNAFINNAKKAGHVPQEYPVPFAHTPSFVGSHTTGWDNMWEGIARFFTLNKMEGKVVGSNGKLNFVPGFETYLGNYRVIKRMMGQMGVDATVLSDPSEVLDTPSDGEFRMYSGGTTMDEMSDAPNALNTIVLQPWQLEKSKKFVETVWNHDVPKLNIPMGLDWTDEFLMKVSEITGKAIPEELALERGRLVDMMQDSHTWLHGKKFALYGDPDFVLGLTKILLELGAEPIHILSNNANK…	MKASEVAALLDEPACTHNKKEKSGCARPKPGASAGGCAFDGAQIALLPIADVAHVVHGPIACAGNSWDNRGTKSSGPTLYKIGMTTDLSEQDIIMGKAEKRLFHGIKQAVERYNPPAVFVYNTCVPALIGDDIEAVCKAAAERWGVPVVPIDSAGFYGTKNLGNRIAGEAMVKYVIGTREPEPLPPEAIPPGIKVHNINLIGEYNIAGELWYLTPLFDELGIRILCTLSGDARFHEVQTMHRAEVNMLVCAKAMINVARKMEERYGIPWFEGSFYGITDTSAALREIARIIGDEDLIARTEAVIAREENRVRGELDVWRPRLEGKRVLLFTGGVKSWSVVSALQDLGMNVVASGTKKSTEEDKARILELMGDKTIMLNSEGARDLLNAVYELKADILIA…	MAEIIRHPKALSVSPLKSSAPAGAALAFLGINRSMPIFHGSQGCTAFAKVFFVRHFREPVPLQTTAMDQVATVMNADGNVVQALATVCGKSKPSLVGLATTALSETQGTDIARLVKDFRADFPEFNHIPVAAVNTPDFAGCLETGYAAAVKGILDATVPHTAGTGIVGKRKKQVNLLLGSHLTPGDVEAIKEWLELFGLRPLSVPDLADSLDGHLISEDTIPVTLGGTPVSELATLGEAVATIVVGRSLKGAADLLAERTGVPDYRFDGLVGLEACDRFTQTLAEIAGVAVPEKLERHRAQLQDAMVDTHFMTGLRRVAIAADPDLLLQTATLFAGMGSEIVAAVSPIKTGSLTDVPGAPQVHVGDLEDLEDLARTAQAELVVANSHAAATADRLGVPL…	MELPVISNTAPESSGGGCSSSGCGTAPDALSHLPDSIRSKVQDHPCYSEEAHHYFARMHVAVAPACNIQCNYCNRKYDCSNESRPGVVSEVMSPDQAVKKTLAVAAAIPQMTVLGIAGPGDPLANPERTFETFRRLSEEAPDIKLCVSTNGLSLPESVDELAKHNIDHVTITINCVDPEIGAKIYPWIFWENKRIFGVEGAKILIEQQQKGLEMLTSRGILVKVNSVMIPGINDEHLKEVSKIVKAKGAFLHNVMPLIAEAEHGTYFGIMGQREPTPLELEALQDSCSGDMSMMRHCRQCRADAVGLLGEDRGAEFTIDKIEEMEIDYAAAMVERAKVHDAITSELEMKRALKAAPKFNPEAGEEKPATRPIRIAIASKGGGLVNEHFGHAHEFLVYEV…
37	Azoarcus sp. KH32C	H0PVQ6	H0PVQ7	H0PVQ8	H0PVQ9	H0PVR0	H0PVN8	MSDLRQIAFYGKGGIGKSTTSQNTLAALAEMGQKILIVGCDPKADSTRLILHAKAQDTVLSLAADAGSVEDLEIEDVLKVGYRGIRCVESGGPEPGVGCAGRGVITSINFLEENGAYEGVDYVSYDVLGDVVCGGFAMPIRENKAQEIYIVMSGEMMAMYAANNISKGILKYANAGGVRLGGLVCNERKTDKEYELAEALAKKLGTSLIHFVPRDNVVQHAELRRMTVLEYDPESKQAGEYRTLATKIHANKGKGVIPTPITMDELEDLLLEFGIMQKEDASVIGKSAAELAA	MSLTVEETKTRNKELIDEVLEAYPEKTAKKRAKHLAVHEEGKPDCNVKSNIKSLPGVMTIRGCAYAGSKGVVWGPIKDMVHISHGPVGCGQYSWAARRNYYIGTTGVDTFVTMQFTSDFQEKDIVFGGDKKLEKIMDEIQELFPLNKGITVQSECPIGLIGDDIEAVSKKKSKEYGGKTIVPVRCEGFRGVSQSLGHHIANDAVRDFVFDKTDPDKNKFEPSPYDVAIIGDYNIGGDAWSSRILLEEMGLRVIAQWSGDGTLAELENTPKAKLNVLHCYRSMNYISRHMEEKYGVPWVEYNFFGPSKIEASLREIASHFDDKIKENTEKVIAKYRTLTDAVIAKYKPRLEGKTVMLFVGGLRPRHVIGAYEDLGMNVVGTGYEFGHNDDYQRTTHYVKD…	MPQNAEKVIDHEMLFRQPEYTALFENKKANFEFGHPADKVAEIRDWTKSWDYREKNFKREALTVNPAKACQPLGAVFVANGFAKTLSFVHGSQGCVAYYRSHFSRHFKEPTSCVSSSMTEDAAVFGGLNNMVDGLANTLSLYKPEMIAVSTTCMAEVIGDDLDAFIKTAKQKGSVPAEYDVPFAHTPAFVGSHITGYDNALKGILQHFWDGKAGTAPKLERTPNETVNFIGGFDGYVVGNMKEIKRLFSMMGVEATFLCDPSDAWDTPTDGEFRMYDGGTTKEEATAAINAKATFIYQEHSAEKTAKYIAEKGQEVVALNSPIGVTGTDKFLKELSRITGKPVPEALKRERGRLVDAITDSQAHLHGKKFALYGDPDLMLGLTQFLLDLGCEPTHVLST…	MSALLNQKIQAVFDEPGCDKNQGKSEKERKKGCTKQLAPGAAAGGCAFDGAKIALQPIVDVAHLVHGPIACEGNSWDNRHALSSGPLTYRTGFTTDVNEMDVIYGGEKRLYKAIKEIIDKVDPPAVFVYQTCVTALIGDDIEAVCKAATAKFGKPVIPVNSPGFAGVKNLGNKLGAEALLDYVIGTEEPEFTTPYDINIIGEYNLSGELWQVKPLLDAMGVRVLSCISGDARYKEVAYSHRARAAMMVCSKAMINVARKMEERYDIPFFEGSFYGIGDISDSLREIARLLIQKGAPDELMARTEALIAAEEARAWARLEPYKQRLAGKRVLLITGGVKSWSVVAALQEVRIEIVGTSVKKSTKEDKEKIKEIMGLSDHDRAHMIDDMSPREMYAMLKEA…	MAKVTIPKKACAVNPLKMSQPLGASYAFLGMNRCMPVMHGSQGCTSFGLVVLVRHFREAIPLQTTAMNEATTIMGGMENIEKAILNIRSRAKPDLIAICSTGLTETKGDDVDGFLKLIRQRHPEIADTAIVYVSTPDYLGAFQDGWAKATTAIIETLVEPIQIRPVRSRQVAVLPGCHLTPRDIEEVREIVESFDLAPIFLPDVSGSLDGHIADAFSPTTIGGTTQADTRRLGASLATIAIGEQMRPAAAALEARAGVPYRVFDRLTGLDAMDQFIAHLAEISGTPVPEKWRRQRSQLQDAMLDGHFFFGGKKIAIGAEPDLLWTLGSLVTEMGATLHAAVTTTASPLLERLPANEVLIGDLEDLETGARGCDLLITHSHGRQAAARLAIPFHRAGLPL…	MEPTAYVGVQEIKPLQQLLEKVAEHKGCGTSSGTSGGSGKSSCGSSAGPADMSPEVWEKVKNHPCYSEEAHHHYARMHVAVAPACNIQCNYCNRKYDCANESRPGVVSEKLTPEQASKKVLAVASAIPQMTVLGIAGPGDPLANPEKTFKTFELISKTAPDIKLCLSTNGLTLPDHVETIKSFNVDHVTITINMVDPEVGQHIYPWIYYQNKRWKGIDAARILSERQLLGLEMLTAAGILCKVNSVMIPGINDQHLVEVNRAVKSRGAFLHNIMPLISAPEHGTVFGLNGQRGPSAQELKALQDACEGEMNMMRHCRQCRADAVGLLGEDRSAEFTTEKIDAMEVEYDAATRQAYQELVEEQRQAKVAAKQAELAGLAGADSDIKLLIAVATKGEGKVN…
38	Azoarcus tolulyticus	A0A1N6SY03	A0A1N6SY98	A0A1N6SYD9	A0A1N6SZ16	A0A1N6SZ98	A0A1N6SXB7	MSLRQIAFYGKGGIGKSTTSQNTLAALAEMGQKILIVGCDPKADSTRLILHAKAQDTVLSLAADAGSVEDLELEDVLRVGYRDIRCVESGGPEPGVGCAGRGVITAINFLEENGAYDGVDYVSYDVLGDVVCGGFAMPIRENKAQEIYIVMSGEMMAMYAANNISKGILKYANAGGVRLGGLICNERQTDKEYELADALAKKLGTSLIHFVPRDNVVQHAELRRMTVLEYDPGSKQAAEYRTLAQKIHANKGNGTIPTPITMDELEDLLLEFGIMQKEDESIVGKAKVA	MSAVLDDKTRNKALINEVLEVYPEKAAKKRAKHLNVYEEGKPDCGVKSNIKSLPGVMTIRGCAYAGSKGVVWGPIKDMVHVSHGPVGCGQYSWSTRRNYYNGTTGVDAFGAMQITSDFQEKDIVFGGDKKLDKLVDEITQVFPLAKGISVQSECPIGLIGDDIEAVSKKKSKEIDLPMVPVRCEGFRGVSQSLGHHIANDAIRDWVFDKADYNAPFESTPYDVVLMADYNIGGDAWSSRILLEEMGLRVIGQGTGDATLKEIEMMPRAKLLLLHCYRSMNYIARHVEEKYGVPWFEYNLFGPTKIAESLRGIAAFFDDTIKEKAEQVIAKYTALSQAVIDKYKPRLAGKKVMLYVGGLRPRHVVGAYEDLGMEVCGTGYEFGHGDDYQRTTHYVKDGTL…	MPQSAEKVLDHAGLFKEPEYQEIFERKKGFEGGCGAAKVQEIADWTKTMEYREINFKREALVINPAKACQPLGAVLCASGFEGTLPYVHGSQGCVAYFRSHFNRHFKEPCSAVSDSMTEDAAVFGGLNNMVDGLANSYALYKPKMIAVSTTCMAEVIGDDLDAFIKTAKQKGSIPEDFRVPFAHTPSFVGSHVTGYDNMLKGFLTSFWDGKTRSETTAPAININGGFDGYCVANNRELKRMMKEMSVEATIISDPSEVFDTPTDGEFRMYAGGTTAEQMEAALNAKGTVFMQGISAAKSAEYVEKAGQKAVSLHCPVGVTGTDAFLMAVSELTGKPIPASLELERGRLVDAIADSQAHLHGKRFALFGDPDMLLGLTAFLLELGAEPVHIVCTNATKEW…	MSALKQRIDSLLVEPGCATNQAKSDKARKEGCKKPLTPGAAAGGCAFDGAKIALQPVVDVAHLVHGPIACEGNSWDSRHVYSSGPQIYRTGFTTDMAEFDVIYGGEKRLYRAIKEIIDKVNPPAIFVYQTCLPAMIGDDVEGVCKAASAKFGTPVIPVNAPGFAGSKNLGNKLGGEALLDHVVGTLEPEYTTDCDINLIGEYNVVGEFWQVKPLFDELGIRVLATFCGDARYRDIAGSHRAKAAIMLCSQALINIARKMDERYDIPFFEGSFYGIADMSDCLRRISRLLVERGAPADLPARAEALIAREEARAWARLEKYRARLAGKRVLLFTGGVKSWSVVSALQEVGMEIVGTSMRKSTQSDRAKVVEIMGTDAHMFDELPPREMYRMLKESQADVM…	MATIIPGRKACTTNPLKMSAPIGAALAFLGMERALPLLHGSQGCTAFGLVLFVRHFRETIPLQTTAMNEVTTILGGLENIEQALLNIKKRANPALIGLCSTGITEAKGDDVAGFLKLIREKHPELAGTEVVFAPTPDFVGGFSDGWAKAVTAMIAALVPPTKVRTPWQVNILAGCHLTPGDIEEIHETVEAFGLTPIVLPDLSGSLDGHIPETFLPHTLGGTRVEDVKRMGASAITIAVGEQMRPAAELLEKKAGVPFRVFERLSGLAACDAFIALLAELSEQDVPAKYRRQRSQLQDAMLDGHFYFGEQKVAIAAEPDLLFALSHFFADMGAQVTCAIAPQDAPVLARVAAQTVRIGDLGDFEEHAAGCDLLVTHSHGRQAAARLGIPFWRAGLPTFD…	MSTQGLVVPEAPARKIIPLAVAGTAAPRTGGCSTATTGGCGSGSSAGLPQHVRDRVHDHPCYSAEAHHHFARMHVAVAPGCNIQCNYCNRKYDCANESRPGVVSEKLTPELAAKKVLAVAARIPQLSVVGVAGPGDALANAEKTFRTFELIREAAPDIRLCLSTNGLALPEHVERIKALGVDHVTITINMIDPEVGAQIYPWIFFEHKRRRGLEAARILHERQMQGLEMLVAADVLVKVNSVMIPGINDRHLAEVNEAVKSRGAFLHNIMPLISDPAHGTHFGLTGQRGPTPAELKALQDACEGEMQMMRHCRQCRADAVGMLGEDRGAEFTSQNIDAIAAEVDAAQMAESRAAYRSFVERERADQNEAADAAWSQLGTTAETRLVAVATKGSGRINQH…
39	Azonexus hydrophilus	A0A1R1I0K2	A0A1R1I007	A0A1R1I006	A0A1R1I008	A0A1R1I077	A0A1R1I026	MAKLRQCAIYGKGGIGKSTTTQNLVAALAESGKKVMIVGCDPKADSTRLILHSKAQTTVMHLAAEAGSVEDLELEDVLSVGFGGIKCVESGGPEPGVGCAGRGVITAINFLEEEGAYDEDLDFVFYDVLGDVVCGGFAMPIRENKAQEIYIVCSGEMMAMYAANNIAKGIVKYANSGSVRLAGLICNSRNTDREDELIMALAARLGTTMIHFVPRHNVVQHAEIRRMTCVEYDPSHKQSDEYRALANKINNNTNFVIPTPIEMEELEELLMEFGIMEAEDETIVGKTAAELAAEAAAA	MTTLSREETDALIAEVLEVYPEKAKKDRAKHLAANDVTVEQSKKCITSNRKSLPGVMTIRGCAYAGSKGVVWGPIKDMIHISHGPVGCGQYSRAGRRNYYVGTTGIDSFGTMNFTSDFQEKDIVFGGDKKLAKLIEEVEQLFPLHKGISVQSECPIGLIGDDIESVSKKGAAAIGKPIVPVRCEGFRGVSQSLGHHIANDAIRDWVLDKRDGQPCESTPYDVAIIGDYNIGGDAWATRILLEEMGLRVTAQWSGDGTIAEMMNTPKVKLNLLHCYRSMNYISRHMEEKYGIPYMEYNFFGPTKIVESCRRIAAFFDDSIKEKTEAMIARYQVMMDAIIAKYKPRLQGKKVMLYVGGLRPRHVIGAYEDLGMEVIGTGYEFAHNDDYDRTIKEMGDATLL…	MQTADNIKPCYPLFRDDDYKKNLAEKRQQFEEGHAPDKVFETFMWSTTQEYQDLNFKREALTVDPAKACQPLGAVLCATGFHKTLPYVHGSQGCVAYFRSYFNRHFKEPCSCVSDSMTEDAAVFGGQKNMIDGLENAKAIYKPDMIAVSTTCMAEVIGDDLNAFINNTKKAGNIPQEYPVPYAHTPSFVGSHTTGWDNMEEGILRYFTLNNMEGKVVGSNKKVNIVPGFETYLGNYRVIKRMLSEMGVGYTMLSDPSEVFDTPADGEFRMYAGGTTMDEVKDAPNAYTTILLQPTQLEKTKKFVEATWNHEVPKLNIPMGVEWTDEFLMKVSEVTGQPIPASLELERGRCMDLISDSHAWLHGKKFAIYGDPDFVLGMVKVLLEVGAEPTHILSHNATK…	MKASEIQALLDEPACSHNTKEKSGCAKPKPGATAGGCSFDGAQIALLPIADVAHIVHGPIACAGSSWDNRGTRSSGVTLYKIGMTTDLSETDVVMGRGEKRLFHAIKQAVDSYAPKAVFVYNTCVTALIGDDVDAVCKAASERAGIPVVPVDAAGFYGTKNLGNRLAGEAMFKHVIGTAEPEPAKPRADGLPTYDVNLIGEYNIAGEFWHVAPLFDELGLRILCTLSGDARFHEVQTMHRARVNMVVCAKALLNVARKMQDSYGQPFFEGSFYGVQDVSNALRDFARLIGDPDLSARTEAVIAREEAKAHAALEPWRARLKDKRVLLYTGGVKSWSIVSALQDLGMKVVATGTKKSTEEDKARIRELMGEDTKMIDDGSPKALLSTYHEYKADILIAGG…	MAEIIQSKKALAVNPLKVSQPIGASLAFLGLNRSLPLMHGSQGCTAFGKVFFVRHFREPIPLQTTAMDQVSTIMGADENIIEALRTLSDKSKPDIIGLVTTGLSETQGTDILRAVKDFRAAHPEFAHVAVVPVNTPDYVGCLESGYALAIESLIQTLVPESQCAGKRPKQVNVLASGMLTPGDIEAIKDWVEAFGLRPVVVPDIGDSLDGHLVEAETSSLTIGGTPRSEIEIMGESTATLVVGPSLDKAANILKARTGVPDYRFEGLMGLDDCDAFTQALAEISGKPVPEKIERHRAQLQDAMVDSHFMIGFARIALAADPDLLGMQVRFLTGMGAEVVAAVSPHKHESLAGLPIDKVIVGDLEDMEKAARAAGAQLVMSNSHAADTAHRLGLPLLRAG…	MELPVISNNAPAAEGGGCSSSGCGTAPDALSHLPNHIRAKVQDHPCYSEEAHHYFARMHVAVAPACNIQCNYCNRKYDCSNESRPGVVSELLTPDQAIKKVLAVAAEIPQMTVLGIAGPGDPLANPGRTFETFEQLSARAPDIKLCVSTNGLTLPQYVDEIAKHNIDHVTITINCVDPEVGAKIYPWIFWENKRIFGIEGARILIEQQQKGLQMLTDRGILVKVNSVLIPGVNDEHLKEVSKIVKEKGAFLHNVMPLIAEAEHGTYYGIMEQPEPTPEMLQDLQDACAGDMAMMRHCRQCRADAVGLLGEDRGDEFTLDKIDVMDVDYEAAMVRRKVVHDEILEKLDAQRGIVKPKASGIPEGSRPVLMAVAGKNGVVAEHFGHAKEFLIYEASPEGVR…
40	Azorhizobium caulinodans (strain ATCC 43989 / DSM 5975 / JCM 20966 / NBRC 14845 / NCIMB 13405 / ORS 571)	P26252	A8HQJ1	A8HQI7	A8HQI2	A8HQH7	A8IIJ5	MSSLRQIAFYGKGGIGKSTTSQNTLAALAEMGHRILIVGCDPKADSTRLILHAKAQDTILSLAAAAGSVEDLELEEVMKIGYRDIRCVESGGPEPGVGCAGRGVITSINFLEENGAYEDIDYVSYDVLGDVVCGGFAMPIRENKAQEIYIVMSGEMMAMYAANNISKGILKYANSGGVRLGGLVCNERQTDKELELAENLAKKLGTQLIYFVPRDNIVQHAELRRMTVIEYAPDSVQANHYRNLAERVHNNGGKGIIPTPITMDELEDMLMEHGIMKTVDESQVGKTAAELAALSA	MSVSQPQTVEEIKARNKELIAEVLQVYPEKTAKRRAKHLNVHEAGKSDCGVKSNLKSVPGVMTIRGCAYAGSKGVVWGPIKDMIHISHGPVGCGQYSWAARRNYYIGTTGIDTFVTMQFTSDFQEKDIVFGGDKKLAKIMDEIQELFPLNNGITVQSECPIGLIGDDIEAVSKVKSKEYDGKTIVPVRCEGFRGVSQSLGHHIANDAVRDWVFDKLDPNAPPRFEPSDYDVAIIGDYNIGGDAWSSRILLEEMGLRVIAQWSGDGSLAELEATPKAKLNVLHCYRSMNYISRHMEEKYGIPWCEYNFFGPSKIAESLRKIAGFFDDKIKEGAERVIAKYQPLMDAVIAKYRPRLEGKTVMLYVGGLRPRHVIGAYEDLGMEVVGTGYEFAHNDDYQRTA…	MTQNAEHVLDHFELFRGPEYQQMLANKQKMFENRRDPAEVERVREWAKTPEYRELNFAREALTVNPAKACQPLGAVFVAVGFEQTIPFVHGSQGCVAYYRSHFSRHFKEPTSCVSSSMTEDAAVFGGLNNMIDGLANTYSMYKPKMIAVSTTCMAEVIGDDLNAFIKTSKEKGSVPAEFDVPFAHTPAFVGSHVTGYDNAMKGVLEHFWDGKARTVPALERVPNEKINFLGGFDGYTVGNLREIKRIFELMGVEYTILGDNSEVWDTPTDGEFRMYDGGTTLEDAANAIHAKATLSMQEFCTEKTLPFIANHGQETVAFNHPIGVAGTDKFLMEIARLTGKEIPEELAKERGRLVDAIADSNAHIHGKKFAIYGDPDLCLGLAAFLLELGAEPTHVLAT…	MTSLSATIQDVFNEPGCGKNANKSEAERKKGCTKQLQPGGAAGGCAFDGAKIALQPLTDVAHLVHGPIACEGNSWDNRGARSSGSDLWRTSFTTDMNETDVVFGGEKRLFKAIRETIEKYDPPAVFVYQTCVPAMTGDDINAVCKAAKEKFGKPVIPINSPGFVGPKNLGNKLAGEALLEHVIGTEEPEYTTPYDLNIIGEYNLAGELWQIKPLFDELGIRIFASISGDGRYKEVAYSHRAKAAMMVCSKAMINVARKMEERYGIPFFEGSFYGIEDSSDSLREIARLLIERGAPAELMERTEAVIAREEAKAFAAIAAYKPRFQGKKVLLITGGVKSWSVVAALQEAGLELVGTSVKKSTREDKERIKELMGQDAHMIEDMTPREMYKMLKDAKADIM…	MATVVHSRKACVVNPLKMSQPIGGALAFMGLRGAMPLLHGSQGCTSFGLVLFVRHFKEAIPMQTTAMSEVATVLGGYENVEQAVLNIHKRTKPEIIGICSTGVTETKGDDVEGYLKLIREKHPEVADLPMIYVSTPDFKDAFQDGWEKTVTRMVEVLVEVPDPAKRNAKRVNVLPGSHLTPGDLDELRTIIEDFGLIPSFLPDLAGSLDGHIPDEFTPTTIGGIGVDEIAAMGEAGWTIAIGAQMRRAAEAMEKKTGVPFRLFERLCGLEANDEFIMFLSQISGRPVPRKYRRQRGQLVDAMLDAHFHIGGRRLAIGAEPDLLFDMSSVLHEMGAHVTAAVTTTHSPVLERVHTDEVLIGDLEDLERLAKERECDLLITHSHGRQAASRLNIPFYRAGI…	MHGLTQDVSSAGSAPDMGEIMQAIAEHKGCGTSGGSGKASCGSGAGQGDLPTEIWEKVKNHPCYSEEAHHHYARMHVAVAPACNIQCNYCNRKYDCANESRPGVVSEKLSPEQAAKKVLAVASTIPQMTVLGIAGPGDPLANPEKTFKTFELISKTAPDIKLCLSTNGLTLPDHVDTIASYNVDHVTITINMVDPEIGAKIYPWVFYKHKRYTGIDAAKILTDRQLLGLEMLTARGILTKINSVMIPGINDQHLVEVNKAVKSRGAFLHNIMPLISAPEHGTVFGLNGQRGPTAQELKALQDSCEGEMNMMRHCRQCRADAVGLLGEDRSAEFTTDKIMAMEVNYDMEGRKAYQAAVEEERVAKVAAKQEELAGLAGEMSDIKLLVAVATKGSGLINEH…
41	Azospira sp. I13	A0A2R5EMJ7	A0A2R5EDR4	A0A2R5ELR6	A0A2R5E9Z0	A0A2R5E9X4	A0A2R5EDT9	MSDLRQIAFYGKGGIGKSTTSQNTLAALAEMGQKILIVGCDPKADSTRLILHAKAQDTVLSLAADAGSVEDLELEDVLKVGYRDIRCVESGGPEPGVGCAGRGVITAINFLEENGAYDGVDYVSYDVLGDVVCGGFAMPIRENKAQEIYIVMSGEMMAMYAANNISKGILKYANAGGVRLGGLICNERKTDKEYELADALAKKLGTSLIHFVPRDNVVQHAELRRMTVLEYDPESKQAGEYRALAQKVHANKGNGVIPTPISMDELEDLLLEFGIMSKEDESIVGKSKSAA	MSAVLDDKTRNQALIQEVLDAYPEKAAKKRAKHLNVYEEGKPDCGVKSNIKSLPGVMTIRGCAYAGSKGVVWGPIKDMVHISHGPVGCGQYSWGTRRNYASGTVGVDNFTVLQVTSDFQEKDIVFGGDKKLEKLIDEIGTIFPLARGISIQSECPIGLIGDDIEAVAKKKGKEVGKTIVPVRCEGFRGVSQSLGHHIANDMVRDWVLDKADNKGFESTPYDVTIIGDYNIGGDAWSSRILLEEMGLRVIAQWSGDGTLAEMEKTPKAKLNLLHCYRSMNYISRHMEEKYGIPWVEYNFFGPSKIAASLREIASHFDDKIKENTEKVIAKYQAMVDGIIAKYKPRLDGKKVMLYVGGLRPRHVVGAYEDLGMEVVGAGYEFAHGDDYQRTTHYVKDGTLI…	MPQSAEKILDHNELFKQPEYQELMARKKQFEDGADAAKVQEVEAYTKSWEYREINFKREALTVNPAKACQPLGAVLCASGFEGTLPYVHGSQGCVAYFRSHLNRHFKEPSSCVSDSMTEDAAVFGGLNNMIDGLANAYALYKPKMIAVSTTCMAEVIGDDLDAFIKTAKQKGSLPEDFRVPFAHTPSFVGSHITGYDNMLKGVLTNLWAGQERKEGAAINVNGGFDGYCVGNNREVKRMLGLMGVDFTVLSDPSDVFDTPADGEFRMYDGGTSIEAGSAAINAKATFLLQGFSTASTAKFIKEKGQEVVAFHNPVGVTATDAFLMEVSRVTGKAIPAELEKERGRLVDAIADSQAYLHGKTFSLFGDPDMVYGLVSFLLELGAEPKHIVVTNSTKDFEA…	MSALKQKVASVLEEPGCATNQAKGEKERKAGCKKKLTPGAAAGGCAFDGAKIALQPIVDVAHLVHGPIACEGNSWDSRHTLSSGSHIYRTGFTTDMNEMDVVYGGEKKLYRAIKEIIDKYDPPAVFVYQTCLPAMIGDDIEAVCKAAAAKFGKPVIPVNAPGFVGSKNLGNKLGGEALLDYVIGTREPEYTTPCDINLIGEYNVVGELWQVKPLFDELGIRILATISGDGRYADIATAHKARAAIMLCSQALINVARKMEERYGIPFFEGSFYGVTDMSDALRKICALLVRQGGPTDLPARAEALIAREEAKAWARLEPYKARLKGKRVLLFTGGVKSWSVVSALQEVGMEIVGTSMRKTTANDREKVKEIMGTDAHMFDELPPREMYRMLKDSQADVM…	MAEVKHSKKACAVNPLKMSQPIGAALAFLGMDQALPLLHGSQGCTAFGLVLFVKHFRETIPLQTTAMNEVTTILGGLENVEQALVNIHKRAAPALVGLISTGITEAKGDDVDGFLQLIRQKHPELADMEVVFVSTPDFAGAFQDGWGKAVLRMVETIAKPSNVRRPWQVNILPGCHLTPGDIEEVKEMVEAFGLTPVVLPDLSGSMDGHIPETFLPTTLGGTRLDELRSMGESAYTLVIGEQGRAAAAKLKDIAGVPYTVFDRLTGLKPCDDFLALLSRIANTEVPPRFKRQRSQLLDAMLDGHFHFGKKKVAVAAEPDLLYALTTFLTEMGAEIQVAVTSTESPLLNRVPADEVLIGDLEDFEQGAVGADLLITHAHGRQAAARLGIPFWRSGLPTFD…	MQSHSAPTGMSGTPGSSVGSGAIRRVIPIATAQGGAGAGGGCSSSSCGSGDGPADLPAHIWEKVKDHPCYSSEAHHHFARMHVAVAPACNIQCNYCNRKYDCANESRPGVVSEKLTPEMAGKKVLAVAAEIPQLSVVGIAGPGDALANPAKTFKTFELIQQTAPDIKLCLSTNGLALPDHVETIKKFNVDHVTITINMVDPEVGQHIYPWIFHNHKRYHGLEAAKILHERQMLGLEMLTAAGILVKVNSVLIPGINDHHLKEVNRVVKAKGAFLHNIMPLISDPAHGTHFGLTGQRGPTAAELKALQDECEGDMKLMRHCRQCRADAVGMLGEDRSQEFTSDKLDTIATTYDPTARQAYRDFVEKERADQRAAEAEKKAALAGASEKALVAVATRGGGR…
42	Azospirillum brasilense	A0A060DMN7	A0A060DN91	A0A060DHS5	A0A060DN95	A0A060DHS9	A0A060DDQ0	MSLRQIAFYGKGGIGKSTTSQNTLAALVELDQKILIVGCDPKADSTRLILHAKAQDTVLHLAAEAGSVEDLELEDVLKIGYKGIKCVESGGPEPGVGCAGRGVITSINFLEENGAYDDVDYVSYDVLGDVVCGGFAMPIRENKAQEIYIVMSGEMMALYAANNIAKGILKYAHSGGVRLGGLICNERQTDKEIDLASALAGRLGTQLIHFVPRDNIVQHAELRRMTVIEYAPDSQQAQEYRQLANKVHANKGKGTIPTPITMEELEEMLMDFGIMKSEEQQLAELQAKEAAKA	MSLSVNEGVDVKGLVDKVLEAYPEKSRKRRAKHLNVLEAEAKDCGVKSNIKSIPGVMTIRGCAYAGSKGVVWGPIKDMIHISHGPVGCGYYSWSGRRNYYVGDTGVDSWGTMHFTSDFQEKDIVFGGDKKLHKVIEEINELFPLVNGISIQSECPIGLIGDDIEAVARAKSEELGKPVVPVRCEGFRGVSQSLGHHIANDVIRDWIFEKTEPKEGFVSTPYDVTIIGDYNIGGDAWASRILLEEIGLRVIAQWSGDGTLAELENTPKAKVNLIHCYRSMNYIARHMEEKFGIPWMEYNFFGPSQIAESLRKIAALFDDTIKENAEKVIAKYQPMVDAVIAKFKPRLEGKKVMIYVGGLRPRHVVDAYHDLGMEIVGTGYEFAHNDDYQRTQHYVKEGTL…	MSHPVSQSADKVIDHFTLFRQPEYKELLERKKTEFEYGHSDEEVARVSAWTKTEEYKEKNFAREAVVINPTKACQPIGAMFAAQGFEGTLPFVHGSQGCVAYYRTHLTRHFKEPNSAVSSSMTEDAAVFGGLNNMIDGLANAYALYKPKMIAVMTTCMAEVIGDDLSGFINNAKNKESVPADFPVPFAHTPAFVGSHIVGYDNMIKGVLTHFWGTSENFDTPKNEKINLIPGFDGFAVGNNRELKRIAGLFGIDLTILSDVSDNFDTPADGEYRMYDGGTPLEATKEAVHAKATISMQEYCTPQSLQFIKEKGQQVAKYNYPMGVTGTDELLMKLAELSGKPVPAELKLERGRLVDAIADSHTHLHGKRFAVYGDPDFCLGMSKFLMELGAEPVHILST…	MLQEKLQDVFNEPGCSTNQAKSEKERKKGCSKALKPGAAAGGCAYDGAMIALQPIADAAHLVHGPIACLGNSWDNRGTKSSGSQLYRTGFTTDMSELDIIHGGEKKLYKAIKEIVQQYDPPAVFVYQTCVPAMIGDDIEAVCKFAAKKLGKPVIPVMAPGFVGSKNLGNKLAGETLLDHVIGTVEPEVTTPTDICIVGEYNLAGELWLVKPLLDEIGIRILSCISGDGRYNEVAQAHRARLTMVVCSQALVNVGRKMQERWGIPYFEGSFYGVSDMSDTLRTMARMLVERGADKAIIDRTEGVIAREESRVWRRLEPYKPRFDGKRVLLFTGGVKSWSMVTALEGAGLTIVGTSTKKSTKEDKERIKKMKGEEFHQWDDLKPRDIYKMLRDSEADIMMS…	MQRFPHSAKAAATNPLKMSQPLGAALAFLGVDRCMPLFHGSQGCTAFGLVLLVRHFREAIPLQTTAMDQVSTILGGYENLEQAVRTIHERNAPALIGVATTGVTETKGEDMAGQYSLFRQRNPALAGLKLVFANTPDFSGGFEDGFSAAVTGIVEEVVQPSDKTVKGQINVLAGSHLSPGDVEELRDIIESFGLSPIFLPDLSLSMSGRQPDDFTATSLGGVTVEQIASMGASEATLVVGEHMRVAAAALELKTDVRSLFFDRLTGLEASDRLVRTLSELSGRPVPAKLRRQRETLVDGMLDGHFFYSRKRIAVALEPDLLYAVTSFLADMGAEVIAAVSPTQTAVLEKLKAATVMVGDHSDVETLARDADLIVSNSHGRQGAGRIGVPLHRMGLPMFD…	MANVISLDSILGVGELKAAAEAPPAAASGCASSSCGSSDGPADMAPEVWEKVKNHPCYSEEAHHYFARMHVAVAPACNIQCNYCNRKYDCSNESRPGVVSEKLTPDQALRKIMAVAKEIPQLSVIGIAGPGDSLAAGGKNTFKTFEMLAKKAPDLKLCLSTNGLALPDHVDTIANYNIDHVTITINMVDPEVGQHIYPWIFHDHKRWTGLDAAKILHERQMLGLEMLTSRGILVKVNSVMIPGINDEHLMDVNKAVKSRGAFLHNIMPLISDPAHGTHFGLTGQRGPTAQELKVLQDQCEGGAKLMRHCRQCRADAVGLLGEDRGSEFTIDQIEAMGEVEYDQEAARTYREHVEGERAGRNAAKAAAQADVAETVGTEVQPILIAVATKGGERINEHFG…
43	Azospirillum brasilense Sp245	G8AJT0	G8AJS9	G8AJS8	G8AJS4	G8AJS3	G8AJU9	MSLRQIAFYGKGGIGKSTTSQNTLAALVELDQKILIVGCDPKADSTRLILHAKAQDTVLHLAAEAGSVEDLELEDVLKIGYKGIKCVESGGPEPGVGCAGRGVITSINFLEENGAYDDVDYVSYDVLGDVVCGGFAMPIRENKAQEIYIVMSGEMMALYAANNIAKGILKYAHSGGVRLGGLICNERQTDKEIDLASALAARLGTQLIHFVPRDNIVQHAELRRMTVIEYAPDSQQAQEYRQLANKVHANKGKGTIPTPITMEELEEMLMDFGIMKSEEQQLAELQAKEAAKA	MSLSVNEGVDVKGLVDKVLEAYPEKSRKRRAKHLNVLEAEAKDCGVKSNIKSIPGVMTIRGCAYAGSKGVVWGPIKDMIHISHGPVGCGYYSWSGRRNYYVGDTGVDSWGTMHFTSDFQEKDIVFGGDKKLHKVIEEINELFPLVNGISIQSECPIGLIGDDIEAVARAKSEELGKPVVPVRCEGFRGVSQSLGHHIANDVIRDWIFEKTEPKEGFVSTPYDVTIIGDYNIGGDAWASRILLEEIGLRVIAQWSGDGTLAELENTPKAKVNLIHCYRSMNYIARHMEEKFGIPWMEYNFFGPSQIAESLRKIAALFDDTIKENAEKVIAKYQPMVDAVIAKFKPRLEGKKVMIYVGGLRPRHVVDAYHDLGMEIVGTGYEFAHNDDYQRTQHYVKEGTL…	MSHPVSQSADKVIDHFTLFRQPEYKELFERKKTEFEYGHSDEEVARVSAWTKTEEYKEKNFAREAVVINPTKACQPIGAMFAAQGFEGTLPFVHGSQGCVAYYRTHLTRHFKEPNSAVSSSMTEDAAVFGGLNNMIDGLANAYALYKPKMIAVLTTCMAEVIGDDLSGFINNAKNKESVPADFPVPFAHTPAFVGSHIVGYDNMIKGVLTHFWGTSENFDTPKNEKINLIPGFDGFAVGNNRELKRIAGLFGIDLTILSDVSDNFDTPADGEYRMYDGGTPLEATKEAVHAKATISMQEYCTPQSLQFIKEKGQQVAKYNYPMGVTGTDELLLKLAELSGKPVPAELKLERGRLVDAIADSHTHLHGKRFAVYGDPDFCLGMSKFLMELGAEPVHILST…	MLQEKLQDVFNEPGCSTNQAKSEKERKKGCSKALKPGAAAGGCAYDGAMIALQPIADAAHLVHGPIACLGNSWDNRGTKSSGSQLYRTGFTTDMSELDIIHGGEKKLYKAIKEIVQQYDPPAVFVYQTCVPAMIGDDIEAVCKFAAKKLGKPVIPVMAPGFVGSKNLGNKLAGETLLDHVIGTVEPEVTTPTDICIVGEYNLAGELWLVKPLLDEIGIRILSCISGDGRYNEVAQAHRARLTMVVCSQALVNVGRKMQERWGIPYFEGSFYGVSDMSDTLRTMARMLVERGADKAIIDRTEGVIAREESRVWRRLEPYKPRFDGKRVLLFTGGVKSWSMVTALEGAGLTIVGTSTKKSTKEDKERIKKMKGEEFHQWDDLKPRDIYKMLRDSEADIMMS…	MGNIQRFPHSAKAASTNPLKMSQPLGAALAFLGVDRCMPLFHGSQGCTAFGLVLLVRHFREAIPLQTTAMDQVSTILGGYENLEQAVRTIHERNAPALIGVATTGVTETKGEDMSGQYSLFRQRNPALAGLKLVFANTPDFSGGFEDGFSAAVTGIVEEVVQPSETTMKGQINVLAGCHLSPGDVEELRDIIESFGLSPIFLPDLSLSMSGRQPDDFTATSLGGVTVDQIASMGASELTLVIGEHMRVAAAALELKTDVRSVFFDRLTGLEASDRLVRTLSELSGRPVPAKLRRQRETLVDGMLDGHFFYSRKRIAVALEPDLLYAVTSFLADMGAEVIAAVSPTQTAVLEKLKAATVMVGDHSDVETLARDADLIVSNSHGRQGAARIGVPLHRMGLP…	MANVISLDSILGVGELKAAAEAPPAAASGCASSSCGSSDGPADMAPEVWEKVKNHPCYSEEAHHYFARMHVAVAPACNIQCNYCNRKYDCSNESRPGVVSEKLTPDQALRKIMAVAKEIPQLSVIGIAGPGDSLAAGGKNTFKTFEMLAKKAPDLKLCLSTNGLALPDHVDTIANYNIDHVTITINMVDPEVGQHIYPWIFHDHKRWTGLDAAKILHERQMLGLEMLTSRGILVKVNSVMIPGINDEHLMDVNKAVKSRGAFLHNIMPLISDPAHGTHFGLTGQRGPTAQELKVLQDQCEGGAKLMRHCRQCRADAVGLLGEDRGSEFTIDQIEAMGEVEYDQEAARTYREHVEGERAGRHAAKAAAQADVAETVGTEVQPILIAVATKGGERINEHFG…
44	Azospirillum humicireducens	A0A168Y1J7	A0A160JE06	A0A160JDW3	A0A160JDV3	A0A168Y1G6	A0A160JJ10	MAKAPLRQIAFYGKGGIGKSTTSQNTLAALVELDQRILIVGCDPKADSTRLILHAKAQDTVLHLAAEAGSVEDLELEDVLKIGYKNIKCVESGGPEPGVGCAGRGVITSINFLEENGAYDDVDYVSYDVLGDVVCGGFAMPIRENKAQEIYIVMSGEMMALYAANNIAKGILKYAHSGGVRLGGLICNERQTDKEWDLADALAKRLGSKLIHFVPRDNIVQHAELRRMTVIEYAPDSKQAGEYRALANKIHANSGQGCIPTPITMEELEEMLMDFGIMKTEEQQLAELAAKEAAKAGA	MSLSENTTVDVKNLVNEVLEAYPEKSRKRRAKHLNVLEAEAKDCGVKSNVKSIPGVMTIRGCAYAGSKGVVWGPIKDMIHISHGPVGCGYYSWSGRRNYYIGDTGVDSWGTMHFTSDFQEKDIVFGGDKKLHKVIEEINELFPLVNGISIQSECPIGLIGDDIEAVARAKSAEIGKPVIPVRCEGFRGVSQSLGHHIANDAIRDWVFEKTEPKAGFVSTPYDVTIIGDYNIGGDAWSSRILLEEIGLRVIAQWSGDGTLAELENTPKAKVNLIHCYRSMNYIARHMEEKFNIPWMEYNFFGPSQIAESLRKIAALFDDKIKENAEKVIARYQPMVDAVIAKYKPRLNGKKVMIYVGGLRPRHVVDAYHDLGMEIIGTGYEFAHNDDYQRTPHYVKEGTL…	MTDKLSQSADKVLDHYTLFRQPEYAAMFEKKKTEFEYGHSDEEVARVSEWTKSEDYKAKNFAREAVVINPTKACQPIGAMFAAQGFEGTLPFVHGSQGCVAYYRTHLTRHFKEPNSAVSSSMTEDAAVFGGLNNMIDGLANAYALYKPKMIAVMTTCMAEVIGDDLQGFIANAKNKDSVPADFPVPYAHTPAFVGSHIVGYDNMIKGILTNFWGTSENFDTPKTEQINLIPGFDGFAVGNNRELKRIAGEFGVKLQILSDVSDNFDTPMDGEYRMYDGGTTIEETKEALHAKATISMQEYNTTQTLQFCKEKGQDVAKFNYPMGVTGTDELLLKLAELSGKPVPASLKLERGRLVDAIADSHTHMHGKRFAVYGDPDFCLGMTRFLLELGAEPVHILST…	MLQDKIQDVFNEPGCATNQAKSAKEKKKGCTKSLKPGAAAGGCAYDGAMIVLQPIADAAHLVHGPIACLGNSWDNRGSQSSGPQLYRTGFTTDLSELDVIGGGEKKLYRAIKEIVQQYDPPAVFVYQTCVPAMTGDDIAAVCRFASEKLGKPVIPVDAPGFVGSKNLGNKLAGEALLEHVIGTVEPEYTTPTDVCIIGEYNLAGELWLVKPLLDEIGIRLLSCISGDGRYKEVAQAHRARVTMMVCSQALVNVGRKMQERYGIPYFEGSFYGVSDMSDTLRTMARMLVERGADKSLIDRAEGVIAREESRVWRRLEPYKPRFDGKRVLLFTGGVKSWSMVSALEGAGLTILGTSTKKSTKEDKERIKKMKGEEFHQWDDLKPRDIYRMLADHQADIMMS…	MSHIQRFPSAAKAATTNPLKMSQPLGAALAYLGIDRCLPLFHGSQGCTAFGLVLLVRHFREAIPLQTTAMDQVSTILGGYDNLEQAIRTIVERNKPAMIGVATTGVTETKGEDMGGQYTLFRQRNPDMADTALVFANTPDFAGGFEDGFAAAVTAMVERLVEPSPVRIPTQVNVLAGSHLSPGDVEELRDIIEGFGLSPIMLPDLSLSMAGRQPTDFTATSLGGVTVEQIRAMGASAATIVVGEHMRVAGNALELKTDVPSHFFSRLTGLEASDKLVRLLMELSGKPAPARLRRQREALVDAMLDGHFFFSRKRIAVALEPDLLYAVTGFLADMGAEVIAAVSPTQSPVLERLKAATIMVGDHSDLETLARDADLIVSNSHGRQGAARIGVALHRMGLP…	MGNVVSLDSIFGLGELAPPLTMPAAPEAASGCSSSSCGSSDGPADMDPAVWEKVKNHPCYSEEAHHYFARMHVAVAPACNIQCNYCNRKYDCSNESRPGVVSEKLTPDQALKKILAVAQEIPQLSVIGIAGPGDSLAAAGKNTFATFEMLQKKAPDLKLCLSTNGLALPDHVDSIAQYNIDHVTITINMVDPEVGAQIYPWIFYKHKRWTGLDAAKILHEQQMLGLEMLTSRGILVKVNSVMIPGINDEHLLEVNKAVKSRGAFLHNIMPLISDPAHGTYFGLNGQRGPTAQELKVVQDACEGGAKLMRHCRQCRADAVGLLGEDRGEEFTADKIEAMGAIDYDDEARRSYREHVEAERAGRHASKAAAQADVRDSVGTAADPILIAVATKGGERINEH…
45	Azospirillum lipoferum	A0A1X7PQB2	A0A1X7PPK3	A0A1X7PPZ3	A0A1X7PPZ8	A0A1X7PNU2	A0A1X7Q1Q6	MSKAPLRQIAFYGKGGIGKSTTSQNTLAALVELDQKILIVGCDPKADSTRLILHAKAQDTVLHLAAEAGSVEDLELEDVLKIGYQGIKCVESGGPEPGVGCAGRGVITSINFLEENGAYDDVDYVSYDVLGDVVCGGFAMPIRENKAQEIYIVMSGEMMALYAANNIAKGILKYAHSGGVRLGGLICNERQTDKEWDLADALAKRLGSKLIHFVPRDNIVQHAELRRMTVIEYAPDSKQAGEYRALANKVHANSGQGCIPTPITMEELEDMLMDFGIMKTEEQQLAELAAKEAKAAAAGA	MSLSENTPVDVKSVINDVLEAYPEKSRKRRAKHLNVLEAEAKDCGVKSNIKSIPGVMTIRGCAYAGSKGVVWGPIKDMIHISHGPVGCGYYSWSGRRNYYIGDTGIDSWGTMHFTSDFQEKDIVFGGDKKLHKVIEEINDLFPLVNGISIQSECPIGLIGDDIEAVARAKSAEIGKPVIPVRCEGFRGVSQSLGHHIANDVIRDWVFDKTEPKAGFVSTPYDVTIIGDYNIGGDAWSSRILLEEIGLRVIAQWSGDGTLAELENTPKAKVNLIHCYRSMNYIARHMEEKYNIPWMEYNFFGPSQIAESLRKIAALFDDSIKEKAEAVIARYQPMVDAVIAKYRPRLEGKKVMIYVGGLRPRHVADAYHDLGMEIIGTGYEFAHNDDYQRTAHYVKEGTL…	MSDKLSQSADKVLDHFTLFRQPEYKAMFEKKKAEFEYGHSDEEVARVSEWTKTEEYKEKNFAREAVVINPTKACQPIGAMFAAQGFEGTLPLVHGSQGCVAYYRTHLTRHFKEPNSAVSSSMTEDAAVFGGLNNMIDGLANAYSLYKPKMIAVLTTCMAEVIGDDLQGFIANAKKKESVPEDFPVPFAHTPAFVGSHIVGYDNMIKGVLTYFWGNSENFDTPKNETINLIPGFDGFAVGNNRELKKIADQFGIKLQILSDVSDNFDTPMDGEYRMYDGGTKIEDVKAAVHSKATISMQEYNTTQSLQFIKEKGQEVAKFNYPMGVTATDELVVKLAELSGKAVPDSLRLERGRLVDAIADSHTHLHGKRFAVYGDPDFCIGMTRFLLELGAEPVHILST…	MLQDKIQDVFNEPGCATNQAKSAKEKKKGCTKSLKPGAAAGGCAYDGAMIVLQPIADAAHLVHGPIACLGNAWDNRGTRSSGSQLYRTGFTTDLSELDVIGGGEKKLYRAIKEIVQQYDPPAVFVYQTCVPAMTGDDIAAVCKFAAKKLGKPVIPVDAPGFVGSKNLGNKLAGETLLDHVIGTVEPEHTTPTDVCIVGEYNLAGELWLVKPLLDEIGIRLLSCISGDGRYNEVAQAHRARVTMMVCSQALVNVGRKMEERYGIPYFEGSFYGVSDMSDTLRTMARMLVERGADRGLIDRAEGVIAREESRVWRRLEPYKPRFDGKRVLLFTGGVKSWSMVSALEGAGLTILGTSTKKSTPQDKERIKKMKGDEFHQWDDLKPREIYKMLAEDKADIMMS…	MSHIQRTTGQRFPNAAKAASTNPLKMSQPLGAALAYLGVDRCLPLFHGSQGCTAFGLVLLVRHFREAIPLQTTAMDQVSTILGGYDNLEQALRTIVERNAPAMIGVATTGVTETKGEDMGGQYSLFRQRNPDLAGTALVFANTPDFAGGFEEGFGKAVTAILERLVEPSPTTVKTQLNVLAGSHLSPGDVEELRDIIESFGLSPIFLPDLSLSMSGRQPSDFTATSLGGVTVEQIRSMGASVATLVIGEHMRIAGAALELKTDVPSHFFSRLTGLEASDRLIRTLAEISGRPVAAKLRRQRESLVDGMLDGHFFYSRKRIAVALEPDLLYAVTSFLADMGAEVVAAVSPTQNAVLERLKAATVMVGDHSDVETLARDADLIVSNSHGRQGAARLGVPLH…	MGNVISLDSILGLGELKAPAESTPVAASGCSSSSCGSSDGPADMDPAVWEKVKNHPCYSEEAHHYFARMHVAVAPACNIQCNYCNRKYDCSNESRPGVVSEKLTPDQAIRKILAVAQEIPQLSVIGIAGPGDSLAAGARNTFATFEHLQKKAPDLKLCLSTNGLALPENVERIAQYNIDHVTITINMIDPEIGRHIYPWIFFKHKRWTGLDAAKILHEQQMLGLEMLTARGILVKINSVMIPGVNDAHLLDVNKAVKARGAFLHNIMPLISDPAHGTHFGLTGQRGPTAQELKVVQDACEGGAKLMRHCRQCRADAVGLLGEDRGEEFTTDKIEAMGEIGYDEEARRTYRDHVEAERAGRHASKEAAKAEVQETVGAEAAPILIAVATKGGERINEHFG…
46	Azospirillum lipoferum (strain 4B)	G7Z9A3	G7Z9A2	G7Z3U3	G7Z999	G7Z3U1	G7Z964	MAKAPLRQIAFYGKGGIGKSTTSQNTLAALVELDQKILIVGCDPKADSTRLILHAKAQDTVLHLAAEAGSVEDLELEDVLKVGYQGIKCVESGGPEPGVGCAGRGVITSINFLEENGAYDDVDYVSYDVLGDVVCGGFAMPIRENKAQEIYIVMSGEMMALYAANNIAKGILKYAHSGGVRLGGLICNERQTDKEWDLADALAKRLGSKLIHFVPRDNIVQHAELRRMTVIEYAPDSKQAGEYRALANKIHANSGQGCIPTPITMEELEEMLMDFGIMKTEEQQLAELAAKEAAKAGA	MSLSENTTVDVKNLVNEVLEAYPEKSRKRRAKHLNVLEAEAKDCGVKSNVKSIPGVMTIRGCAYAGSKGVVWGPIKDMIHISHGPVGCGYYSWSGRRNYYIGDTGVDSWGTMHFTSDFQEKDIVFGGDKKLHKVIEEINELFPLVNGISIQSECPIGLIGDDIEAVARAKSAEIGKPVIPVRCEGFRGVSQSLGHHIANDAIRDWVFEKTEPKAGFVSTPYDVTIIGDYNIGGDAWSSRILLEEIGLRVIAQWSGDGTMAELENTPKAKVNLIHCYRSMNYIARHMEEKYNIPWMEYNFFGPSQIAESLRKIAALFDDKIKENAEKVIARYQPMVDAVIAKYKPRLDGKKVMIYVGGLRPRHVVDAYHDLGMEIIGTGYEFAHNDDYQRTPHYVKEGTL…	MTDKLSQSADKVLDHYTLFRQPEYAAMFEKKKTEFEYGHSDEEVARVSEWTKSEEYKAKNFAREAVVINPTKACQPIGAMFAAQGFEGTLPFVHGSQGCVAYYRTHLTRHFKEPNSAVSSSMTEDAAVFGGLNNMIDGLANAYALYKPKMIAVMTTCMAEVIGDDLQGFIANAKNKESVPADFPVPFAHTPAFVGSHIVGYDNMIKGILSSFWGTSENFDTPKTEQINLIPGFDGFAVGNNRELKRIAGEFGLKLQILSDVSDNFDTPMDGEYRMYDGGTTIEETKEALHAKATISMQEYNTTQTLQFCKEKGQEVAKFNYPMGVTATDELLLKLAELSGKPVPASLKLERGRLVDAIADSHTHMHGKRFAVYGDPDFCLGMTRFLLELGAEPVHILST…	MLQDKIQDVFNEPGCATNQAKSAKEKKKGCTKSLKPGAAAGGCAYDGAMIVLQPIADAAHLVHGPIACLGNSWDNRGSQSSGPQLYRTGFTTDLSELDVIGGGEKKLYRAIKEIVQQYDPPAVFVYQTCVPAMTGDDIAAVCKFATQKLGKPVIPVDAPGFVGSKNLGNKLAGEALLEHVIGTVEPEYTTPTDVCIIGEYNLAGELWLVKPLLDEIGIRLLSCISGDGRYNEVAQAHRARVTMMVCSQALVNVGRKMQERYGIPYFEGSFYGVSDMSDTLRTMARMLVERGADKSLIDRAEGVIAREESRVWRRLEPYKPRFEGKRVLLFTGGVKSWSMVSALEGAGLTILGTSTKKSTKEDKERIKKMKGDEFHQWDDLKPRDIYKMLADDQADIMMS…	MAMSHIQRFPSAAKAASTNPLKMSQPLGAALAYLGVDRCLPLFHGSQGCTAFGLVLLVRHFREAIPLQTTAMDQVSTILGGYDNLEQAIRTIVERNKPAMIGVATTGVTETKGEDMGGQYTLFRQRNPDMAGTALVFANTPDFAGGFEDGFAAAVTAMVERLVEPSPVRIPTQVNVLAGSHLSPGDVEELRDIIEGFGLSPIMLPDLSLSMAGRQPTDFTATSLGGVTVDQIRAMGASATTIVVGEHMRVAGNALELKTDVPSHFFSRLTGLEASDKLVRLLMELSGKPAPARLRRQREALVDAMLDGHFFFSRKRIAVALEPDLLYAVTGFLADMGAEVVAAVSPTQSPVLERLKAATIMVGDHSDMETLARDADLIVSNSHGRQGAARIGVPLHRMG…	MGNVVSLDSIFGLGELAPPLTMPAAPEAASGCSSSSCGSSDGPADMDPAVWEKVKNHPCYSEEAHHYFARMHVAVAPACNIQCNYCNRKYDCSNESRPGVVSEKLTPDQALKKILAVAQEIPQLSVIGIAGPGDSLAANGKNTFATFEMLQKKAPDLKLCLSTNGLALPEHVDTIAQYNIDHVTITINMVDPEIGAQIYPWIFYKHKRWTGLDAAKILHEQQMLGLEMLTSRGILVKVNSVMIPGINDEHLLEVNKAVKSRGAFLHNIMPLISDPAHGTYFGLNGQRGPTAQELKVVQDACEGGAKLMRHCRQCRADAVGLLGEDRGEEFTADKIEAMGAIDYDDEARRSYREHVEAERAGRHASKAAAQADVRDSVGTTADPILIAVATKGGERINEH…
47	Azospirillum oryzae	A0A1X7GIS7	A0A1X7GIP5	A0A1X7GIJ7	A0A1X7GIH3	A0A1X7GIQ2	A0A1X7H8M5	MAKAPLRQIAFYGKGGIGKSTTSQNTLAALVELGQKILIVGCDPKADSTRLILHAKAQDTVLHLAAEAGSVEDLELEDVVKIGYKGIKCVESGGPEPGVGCAGRGVITSINFLEENGAYDDVDYVSYDVLGDVVCGGFAMPIRENKAQEIYIVMSGEMMALYAANNIAKGILKYAHSGGVRLGGLICNERQTDKEIDLAEALAKRLGSKLIHFVPRDNIVQHAELRRMTVIEYAPESKQAEEYRQLASKVHNNSGQGCIPTPITMEELEEMLMDFGIMKTEEQQLAELAAKEAAKAGA	MSLSENTTVDVKNLVNEVLEAYPEKSRKRRAKHLNVLEAEAKDCGVKSNVKSIPGVMTIRGCAYAGSKGVVWGPIKDMIHISHGPVGCGYYSWSGRRNYYIGDTGVDSWGTMHFTSDFQEKDIVFGGDKKLHKVIEEINELFPLVNGISIQSECPIGLIGDDIEAVARAKSAEIGKPVIPVRCEGFRGVSQSLGHHIANDAIRDWVFEKTEPKADFVSTPYDVTIIGDYNIGGDAWSSRILLEEIGLRVIAQWSGDGTLAELENTPKAKVNLIHCYRSMNYIARHMEEKYNIPWMEYNFFGPSQIAESLRKIAALFDDKIKENAEKVIARYQPMVDAVIAKYKPRLDGKKVMIYVGGLRPRHVVDAYHDLGMEIIGTGYEFAHNDDYQRTPHYVKEGTL…	MTDKLSQSADKVLDHYTLFRQPEYAAMFEKKKTEFEYGHSDAEVARVSEWTKSEEYKAKNFAREAVVINPTKACQPIGAMFAAQGFEGTLPFVHGSQGCVAYYRTHLTRHFKEPNSAVSSSMTEDAAVFGGLNNMIDGLANAYALYKPKMIAVMTTCMAEVIGDDLQGFIANAKNKESVPADFPVPFAHTPAFVGSHIVGYDNMIKGILSSFWGTSENFDTPKTEQINLIPGFDGFAVGNNRELKRIAGEFGLKLQILSDVSDNFDTPMDGEYRMYDGGTTIEETKEALHAKATISMQEYNTTQTLQFCKEKGQEVAKFNYPMGVTATDELLLKLAELSGKPVPASLKLERGRLVDAIADSHTHLHGKRFAVYGDPDFCLGMTRFLLELGAEPVHILST…	MLQDKIQDVFNEPGCATNQAKSAKEKKKGCTKSLKPGAAAGGCAYDGAMIVLQPIADAAHLVHGPIACLGNSWDNRGSQSSGPQLYRTGFTTDLSELDVIGGGEKKLYRAIKEIVQQYDPPAVFVYQTCVPAMTGDDISAVCKFATQKLGKPVIPVEAPGFVGSKNLGNKLAGEALLEHVIGTVEPEYTTPTDVCIIGEYNLAGELWLVKPLLDEIGIRLLSCISGDGRYNEVAQAHRARVTMMVCSQALVNVGRKMQERYGIPYFEGSFYGVSDMSDTLRTMARMLVERGADKGLIDRAEGVIAREESRVWRRLEPYKPRFEGKRVLLFTGGVKSWSMVSALEGAGLTILGTSTKKSTKEDKERIKKMKGEEFHQWDDLKPRDIYKMLADNQADIMMS…	MSHIQRFPSAAKAASTNPLKMSQPLGAALAYLGVDRCLPLFHGSQGCTAFGLVLLVRHFREAIPLQTTAMDQVSTILGGYENLEQAIRTIVERNKPAMIGVATTGVTETKGEDMGGQYTLFRQRNPDMADTALVFANTPDFAGGFEDGFAAAVTAIVERLVEPSPVRIPTQVNVLAGSHLSPGDVEELRDIIEGFGLSPIILPDLSLSMSGRQPTDFTATSLGGVTVEQIRAMGASAATIVVGEHMRVAGNALELKTDVPSHFFSRLTGLEATDKLVRLLMELSGKPAPVRLRRQREALVDAMLDGHFFYSRKRIAVALEPDLLYAVTGFLADMGAEVVAAVSPTQSPVLERLKAATIMVGDHSDVETLARDADLIVSNSHGRQGAARIGVPLHRMGLP…	MSNVISLDSIFGLGELAPPAAMPAAPEAASGCSSSSCGSSDGPADMDPAVWEKVKNHPCYSEEAHHYFARMHVAVAPACNIQCNYCNRKYDCSNESRPGVVSEKLTPDQAIKKILAVAQEIPQLSVIGIAGPGDSLAANGRNTFATFEMLQKKAPDLKLCLSTNGLALPDHVDTIAQYNIDHVTITINMVDPEVGAQIYPWIFYKHKRWTGLDAAKILHEQQMLGLEMLTSRGILVKVNSVMIPGVNDDHLLEVNKAVKSRGAFLHNIMPLISDPAHGTYFGLNGQRGPTAQELKVVQDACEGGAKLMRHCRQCRADAVGLLGEDRGEEFTAEKIEAMGAIDYDDEARRSYREHVEAERAGRHASKAAAQADVRDSVGTAVDPILIAVATKGGERINEH…
48	Azospirillum sp. (strain B510)	D3NSN0	D3NSM9	D3NSM8	D3NSM5	D3NSM4	D3NWV6	MAKAPLRQIAFYGKGGIGKSTTSQNTLAALVELDQKILIVGCDPKADSTRLILHAKAQDTVLHLAAEAGSVEDLELEDVLKVGYKNIKCVESGGPEPGVGCAGRGVITSINFLEENGAYDDVDYVSYDVLGDVVCGGFAMPIRENKAQEIYIVMSGEMMALYAANNIAKGILKYAHSGGVRLGGLICNERQTDKEWDLADALAKRLGSKLIHFVPRDNIVQHAELRRMTVIEYAPDSKQAGEYRALANKIHANSGQGCIPTPITMEELEEMLMDFGIMKTEEQQLAELAAKEAAKAGA	MSLSENTTVDVKNLVNEVLEAYPEKSRKRRAKHLNVLEAEAKDCGVKSNVKSIPGVMTIRGCAYAGSKGVVWGPIKDMIHISHGPVGCGYYSWSGRRNYYIGDTGVDSWGTMHFTSDFQEKDIVFGGDKKLHKVIEEINELFPLVNGISIQSECPIGLIGDDIEAVARAKSAEIGKPVIPVRCEGFRGVSQSLGHHIANDAIRDWVFEKTEPKADFVSTPYDVTIIGDYNIGGDAWSSRILLEEIGLRVIAQWSGDGTLAELENTPKAKVNLIHCYRSMNYIARHMEEKFNIPWMEYNFFGPSQIAESLRKIAALFDDKIKENAERVIARYQPLIDAVIAKYKPRLNGKKVMIYVGGLRPRHVVDAYHDLGMEIIGTGYEFAHNDDYQRTPHYVKEGTL…	MTDKLSQSADKVLDHYTLFRQPEYAAMFEKKKTEFEYGHSDEEVARVSEWTKSEEYKAKNFAREAVVINPTKACQPIGAMFAAQGFEGTLPFVHGSQGCVAYYRTHLTRHFKEPNSAVSSSMTEDAAVFGGLNNMIDGLANAYALYKPKMIAVMTTCMAEVIGDDLQGFIANAKNKDSVPADFPVPYAHTPAFVGSHIVGYDNMIKGILTNFWGTSENFDTPKTEQINLIPGFDGFAVGNNRELKRIAGEFGVKLQILSDVSDNFDTPMDGEYRMYDGGTTIEETKQALHAKATLSMQEYNTTQTLQFCKEKGQQVAKFNYPMGVTATDELLLKLAELSGKPVPASLKLERGRLVDAIADSHTHMHGKRFAVYGDPDFCLGMTRFLLELGAEPVHILST…	MLQDKIQDVFNEPGCATNQAKSAKEKKKGCTKSLKPGAAAGGCAYDGAMIVLQPIADAAHLVHGPIACLGNSWDNRGAKSSGSQLYRTGFTTDLSELDVIGGGEKKLYRAIKEIVQQYDPPAVFVYQTCVPAMTGDDIAAVCKFASQKLGKPVIPVDAPGFVGSKNLGNKLAGEALLDHVIGTVEPDHTTPTDVCIIGEYNLAGELWLVKPLLDEIGIRLLSCISGDGRYQEVAQAHRARVTMMVCSQALVNVGRKMQERYGIPYFEGSFYGVSDMSDTLRTMTRMLVERGADKSLIDRAEGVIAREESRVWRRLEPYKPRFDGKRVLLFTGGVKSWSMVSALEGAGLTILGTSTKKSTKEDKERIRKMKGEEFHQWDDLKPRDIHKMLADNQADIMMS…	MSHIQRFPSAAKAASTNPLKMSQPLGAALAYLGIDRCLPLFHGSQGCTAFGLVLLVRHFREAIPLQTTAMDQVATILGGYDNLEQAIRTIIERNKPAMIGVATTGVTETKGEDMGGQYTLFRQRNPDLADTALVFANTPDFAGGFEDGFAAAVTAMVERLVEPSPVRIPTQVNVLAGSHLSPGDVEELRDIIEGFGLSPILLPDLSLSMAGRQPTDFTATSLGGVTVDQIRAMGASAATIVVGEHMRIAGNALELKTDVPSHFFSRLTGLEASDKLIRLLMELSGKPVPARLRRQRESLVDAMLDGHFFFSRKRIAVALEPDLLYAVTGFLADMGAEVVAAVSPTQSPVLERLKAATIMVGDHSDVETLARDADLIVSNSHGRQGAARIGVTLHRMGLP…	MMGNVVSLDSIFGLGELAPPAVMPAAPEAASGCSSSSCGSSDGPADMDPAVWEKVKNHPCYSEEAHHYFARMHVAVAPACNIQCNYCNRKYDCSNESRPGVVSEKLTPDQALKKILAVAQEIPQLSVIGIAGPGDSLAAAGKNTFATFEMLQKKAPDLKLCLSTNGLALPDHVDTIAQYNIDHVTITINMVDPEVGARIYPWIFYKHKRWTGLDAAKILHEQQMLGLEMLTSRGILVKVNSVMIPGVNDEHLLEVNKAVKSCGAFLHNIMPLISDPAHGTYFGLNGQRGPTAQELKLVQDACEGGAKLMRHCRQCRADAVGLLGEDRGEEFTADKIEAMGFVEYDDEARRSYRDHVEAERAGRHASKAAAQADVRDSVGAGVDPILIAVATKGGERINE…
49	Azospirillum sp. B2	A0A2B8B9Q5	A0A2B8B9C7	A0A2B8B928	A0A2B8BAB5	A0A2B8B9S1	A0A2B8BBT7	MAKAPLRQIAFYGKGGIGKSTTSQNTLAALVELDQKILIVGCDPKADSTRLILHAKAQDTVLHLAAEAGSVEDLELEDVLKIGYKNIKCVESGGPEPGVGCAGRGVITSINFLEENGAYDDVDYVSYDVLGDVVCGGFAMPIRENKAQEIYIVMSGEMMALYAANNIAKGILKYAHSGGVRLGGLICNERQTDKEWDLADALAKRLGSKLIHFVPRDNIVQHAELRRMTVIEYAPDSKQAGEYRALANKIHANSGQGCIPTPITMEELEEMLMDFGIMKTEEQQLAELAAKEAAKAGA	MSLSENTTVDVKNLVNEVLEAYPEKSRKRRAKHLNVLEAEAKDCGVKSNVKSIPGVMTIRGCAYAGSKGVVWGPIKDMIHISHGPVGCGYYSWSGRRNYYIGDTGVDSWGTMHFTSDFQEKDIVFGGDKKLHKVIEEINELFPLVNGISIQSECPIGLIGDDIEAVARAKSAEIGKPVIPVRCEGFRGVSQSLGHHIANDAIRDWVFEKTEPKAGFVSTPYDVTIIGDYNIGGDAWSSRILLEEIGLRVIAQWSGDGTLAELENTPKAKVNLIHCYRSMNYIARHMEEKFNIPWMEYNFFGPSQIAESLRKIAALFDDKIKENAEKVIARYQPMVDAVIAKYKPRLEGKKVMIYVGGLRPRHVVDAYHDLGMEITGTGYEFAHNDDYQRTQHYVKEGTL…	MTDKLSQSADKVLDHYTLFRQPEYAAMFEKKKTEFEYGHSDEEVARVSEWTKSEEYKAKNFAREAVVINPTKACQPIGAMFAAQGFEGTLPFVHGSQGCVAYYRTHLTRHFKEPNSAVSSSMTEDAAVFGGLNNMIDGLANAYALYKPKMIAVMTTCMAEVIGDDLQGFIANAKNKDSVPADFPVPYAHTPAFVGSHIVGYDNMIKGILTSFWGTSENFDTPKTEQINLIPGFDGFAVGNNRELKRIAGEFGVKLQILSDVSDNFDTPMDGEYRMYDGGTTIEETKEALHAKATISMQEYNTTQTLQFCKEKGQEVAKFNYPMGVTGTDELLLKLAELSGKPVPASLKLERGRLVDAIADSHTHMHGKRFAVYGDPDFCLGMSKFLLELGAEPVHILST…	MLQDKIQDVFNEPGCATNQAKSAKEKKKGCTKSLKPGAAAGGCAYDGAMIVLQPIADAAHLVHGPIACLGNGWDNRGSKSSGSQLYRTGFTTDLSELDVIGGGEKKLYRAIKEIVQQYDPPAVFVYQTCVPAMTGDDIAAVCKFATQKLGKPVIPVDAPGFVGSKNLGNKLAGEALLEHVIGTVEPEYTTPTDVCIIGEYNLAGELWLVKPLLDEIGIRLLSCISGDGRYREVAQAHHARVTMMVCSQALVNVGRKMEERYGIPYFEGSFYGVSDMSDTLRTMTRMLVERGADKSLIDRAEGVIAREESRVWRRLEPYKPRFDGKRVLLFTGGVKSWSMVSALEGAGLTILGTSTKKSTKEDKERIKKMKGDEFHQWDDLKPRDIYRMLADDQADIMMS…	MSHIQRFPSAAKAASTNPLKMSQPLGAALAYLGVDRCLPLFHGSQGCTAFGLVLLVRHFREAIPLQTTAMDQVATILGGYDNLEQAIRTIVERNQPAMIGVATTGVTETKGEDMGGQYTLFRQRNPDLADTALVFANTPDFAGGFEDGFAAAVTAMVERLVEPSPVRIPTQVNVLAGCHLSPGDVEELRDIIEGFGLSPIILPDLSLSMAGRQPADFTATSLGGVTVDQIRAMGASALTIVVGEHMRVAGNALELKTDVPSHFFNRLTGLEATDKLVRLLMELSGKPAPARLRRQRESLVDAMLDGHFFYSRKRIAVALEPDLLYAVTGFLADMGAEVIAAVSPTQSPVLERLKAATIMVGDHSDVETLARDADLIVSNSHGRQGAARIGVALHRMGLP…	MSNVVSLDSIFGLGELAPPAVMPAASEAASGCSSSSCGSSDGPADMDPAVWEKVKNHPCYSEEAHHYFARMHVAVAPACNIQCNYCNRKYDCSNESRPGVVSEKLTPDQALKKILAVAQEIPQLSVIGIAGPGDSLAAAGKNTFATFEMLQKKAPDLKLCLSTNGLALPDHVDTIAQYNIDHVTITINMVDPEVGAQIYPWIFYKHKRWTGLDAAKILHEQQMLGLEMLTSRGILVKVNSVMIPGVNDEHLLEVNKAVKSRGAFLHNIMPLISDPAHGTYFGLNGQRGPTAQELKVVQDACEGGAKLMRHCRQCRADAVGLLGEDRGEEFTADKIEAMGFVDYDDEARRTYREHVESERAGRHASKAAAQADVRDSVGTTADPILIAVATKGGERINEH…
50	Azospirillum thiophilum	A0A0F2KZG2	A0A0F2KYY3	A0A0F2L468	A0A0F2KZF7	A0A0F2KYY0	A0A0F2L2E3	MAKAPLRQIAFYGKGGIGKSTTSQNTLAALVELDQKILIVGCDPKADSTRLILHAKAQDTVLHLAAEAGSVEDLELEDVLKVGYKNIKCVESGGPEPGVGCAGRGVITSINFLEENGAYDDVDYVSYDVLGDVVCGGFAMPIRENKAQEIYIVMSGEMMALYAANNIAKGILKYAHSGGVRLGGLICNERQTDKEWDLADALAKRLGSKLIHFVPRDNIVQHAELRRMTVIEYAPESKQAGEYRALANKIHANSGQGCIPTPITMEELEEMLMDFGIMKTEEQQLAELAAKEAAKAGA	MSLSENTTVDVKNLVNEVLEAYPEKARKRRAKHLNVLEAEAKDCGVKSNVKSIPGVMTIRGCAYAGSKGVVWGPIKDMIHISHGPVGCGYYSWSGRRNYYIGDTGVDSWGTMHFTSDFQEKDIVFGGDKKLHKVIEEINELFPLVNGISIQSECPIGLIGDDIEAVARAKSAEIGKPVIPVRCEGFRGVSQSLGHHIANDTIRDWVFEKTSPKPDFVSTPYDVTIIGDYNIGGDAWSSRILLEEIGLRVIAQWSGDGTMAELENTPKAKVNLIHCYRSMNYIARHMEEKYNIPWMEYNFFGPSQIAESLRKIAALFDDKIKENAEKVIARYQPMVDAVIAKYRTRLEGKKVMIYVGGLRPRHVVDAYHDLGMEIIGTGYEFAHNDDYQRTPHYVKEGTL…	MTDKLSQSADKVLDHYTLFRQPEYAAMFEKKKAEFEYGHSDEEVARVSEWTKSEEYKAKNFAREAVVINPTKACQPIGAMFAAQGFEGTLPFVHGSQGCVAYYRTHLTRHFKEPNSAVSSSMTEDAAVFGGLNNMIDGLANAYALYKPKMIAVMTTCMAEVIGDDLQGFIANAKTKDSVPADFPVPYAHTPAFVGSHIVGYDNMIKGILNNFWGSSENFDTPKTEQINLIPGFDGFAVGNNRELKRIAGEFGLKLQLLSDVSDNFDTPMDGEYRMYDGGTTVEETKAALHAKATISMQEYNTTQTLQFCKEKGQDVAKFNYPMGVTATDELLLKLAELSGKPVPASLKLERGRLVDAIADSHTHMHGKRFAVYGDPDFCIGMSRFLLELGAEPVHILST…	MLQDKIQDVFNEPGCATNQTKSAKEKKKGCTKSLKPGAAAGGCAYDGAMIVLQPIADAAHLVHGPIACLGNAWDNRGTRSSGSQLYRTGFTTDLSELDVIGGGEKKLYRAIKEIVQQYDPPAVFVYQTCVPAMTGDDIAAVCKFAAQKLGRPVIPVDAPGFVGSKNLGNKLAGEALLDHVIGTVEPDHTTPTDVCIIGEYNLAGELWLVKPLLDEIGIRLLSCISGDGRYKEVAQAHRARVTMMVCSQALVNVGRKMEERYGIPYFEGSFYGVSDMSDTLRTMTRMLVERGADKSLIDRAEGVIAREESRVWRRLEPYKPRFEGKRVLLFTGGVKSWSMVSALEGAGLTILGTSTKKSTKEDKERIKKMKGDEFHQWDDLKPREIYKMLAEDKADIMMS…	MSHIQRFPSAAKAALTNPLKMSQPLGAALAYLGVDRCLPLFHGSQGCTAFGLVLLVRHFREAIPLQTTAMDQVSTILGGYDNLEQAIRTIVERNKPAMIGVATTGVTETKGEDMGGQYTLFRQRNPDIVDTALVFANTPDFTGGFEDGFAAAVTAMVERLVEPSPVTVKTQINVLAGSHLSPGDVEELRDIIEGFGLSPIFLPDLSLSMAGRQPADFTATSLGGVSVEQIRSMGASIATIVVGEHMRIAGNALELKTDVPSHFFSRLTGLEASDKLIRLLTDLSGRQAPARIRRQRESLVDAMLDGHFFYSRKRIAVALEPDLLYAITGFLTDMGAEVVAAVSPTQSPVLERLKAATILVGDHSDVETLARDADLIVSNSHGRQGSARIGVPLHRMGLP…	MSNVVSLDSIFGLGQLAPPETMPTAPEGASGCSSSSCGSSDGPADMDPAVWEKVKNHPCYSEEAHHYFARMHVAVAPACNIQCNYCNRKYDCSNESRPGVVSEKLTPDQALKKILAVAQEIPQLSVIGIAGPGDSLAAAGKNTFATFEMLQKKAPDLKLCLSTNGLALPEQVDTIAQYNIDHVTITINMVDPEVGAQIYPWIFYKHKRWTGLDAAKILHEQQMLGLEMLTSRGILVKVNSVMIPGVNDEHLLEVNKAVKSRGAFLHNIMPLISDPAHGTYFGLNGQRGPTAQELKVVQDACEGGAKLMRHCRQCRADAVGLLGEDRGDEFTADKIEAMGIADYDDEARRTYREHVEAERAGRNASKAAAQADVQESIGFAVDPILIAVATKGGERINEH…
51	Azotobacter beijerinckii	A0A1H6UL20	A0A1H9ALB4	A0A1H6UL02	A0A1H6UR71	A0A1H6ULI4	A0A1H6QVA0	MAMRQCAIYGKGGIGKSTTTQNLVAALAEMGKKVMIVGCDPKADSTRLILHSKAQNTIMEMAAEAGTVEDLELEDVLKVGYGGVKCVESGGPEPGVGCAGRGVITAINFLEEEGAYEDDLDFVFYDVLGDVVCGGFAMPIRENKAQEIYIVCSGEMMAMYAANNISKGIVKYANSGSVRLGGLICNSRNTDREDELIIALAAKLGTQMIHFVPRDNVVQRAEIRRMTVIEYDPTAKQADEYRTLARKVVENKMLIIPNPITMDELEALLMEFGVMEEEDESIVGKAAAAAEE	MSGMSREEVESLIQEVLEVYPEKARKDRAKHLAVNDPAVTQSKKCITSNKKSQPGLMTIRGCAYAGSKGVVWGPIKDMIHISHGPVGCGQYSRAGRRNYYIGTTGVNAFVTMNFTSDFQEKDIVFGGDKKLAKLIDEVETLFPLNKGISIQSECPIGLIGDDIESVSKVKGAEHNTTVVPVRCEGFRGVSQSLGHHIANDAVRDWVLGNRDDDNSFQTTPYDVAIIGDYNIGGDAWSSRILLEEMGLRCVAQWSGDGSIAEIELTPKVKLNLVHCYRSMNYISRHMEEKYGIPWMEYNFFGPTKTIESLRAIAAKFDESIQKKCEEVIAKYKPEWEAVVAKFRPRLEGKRVMLYIGGLRPRHVIGAYEDLGMEVVGTGYEFAHNDDYDRTMKEMGDSTL…	MSQQVDNIKASYPLFLDEDYKDMLAKKRDGFEEKHPQEKIDEVFQWTTTQEYQELNFQREALTINPAKACQPLGAVLCALGFEKTMPYVHGSQGCVAYFRSYFNRHFREPVSCVSDSMTEDAAVFGGQQNMKDGLQNCKATYKPDMIAVSTTCMAEVIGDDLNAFINNSKKEGFIPDEYPVPFAHTPSFVGSHVTGWDNMFEGIARYFTVKSMDDKVVGSNGKLNIVPGFETYLGNFRVIKRMLSEMGVGYSLLSDPEEVLDTPADGQFRMYAGGTTQEEMKDAPNALSTVLLQPWQLEKTKKLVEGTWKHEVPKLNIPMGLDWTDEFLMKVSEISGQPIPASLTKERGRLVDMMTDSHTWLHGKRFALWGDPDFVMGMVKFLLELGCEPVHILCNNGS…	MKAKDIAELLDEPACEHNKKEKSGCSKPKPGATAGGCAFDGAQIALLPIVDVAHIVHGPIACAGSSWDNRGTRSSGPDLYRIGMTTDLTENDVIMGRAEKRLFHSIRQAVETHAPPAVFVYNTCVPALIGDDLDAVCKAAAERFDTPVVPVDCAGFYGSKNLGNRIAGEAMLKHVIGTREPDPLPEGSARPGIKVHDVNLIGEYNIAGEFWNVLPLLDELGLRVLCTLAGDARYREVQTMHRAEVNMMVCSKAMINVARKLQETYGTPWFEGSFYGITDTSQALRDFARLIDDPDLTARTEALIEREEAKIRAALEPWRARLSGKRVLLYTGGVKSWSVISALQDLGMKVVATGTRKSTEEDKARIRELMGDDVRMLDEGSPKVLLQTVEDYKADILIA…	MAEIINRKKALAVSPLKASQTMGGVLAILGMARSMPLMHGSQGCTAFAKVFFVRHFREPIPLQTTAMDQVTSIMGADDNVVEALKVISEKNQPGLIGLVTTGLSETQGCDLHSALHEFRSKFPQFDNVPVVTVNTPDFSGSFESGYALTVTAIIDTLVPEDRSKVGQRQRQVNVLCSSSLTPGDLEFISESIEGFGLRPLLIPDLSGSLDGHLEESRLNSLTTGGLTVDELKSCNQSIATLVVGESLLPAADLLKERTGVPDHRFGLLMGLEAVDRWLVTLSNLSGNPVPPRLQRQRQQLQDAMLDTHFMLGDSRVAIAADPDLLLAYDRLLRSVGSRTVTAVVPARAPALEDSPLAAIQIGDLEDLENSARAEGAELVLGNSHVLQPAKRLGVPVLRV…	MELSVLGQNNGGQQSAGGCSSSSCGSTNDQLSHLPDHIREKVHNHPCYSEEAHHYFARMHVAVAPACNIQCHYCNRKYDCANESRPGVVSEVLTPEQAVKKVKAVAATIPQMTVLGIAGPGDPLANPQRTLETFRMLSEQAPDIKLCVSTNGLALPECVDELAKHNIDHVTITINCVDPKVGAKIYPWIYWNNKRIRGVKAAKILIEQQQKGLEMLVARGILVKVNSVLIPGVNDEHLKEVSKIVKAKGAFLHNVMPLIAEPEHGTFYGVMGQRSPEPEELQDLQDACAGDMNMMRHCRQCRADAVGMLGEDRGDEFTLDKIESMEIDYEAAMVKRAAIHAAIKEELDEKSAKKARLAGLSVASVQNNTSGRYRPVLMAVATSGGGLINQHFGHASEFL…
52	Azotobacter chroococcum	A0A220YMC6	A0A220YMB5	A0A220YMD2	A0A220YMC9	A0A220YMD0	A0A220YX22	MAMRQCAIYGKGGIGKSTTTQNLVAALAEMGKKVMIVGCDPKADSTRLILHSKAQNTIMEMAAEAGTVEDLELEDVLKVGYGGVKCVESGGPEPGVGCAGRGVITAINFLEEEGAYEDDLDFVFYDVLGDVVCGGFAMPIRENKAQEIYIVCSGEMMAMYAANNISKGIVKYANSGSVRLGGLICNSRNTDREDELIIALAAKLGTQMIHFVPRDNVVQRAEIRRMTVIEYDPAAKQADEYRTLARKVVDNKMLVIPNPITMDELEALLMEFGVMEEEDESIVGKAAAEE	MSGMSREEVESLIQEVLEVYPEKARKDRAKHLAVNDQSVTQSKKCITSNKKSQPGLMTIRGCAYAGSKGVVWGPIKDMIHISHGPVGCGQYSRAGRRNYYIGTTGVNAFVTMNFTSDFQEKDIVFGGDKKLAKLIDEVETLFPLNKGISIQSECPIGLIGDDIESVSKVKGAEHNTTVVPVRCEGFRGVSQSLGHHIANDAVRDWVLGNRDDDNSFQTTPYDVAIIGDYNIGGDAWSSRILLEEMGLRCVAQWSGDGSIAEIELTPKVKLNLVHCYRSMNYISRHMEEKYGIPWMEYNFFGPTKTIESLRAIAAKFDESIQKKCEEVIAKYKPEWEAVVAKYRPRLEGKRVMLYIGGLRPRHVIGAYEDLGMEVVGTGYEFAHNDDYDRTIKEMGDSTL…	MSQQVDNIKASYPLFLDEDYKDMLAKKRDGFEEKHPQEKIDEVFQWTTTEEYKELNFQREALTINPAKACQPLGAVLCALGFEKTMPYVHGSQGCVAYFRSYFNRHFREPVSCVSDSMTEDAAVFGGQQNMKDGLQNCKATYKPDMIAVSTTCMAEVIGDDLNAFINNSKKEGFIPDEYPVPFAHTPSFVGSHVTGWDNMFEGIARYFTVKSMDDKVVGSNGKVNIVPGFETYLGNFRVIKRMLSEMGVGYSLLSDPEEVLDTPADGQFRMYAGGTTQEEMKDAPNALSTVLLQPWQLEKTKKLVEGTWKHEVPKLSIPMGLDWTDEFLMKVSEISGQPIPASLTKERGRLVDMMTDSHTWLHGKRFALWGDPDFVMGMVKFLLELGCEPVHILCNNGS…	MKAKDIAELLDEPACEHNKKEKSGCSKPKPGATAGGCAFDGAQIALLPIVDVAHIVHGPIACAGSSWDNRGTRSSGPDLYRIGMTTDLTENDVIMGRAEKRLFHSIRQAVETYAPPAVFVYNTCVPALIGDDLDAVCKAAAERFDTPVVPVDCAGFYGSKNLGNRIAGEAMLKHVIGTREPDPLPEGSERPGIKVHDVNLIGEYNIAGEFWHVLPLLDELGIRVLCTLAGDARYREVQTMHRAEVNMMVCSKAMLNVARKLQETYGTPWFEGSFYGITDTSQALRDFARLIKDPDLTARTEALIAREEAKVRAALEPWRERLSGKRVLLYTGGVKSWSVISALQDLGMKVVATGTRKSTEEDKARIRELMGDDVRMLDEGSPKILLQTVEDYKADILIA…	MAEIINRKKALAVSPLKASQTMGGVLAILGMARSMPLMHGSQGCTAFAKVFFVRHFREPIPLQTTAMDQVTSIMGADDNVVEALKVISEKNQPGLIGLVTTGLSETQGCDLHSALHEFRSKFPQFDNVPVVTVNTPDFSGSFESGYALTVTAIIDTLVPEDRSKVGQRQRQVNVLCSSSLTPGDLEFISESIEGFGLRPVLIPDLSGSLDGHLEESRLNSLTTGGLTVDELKSCNQSIATLVVGESLFPAADLLKERTGVPDHRFGLLMGLEAVDQWLVTLSNLSGNPVPPRLQRQRQQLQDAMLDTHFMLGDSRVAIAADPDLLLAYDRLLRSVGSRTVTAVVPARAPALEDSPLAAIQIGDLEDLENSARAEGAELVLGNSHALQPAKRLGVPLLRV…	MELSVLGQNNGGQQSAGGCSSSSCGSTNDQLSHLPEHIREKVHNHPCYSEEAHHYFARMHVAVAPACNIQCHYCNRKYDCANESRPGVVSEVLTPEQAVKKVKAVAATIPQMTVLGIAGPGDPLANPQRTLETFRMLSEQAPDIKLCVSTNGLALPECVEELAKHNIDHVTITINCVDPEIGAKIYPWIYWNNKRIRGVKAAKILIEQQQKGLEMLVARGILVKVNSVMIPGVNDEHLKEVSKIVKAKGAFLHNVMPLIAEPEHGTFYGVMGQRSPEPEELQDLQDACAGDMNMMRHCRQCRADAVGMLGEDRGDEFTLDKIESMEIDYEAAMVKRAAIHAAIKEELDEKSAKKARLAGLSVASVQNSTSGRYRPVLMAVATSGGGLINQHFGHASEFL…
53	Azotobacter chroococcum NCIMB 8003	A0A0C4WKV1	A0A0C4WIV2	A0A0C4WNN2	A0A0C4WNN4	A0A0C4WFT4	A0A0C4WU61	MAMRQCAIYGKGGIGKSTTTQNLVAALAEMGKKVMIVGCDPKADSTRLILHSKAQNTIMEMAAEAGTVEDLELEDVLKVGYGGVKCVESGGPEPGVGCAGRGVITAINFLEEEGAYEDDLDFVFYDVLGDVVCGGFAMPIRENKAQEIYIVCSGEMMAMYAANNISKGIVKYANSGSVRLGGLICNSRNTDREDELIIALAAKLGTQMIHFVPRDNVVQRAEIRRMTVIEYDPTAKQADEYRTLARKVVENKMLIIPNPITMDELEALLMEFGVMEEEDESIVGKAAAAEE	MSGMSREEVESLIQEVLEVYPEKARKDRAKHLAVNDQSVTQSKKCITSNKKSQPGLMTIRGCAYAGSKGVVWGPIKDMIHISHGPVGCGQYSRAGRRNYYIGTTGVNAFVTMNFTSDFQEKDIVFGGDKKLAKLIDEVETLFPLNKGISIQSECPIGLIGDDIESVSKVKGAEHNTTVVPVRCEGFRGVSQSLGHHIANDAVRDWVLGNRDDDNSFQTTPYDVAIIGDYNIGGDAWSSRILLEEMGLRCVAQWSGDGSIAEIELTPKVKLNLVHCYRSMNYISRHMEEKYGIPWMEYNFFGPTKTIESLRAIAAKFDESIQKKCEEVIAKYKPEWEAVVAKYRPRLEGKRVMLYIGGLRPRHVIGAYEDLGMEVVGTGYEFAHNDDYDRTIKEMGDSTL…	MSQQVDNIKASYPLFLDEDYKDMLAKKRDGFEEKHPQEKIDEVFQWTTTEEYKELNFQREALTINPAKACQPLGAVLCALGFEKTMPYVHGSQGCVAYFRSYFNRHFREPVSCVSDSMTEDAAVFGGQQNMKDGLQNCKATYKPDMIAVSTTCMAEVIGDDLNAFINNSKKEGFIPDEYPVPFAHTPSFVGSHVTGWDNMFEGIARYFTVKSMDDKVVGSNGKLNIVPGFETYLGNFRVIKRMLSEMGVGYSLLSDPEEVLDTPADGQFRMYAGGTTQEEMKDAPNALSTVLLQPWQLEKTKKLVEGTWKHEVPKLNIPMGLDWTDEFLMKVSEISGQPIPASLTKERGRLVDMMTDSHTWLHGKRFALWGDPDFVMGMVKFLLELGCEPVHILCNNGS…	MKAKDIAELLDEPACEHNKKEKSGCSKPKPGATAGGCAFDGAQIALLPIVDVAHIVHGPIACAGSSWDNRGTRSSGPDLYRIGMTTDLTENDVIMGRAEKRLFHSIRQAVETYAPPAVFVYNTCVPALIGDDLDAVCKAAAERFDTPVVPVDCAGFYGSKNLGNRIAGEAMLKHVIGTREPDPLPEGSERPGIKVHDVNLIGEYNIAGEFWHVLPLLDELGIRVLCTLAGDARYREVQTMHRAEVNMMVCSKAMLNVARKLQETYGTPWFEGSFYGITDTSQALRDFARLIKDPDLTARTEALIAREEAKVRAALEPWRERLSGKRVLLYTGGVKSWSVISALQDLGMKVVATGTRKSTEEDKARIRELMGDDVRMLDEGSPKILLQTVEDYKADILIA…	MAEIINRKKALAVSPLKASQTMGGVLAILGMARSMPLMHGSQGCTAFAKVFFVRHFREPIPLQTTAMDQVTSIMGADDNVVEALKVISEKNQPGLIGLVTTGLSETQGCDLHSALHEFRSKFPQFDNVPVVTVNTPDFSGSFESGYALTVTAIIDTLVPEDRSKVGQRQRQVNVLCSSSLTPGDLEFISESIEGFGLRPVLIPDLSGSLDGHLEESRLNSLTTGGLTVDELKSCNQSIATLVVGESLFPAADLLKERTGVPDHRFGLLMGLEAVDQWLVTLSNLSGNPVPPRLQRQRQQLQDAMLDTHFMLGDSRVAIAADPDLLLAYDRLLRSVGSRTVTAVVPARAPALEDSPLAAIQIGDLEDLENSARAEGAELVLGNSHALQPAKRLGVPLLRV…	MELSVLGQNNGGQQSAGGCSSSSCGSTNDQLSHLPEHIREKVHNHPCYSEEAHHYFARMHVAVAPACNIQCHYCNRKYDCANESRPGVVSEVLSPEQAVKKVKAVAATIPQMTVLGIAGPGDPLANPQRTLETFRMLSEQAPDIKLCVSTNGLALPECVEELAKHNIDHVTITINCVDPEIGAKIYPWIFWNNKRIRGVKAARILIEQQQKGLEMLVARGILVKVNSVLIPGVNDEHLKEVSKIVKAKGAFLHNVMPLIAEPEHGTFYGVMGQRSPEPEELQDLQDACAGDMNMMRHCRQCRADAVGMLGEDRGDEFTLDKIESMEIDYEAAMVKRAAIHAAIKEELDEKSAKKARLAGLSVASVQNSTSGRYRPVLMAVATSGGGLINQHFGHASEFL…
54	Azotobacter vinelandii	P00459	P07328	P07329	P08293	P10336	P11067	MAMRQCAIYGKGGIGKSTTTQNLVAALAEMGKKVMIVGCDPKADSTRLILHSKAQNTIMEMAAEAGTVEDLELEDVLKAGYGGVKCVESGGPEPGVGCAGRGVITAINFLEEEGAYEDDLDFVFYDVLGDVVCGGFAMPIRENKAQEIYIVCSGEMMAMYAANNISKGIVKYANSGSVRLGGLICNSRNTDREDELIIALANKLGTQMIHFVPRDNVVQRAEIRRMTVIEYDPKAKQADEYRALARKVVDNKLLVIPNPITMDELEELLMEFGIMEVEDESIVGKTAEEV	MTGMSREEVESLIQEVLEVYPEKARKDRNKHLAVNDPAVTQSKKCIISNKKSQPGLMTIRGCAYAGSKGVVWGPIKDMIHISHGPVGCGQYSRAGRRNYYIGTTGVNAFVTMNFTSDFQEKDIVFGGDKKLAKLIDEVETLFPLNKGISVQSECPIGLIGDDIESVSKVKGAELSKTIVPVRCEGFRGVSQSLGHHIANDAVRDWVLGKRDEDTTFASTPYDVAIIGDYNIGGDAWSSRILLEEMGLRCVAQWSGDGSISEIELTPKVKLNLVHCYRSMNYISRHMEEKYGIPWMEYNFFGPTKTIESLRAIAAKFDESIQKKCEEVIAKYKPEWEAVVAKYRPRLEGKRVMLYIGGLRPRHVIGAYEDLGMEVVGTGYEFAHNDDYDRTMKEMGDSTL…	MSQQVDKIKASYPLFLDQDYKDMLAKKRDGFEEKYPQDKIDEVFQWTTTKEYQELNFQREALTVNPAKACQPLGAVLCALGFEKTMPYVHGSQGCVAYFRSYFNRHFREPVSCVSDSMTEDAAVFGGQQNMKDGLQNCKATYKPDMIAVSTTCMAEVIGDDLNAFINNSKKEGFIPDEFPVPFAHTPSFVGSHVTGWDNMFEGIARYFTLKSMDDKVVGSNKKINIVPGFETYLGNFRVIKRMLSEMGVGYSLLSDPEEVLDTPADGQFRMYAGGTTQEEMKDAPNALNTVLLQPWHLEKTKKFVEGTWKHEVPKLNIPMGLDWTDEFLMKVSEISGQPIPASLTKERGRLVDMMTDSHTWLHGKRFALWGDPDFVMGLVKFLLELGCEPVHILCHNGN…	MKAKDIAELLDEPACSHNKKEKSGCAKPKPGATDGRCSFDGAQIALLPVADVAHIVHGPIACAGSSWDNRGTRSSGPDLYRIGMTTDLTENDVIMGRAEKRLFHAIRQAVESYLPPAVFVYNTCVPALIGDDVDAVCKAAAERFGTPVIPVDSAGFYGTKNLGNRIAGEAMLKYVIGTREPDPLPVGSERPGIRVHDVNLIGEYNIAGEFWHVLPLLDELGLRVLCTLAGDARYREVQTMHRAEVNMMVCSKAMLNVARKLQETYGTPWFEGSFYGITDTSQALRDFARLLDDPDLTARTEALIAREEAKVRAALEPWRARLEGKRVLLYTGGVKSWSVVSPLQDLGMKVVATGTKKSTEEDKARIRELMGDDVKMLDEGNARVLLKTVDEYQADILIA…	MAEIINRNKALAVSPLKASQTMGAALAILGLALSMPLFHGSQGCTAFAKVFFVRHFREPVPLQTTAMDQVSSVMGADENVVEALKTICERQNPSVIGLLTTGLSETQGCDLHTALHEFRTQYEEYKDVPIVPVNTPDFSGCFESGFAAAVKAIVETLVPERRDQVGKRPRQVNVLCSANLTPGDLEYIAESIESFGLRPLLIPDLSGSLDGHLDENRFNALTTGGLSVAELATAGQSVATLVVGQSLAGAADALAERTGVPDRRFGMLYGLDAVDAWLMALAEISGNPVPDRYKRQRAQLQDAMLDTHFMLSSARTAIAADPDLLLGFDALLRSMGAHTVAAVVPARAAALVDSPLPSVRVGDLEDLEHAARAGQAQLVIGNSHALASARRLGVPLLRA…	MELSVLGQNNGGQHSAGGCSSSSCGSTHDQLSHLPENIRAKVQNHPCYSEEAHHYFARMHVAVAPACNIQCHYCNRKYDCANESRPGVVSEVLTPEQAVKKVKAVAAAIPQMSVLGIAGPGDPLANPKRTLDTFRMLSEQAPDMKLCVSTNGLALPECVEELAKHNIDHVTITINCVDPEIGAKIYPDLLEQQAHPRRQGRKILIEQQQKGLEMLVARGILVKVNSVMIPGVNDEHLKEVSKIVKAKGAFLHNVMPLIAEPEHGTFYGVMGQRSPEPEELQDLQDACAGDMNMMRHCRQCRADAVGMLGEDRGDEFTLDKIESMEIDYEAAMVKRAAIHAAIKEELDEKAAKKERLAGLSVASVQNGTSGRYRPVLMAVATSGGGLINQHFGHATEFLV…
55	Azotobacter vinelandii (strain DJ / ATCC BAA-1303)	C1DGZ6	C1DGZ7	C1DGZ8	C1DH03	C1DH04	C1DMB1	MAMRQCAIYGKGGIGKSTTTQNLVAALAEMGKKVMIVGCDPKADSTRLILHSKAQNTIMEMAAEAGTVEDLELEDVLKAGYGGVKCVESGGPEPGVGCAGRGVITAINFLEEEGAYEDDLDFVFYDVLGDVVCGGFAMPIRENKAQEIYIVCSGEMMAMYAANNISKGIVKYANSGSVRLGGLICNSRNTDREDELIIALANKLGTQMIHFVPRDNVVQRAEIRRMTVIEYDPKAKQADEYRALARKVVDNKLLVIPNPITMDELEELLMEFGIMEVEDESIVGKTAEEV	MTGMSREEVESLIQEVLEVYPEKARKDRNKHLAVNDPAVTQSKKCIISNKKSQPGLMTIRGCAYAGSKGVVWGPIKDMIHISHGPVGCGQYSRAGRRNYYIGTTGVNAFVTMNFTSDFQEKDIVFGGDKKLAKLIDEVETLFPLNKGISVQSECPIGLIGDDIESVSKVKGAELSKTIVPVRCEGFRGVSQSLGHHIANDAVRDWVLGKRDEDTTFASTPYDVAIIGDYNIGGDAWSSRILLEEMGLRCVAQWSGDGSISEIELTPKVKLNLVHCYRSMNYISRHMEEKYGIPWMEYNFFGPTKTIESLRAIAAKFDESIQKKCEEVIAKYKPEWEAVVAKYRPRLEGKRVMLYIGGLRPRHVIGAYEDLGMEVVGTGYEFAHNDDYDRTMKEMGDSTL…	MSQQVDKIKASYPLFLDQDYKDMLAKKRDGFEEKYPQDKIDEVFQWTTTKEYQELNFQREALTVNPAKACQPLGAVLCALGFEKTMPYVHGSQGCVAYFRSYFNRHFREPVSCVSDSMTEDAAVFGGQQNMKDGLQNCKATYKPDMIAVSTTCMAEVIGDDLNAFINNSKKEGFIPDEFPVPFAHTPSFVGSHVTGWDNMFEGIARYFTLKSMDDKVVGSNKKINIVPGFETYLGNFRVIKRMLSEMGVGYSLLSDPEEVLDTPADGQFRMYAGGTTQEEMKDAPNALNTVLLQPWHLEKTKKFVEGTWKHEVPKLNIPMGLDWTDEFLMKVSEISGQPIPASLTKERGRLVDMMTDSHTWLHGKRFALWGDPDFVMGLVKFLLELGCEPVHILCHNGN…	MKAKDIAELLDEPACSHNKKEKSGCAKPKPGATDGGCSFDGAQIALLPVADVAHIVHGPIACAGSSWDNRGTRSSGPDLYRIGMTTDLTENDVIMGRAEKRLFHAIRQAVESYSPPAVFVYNTCVPALIGDDVDAVCKAAAERFGTPVIPVDSAGFYGTKNLGNRIAGEAMLKYVIGTREPDPLPVGSERPGIRVHDVNLIGEYNIAGEFWHVLPLLDELGLRVLCTLAGDARYREVQTMHRAEVNMMVCSKAMLNVARKLQETYGTPWFEGSFYGITDTSQALRDFARLLDDPDLTARTEALIAREEAKVRAALEPWRARLEGKRVLLYTGGVKSWSVVSALQDLGMKVVATGTKKSTEEDKARIRELMGDDVKMLDEGNARVLLKTVDEYQADILIA…	MAEIINRNKALAVSPLKASQTMGAALAILGLARSMPLFHGSQGCTAFAKVFFVRHFREPVPLQTTAMDQVSSVMGADENVVEALKTICERQNPSVIGLLTTGLSETQGCDLHTALHEFRTQYEEYKDVPIVPVNTPDFSGCFESGFAAAVKAIVETLVPERRDQVGKRPRQVNVLCSANLTPGDLEYIAESIESFGLRPLLIPDLSGSLDGHLDENRFNALTTGGLSVAELATAGQSVATLVVGQSLAGAADALAERTGVPDRRFGMLYGLDAVDAWLMALAEISGNPVPDRYKRQRAQLQDAMLDTHFMLSSARTAIAADPDLLLGFDALLRSMGAHTVAAVVPARAAALVDSPLPSVRVGDLEDLEHAARAGQAQLVIGNSHALASARRLGVPLLRA…	MELSVLGQNNGGQHSAGGCSSSSCGSTHDQLSHLPENIRAKVQNHPCYSEEAHHYFARMHVAVAPACNIQCHYCNRKYDCANESRPGVVSEVLTPEQAVKKVKAVAAAIPQMSVLGIAGPGDPLANPKRTLDTFRMLSEQAPDIKLCVSTNGLALPECVEELAKHNIDHVTITINCVDPEIGAKIYPWIYWNNKRIRGVKAAKILIEQQQKGLEMLVARGILVKVNSVMIPGVNDEHLKEVSKIVKAKGAFLHNVMPLIAEPEHGTFYGVMGQRSPEPEELQDLQDACAGDMNMMRHCRQCRADAVGMLGEDRGDEFTLDKIESMEIDYEAAMVKRAAIHAAIKEELDEKAAKKERLAGLSVASVQNGTSGRYRPVLMAVATSGGGLINQHFGHATEFL…
56	Azotobacter vinelandii CA6	M9Y922	M9YGY7	M9YGZ5	M9YD07	M9Y928	M9YJ02	MAMRQCAIYGKGGIGKSTTTQNLVAALAEMGKKVMIVGCDPKADSTRLILHSKAQNTIMEMAAEAGTVEDLELEDVLKAGYGGVKCVESGGPEPGVGCAGRGVITAINFLEEEGAYEDDLDFVFYDVLGDVVCGGFAMPIRENKAQEIYIVCSGEMMAMYAANNISKGIVKYANSGSVRLGGLICNSRNTDREDELIIALANKLGTQMIHFVPRDNVVQRAEIRRMTVIEYDPKAKQADEYRALARKVVDNKLLVIPNPITMDELEELLMEFGIMEVEDESIVGKTAEEV	MTGMSREEVESLIQEVLEVYPEKARKDRNKHLAVNDPAVTQSKKCIISNKKSQPGLMTIRGCAYAGSKGVVWGPIKDMIHISHGPVGCGQYSRAGRRNYYIGTTGVNAFVTMNFTSDFQEKDIVFGGDKKLAKLIDEVETLFPLNKGISVQSECPIGLIGDDIESVSKVKGAELSKTIVPVRCEGFRGVSQSLGHHIANDAVRDWVLGKRDEDTTFASTPYDVAIIGDYNIGGDAWSSRILLEEMGLRCVAQWSGDGSISEIELTPKVKLNLVHCYRSMNYISRHMEEKYGIPWMEYNFFGPTKTIESLRAIAAKFDESIQKKCEEVIAKYKPEWEAVVAKYRPRLEGKRVMLYIGGLRPRHVIGAYEDLGMEVVGTGYEFAHNDDYDRTMKEMGDSTL…	MSQQVDKIKASYPLFLDQDYKDMLAKKRDGFEEKYPQDKIDEVFQWTTTKEYQELNFQREALTVNPAKACQPLGAVLCALGFEKTMPYVHGSQGCVAYFRSYFNRHFREPVSCVSDSMTEDAAVFGGQQNMKDGLQNCKATYKPDMIAVSTTCMAEVIGDDLNAFINNSKKEGFIPDEFPVPFAHTPSFVGSHVTGWDNMFEGIARYFTLKSMDDKVVGSNKKINIVPGFETYLGNFRVIKRMLSEMGVGYSLLSDPEEVLDTPADGQFRMYAGGTTQEEMKDAPNALNTVLLQPWHLEKTKKFVEGTWKHEVPKLNIPMGLDWTDEFLMKVSEISGQPIPASLTKERGRLVDMMTDSHTWLHGKRFALWGDPDFVMGLVKFLLELGCEPVHILCHNGN…	MKAKDIAELLDEPACSHNKKEKSGCAKPKPGATDGGCSFDGAQIALLPVADVAHIVHGPIACAGSSWDNRGTRSSGPDLYRIGMTTDLTENDVIMGRAEKRLFHAIRQAVESYSPPAVFVYNTCVPALIGDDVDAVCKAAAERFGTPVIPVDSAGFYGTKNLGNRIAGEAMLKYVIGTREPDPLPVGSERPGIRVHDVNLIGEYNIAGEFWHVLPLLDELGLRVLCTLAGDARYREVQTMHRAEVNMMVCSKAMLNVARKLQETYGTPWFEGSFYGITDTSQALRDFARLLDDPDLTARTEALIAREEAKVRAALEPWRARLEGKRVLLYTGGVKSWSVVSALQDLGMKVVATGTKKSTEEDKARIRELMGDDVKMLDEGNARVLLKTVDEYQADILIA…	MAEIINRNKALAVSPLKASQTMGAALAILGLARSMPLFHGSQGCTAFAKVFFVRHFREPVPLQTTAMDQVSSVMGADENVVEALKTICERQNPSVIGLLTTGLSETQGCDLHTALHEFRTQYEEYKDVPIVPVNTPDFSGCFESGFAAAVKAIVETLVPERRDQVGKRPRQVNVLCSANLTPGDLEYIAESIESFGLRPLLIPDLSGSLDGHLDENRFNALTTGGLSVAELATAGQSVATLVVGQSLAGAADALAERTGVPDRRFGMLYGLDAVDAWLMALAEISGNPVPDRYKRQRAQLQDAMLDTHFMLSSARTAIAADPDLLLGFDALLRSMGAHTVAAVVPARAAALVDSPLPSVRVGDLEDLEHAARAGQAQLVIGNSHALASARRLGVPLLRA…	MELSVLGQNNGGQHSAGGCSSSSCGSTHDQLSHLPENIRAKVQNHPCYSEEAHHYFARMHVAVAPACNIQCHYCNRKYDCANESRPGVVSEVLTPEQAVKKVKAVAAAIPQMSVLGIAGPGDPLANPKRTLDTFRMLSEQAPDIKLCVSTNGLALPECVEELAKHNIDHVTITINCVDPEIGAKIYPWIYWNNKRIRGVKAAKILIEQQQKGLEMLVARGILVKVNSVMIPGVNDEHLKEVSKIVKAKGAFLHNVMPLIAEPEHGTFYGVMGQRSPEPEELQDLQDACAGDMNMMRHCRQCRADAVGMLGEDRGDEFTLDKIESMEIDYEAAMVKRAAIHAAIKEELDEKAAKKERLAGLSVASVQNGTSGRYRPVLMAVATSGGGLINQHFGHATEFL…
57	Bacillus caseinilyticus	A0A1H3IAA3	A0A1H3I8Y1	A0A1H3I991	A0A1H3I948	A0A1H3I9C3	A0A1H3IA11	MRQIAFYGKGGIGKSTTSQNTLAQLAKKFGQKVMIVGCDPKADSTRLILNTKAQSTVLELAAKMGTVEDLELDDVLAKGFGDILCVESGGPEPGVGCAGRGIITSINFLEEEGAYEGLDFVSYDVLGDVVCGGFAMPIRENKAEEIYIVCSGEMMAMYAANNISRGILKYANSGKVRLGGLICNSRNTDREAELITELARRLNTQMIHFVPRDNVVQHAELRKMTVAQYYPEHAQAAEYEILAKKILENDMLTVPTPIEMDELEDLLMEYGVIEDERTAVNK	MNTTEKTRIENQKLVDELLEVYPARTKKFRKKHFEIVDQEALESSKCSMKSNIKSRPGVMTTRGCAYAGSKGVVWGPIKDMIHISHGPVGCGQYSWGTRRNYANGVLGVNNFTAMQITSDFQEKDIVFGGDKKLEQLCREVKELFPLAKGISIQSECPVGLIGDDIEAVGKKMTKELEIPVIPIRCEGFRGVSQSLGHHIANDAIRDHVMGTRELAEAGPYDVAIIGDYNIGGDAWASRILLEEIGLRVIAQWSGDGSINELGITHQSKLNLVHCYRSMNYMATEMEEKYGIPWMEYNFFGPTKTIESLRAIAARFDESIQEKCEQVIAKYKPEMDKVIAKYKPKLAGKKVMLLVGGLRARHTIGAYEDLGMEIVSTGYEFAHKDDYEKTLKELKESTI…	MSERWKTKDHNTLFQEKRYLEQAENKQQYEAACSVQQIAETEAFLQTAEYAEKNFNRQAATINPAKACQPLGAVLAGLGFADTLPFVQGSQGCVAYFRSHFARHFKEPVPVVSSSMTEDGAVFGGMRNLIEGLQNCTALYKPKMVAMSTTCMSEVIGDDLKAFIENARMEGAIAEDFPVPFANTPSFVGSHLDGYDNMMRSILSYLSEKDNDLQEKLPTGKINIVPGFETYTGNFAELKRMLNVMGVEYTILGDHSDNFDSPATGEYHYYTGGTSLADAAAAPGAKGTILLQKYSTKKVKKYLEKKWRHETMATFVPIGVRATDKLLESVKQLTGKKIPQELIDERGRVVDAMTDSHAYLHGKRVALAGDPDLLLGLISFCLEVGLEPVHIVCTNGDKN…	MLNRVKEAFQEPACEHNQSLNKKGCAKPIPGEAAGGCSFDGAQITLQPIADAAHLVHGPIACAGNSWEARGSLSSGPTLYQYGLTTDMNEHDIIFGSEGKLCEAIEVLVQRFHPPAVFVYATCVTALIGEDLEFVCRKQSNLLGIPIIPVNSPGFVGNKNLGNRLAGEVLLDYVIGTAEPAKTTPWDVNVIGEYNIAGEFWEIHSLFQQAGIRVLSRITGDGRFAEIGWAHRAKVNMVVCSHALISLARKMEERYGIPYFEGAFYGAKETSISLRTIARLLKDDQLEKNISALIRREENKLKQQLQPYKRFLQGKRAVLYTGGVKSWSVITALQELGMEIVGVGTNKSTLDDVFRIKNRVGSEVEFIESGGAGRILKTVKDKRADIVIAGGRNMYTALK…	MGMKTSKKQVAINPLKVSQALGGVLAFQGFFRSMPIIHGSQGCAAFIKALMTRHFREPIALQTSALQEMNVIFGSEQCMSEALDNVIARHDPAIIGVFSTALTETAGEDLKRNTAAYLQSRSSSKFIIPVSLPDFTGSLESGYRITVEAIVHEAVGRMAGKLPARKVKHRVNLLAGSHLTPSDVMELKQILQAFDLEVVTVPDISTSLVAPRVKGFSSLTRGGVSLAELCTMMLTAEITIAVGASMEGAAKILHEYRGIPYCLFKSVTGLEASDELFSFLQNYTGEQVPMKFRWERDNLLDCMLDAHFYFSGRKVAVASEPDHLHAIIQLIKELGGGFSGLVTSISTPLVTETAEKIVAGDLDDLENMAAGADLWLSNSHGRQGASRLRVPFLPIGFPV…	MQTSCTAKEQEMEERIARHPCFSEEAHHYFARMHVAVAPACNIQCNYCNRKFDCVNESRPGVVSEVLKPEEAVQKVLVVAGEILQMSVVGIAGPGDPLANPQKTFATFKGVAENAPDLKLCLSTNGLRLPEFVEQIAALEIDHVTITINAVNPAIGSRIYSWIFHQGKKYSGRKAAEILISQQLKGLEYLTKKGILVKVNSVLIPGVNDRHLEEVAAAVRQRGAFMHNIMPLIVAPDTEFSRNGVRNPTSEEIEVIRQKSSASLKVMKHCRQCRADAVGLLGEDRSAEFTKDKVMKMPMKYDQQARKAFQEKLDAKVGKRRNACQLMAEKHAEKLRAHETSAQSSKKTAAVAIRIAATTRGSAKVNLHFGHAKEFLIFDCSDSGIQFVGIRKVQSYCVG…
58	Bacillus nealsonii	A0A2N0YYG8	A0A2N0YYK6	A0A2N0YYI7	A0A2N0YYK2	A0A2N0YYH0	A0A2N0YYL2	MRQIAFYGKGGIGKSTTSQNTLAQLATKFGQKIMIVGCDPKADSTRLILNTKAQSTVLELAAKMGTVEDLELDDVLDKGFGDILCVESGGPEPGVGCAGRGIITSINFLEEEGAYEGLDFVSYDVLGDVVCGGFAMPIRENKAQEIYIVCSGEMMAMYAANNIARGILKYANSGGVRLGGLICNSRNTDREAELISELARRLNTQMIHFVPRNNVVQHAELRKMTVAQYKPEDEQAKEYEILAQKILNNKMLTVPTPIEMEELEELLMEYGVIEDDETQIKKLEEKEASAK	MLEELLEVYPERTKKFKKKHFQVVEEENIESGKCSVKSNIKSRPGVMTIRGCAYAGSKGVVWGPIKDMIHISHGPVGCGQYSWGTRRNYATGTLGVNNFTVMQITSDFQERDIVFGGDKKLEALCKEVKEMFPLAKGISIQSECPVGLIGDDIEAVGKKMTKELGVPVIPVRCEGFRGVSQSLGHHIANDTIRDHVMGTRELEEAGPYDVAIIGDYNIGGDAWASRILLEEIGLRVIAQWSGDGSINELGITHKSKLNLIHCYRSMNYMAKTMEKEYGIPWMEYNFFGPTKTIESLRAIAAHFDETIQANAERVIAAYKDEMDEVIEKYHPRLEGKKVMLIIGGLRARHTIGAYEDLGMEIVATGYEFAHKDDYEKTIVELKEGTVLYDDPGAFDVEFL…	MTKKLNIKDHNTLFQAEKYQKQAEEKRVFEAACSVQEVEDTVELLKTEEYKEKNFSREAATINPAKACQPLGAVLASLGFEGTLPFVHGSQGCVAYFRSHFTRHFKEPVPAVSSSMTEDGAVFGGMRNLIEGLENSTALYKPKMIAVSTTCMAEVIGDDLSAFIESARIEGAIDQEFPVPFANTPSFVGSHITGYDSMIRSILAYLSEKNGNLSYKRPSDKVNIITGFDTYTGNFAELKRILELMDVDYTLLGDHGDNLDSPANGEYNYYYGGTKLEDVAQAHNANGTLLLQKYSTKKVTKYINKKWKQDTITMSTPLGIKNTDQLLKNIKELTGKQIPQVLKDERGRVVDALTDSHPYLHGKRVAMAGDPDLLLGLISFCLEIGIEPVHIVCTNGDKN…	MKAMQEPACEHSVKNNNHKGCAKPKPKPGEAAGGCSFDGAQITLLPIADAAHLIHGPIACGGNSWEGRGSLSSGSNLHRYGLTTDLNEQQIIFGGEKQLRDAIRGIVDRFSPPAIFVYSTCITALIGVDLDAICRSETEKLGISIIPVNSPGFVGSKNLGNRLAGEALLDYVIGTAVPPFESKWDINLIGEYNIAGEIWDIKELLNQVGINILSKITGDGRFNEVRWAHRAKLNMVVCSRALINMARKMEEKYDIPYFEGSFYGAKETTLSLQTIARLLNDKELIDRVYAFTNQEEKKLDQEISIHRKKLKGKRAVLYTGGVKSWSIISALQELGIDVVGVGTNKSTNEDIARIRERVGKDVELIESGGAKKILQTFRKEQGDIMIAGGRNMYVALKEH…	MVTYKTDKELTINPLKVSQTLGGVLALQGFYQAIPIVHGSQGCAAFIKALMTQHYQEPIAIQTTALQEMNIIFGAEQNMIKAMDKVLEKHKPSIVAVISTGLTETAGDDLIGNLNNYIKEVDKECSCFIFPVSLPDFEGSLESGYSRTVEAMIRQLLKKEKDCISNQKIKNQINFFPGSHLTPADVMEIKRILQSFGFTVITAPDLSTSLAGNYALGYSSLTQGGITYSQSKQLVFSEYTIAVGSSMEGAAKMMEEGAGIPFRVFPSLSGLKANDEFFSFLQAISKQSVSPFYHWERNVLMDCLLDAHFNFLGKKVVLALEPDHLYSFITLCKGLGLKFDGLVTSFSTNILSKIDEEITIGDLDDLEKMATSADLWISNSHGEQGAIRMNIPFMPAGFP…	MNQDLEDRIARHPCYSEDAHHYFARMHVPVAPACNIQCNYCSRKFDCANESRPGVVSEVLKPEEAVKKVLVVAGEIKQTSVVGIAGPGDPLANPERTFETFRGVAKKASDLKLCLSTNGLRLLEFVDQIHELNIDHVTITINAVNPLVGQHIYSWIFYEGKRYKGIEAAEILINNQLKGLEALTERGILCKVNSVLIPGINDHHMEEVSKAIKDRGAFVHNIMPLIVTPDTVFEKNGIRNPTAKEVQQVQEKCSGSLKMMKHCRQCRADAVGLLGEDRSSEFTKEKLMNISIHYDLEERKNYQEKLELKIQESKKKKQGKVAKIRAEASFSIPGIRIAITTRGNARVNLHFGHAKEFLIFDVHKEVIKFVGVRKVQSYCVGKINCGTNKKPILAETATI…
59	bacterium BMS3Abin11	A0A2H6G2G6	A0A2H6G2G0	A0A2H6G2F6	A0A2H6G2G1	A0A2H6G2G2	A0A2H6G2F2	MATRQCAIYGKGGIGKSTTTQNLVAAMAELGKKVMIVGCDPKSDSTRLMLHAKVQNTIMEMAAEAGSIEDLELEDVLKVGYGDVKCVESGGPEPGVGCAGRGVITAINFLEEEGAYDEDLDFVFYDVLGDVVCGGFAMPIRENKAQEIYIVVSGEMMAMYAANNISKGILKYARSGSVRLAGLICNSRNTDKELELVEALAKRLGTRMIHFIPRDNAVQRAEIRRMTCIEYDPKAKQSDEYRQLAQKIIDNKNQVIPTPITMDELEGLLMEFGILEEEDESIVGKTAEEEVAAGGA	MSTMTRKETEALIQEVLEVYPEEVKKDRVEHLAVNGCSPGQAEKCIISNKKSLPGVMTARGCAYAGSKGVVWGPVKDIIHVSHGPVGCGQYSRAGRRNYYTGTVGVNTFGTMNFTSDFQEKDIVFGGDKKLGKLIDEIESLFPLSKGITIQSECPVGLIGDDISAVAKEKSKELNKTVVPVRCEGFRGVSQSLGHHIANDSIRDWVLGARDDDNSFEVTPYDVAIIGDYNIGGDAWASRTLLEEMGLRVVAQWSGDGTLSEIELTPKVKLNLLHCYRSMNYISRHMEEKYGIPWIEYNFFGPTKIEESLRRIAAFFDDKIKQGAERVIEKYRPECTAVIEKYRPRLEGKKVMLYVGGLRPRHTIGAYEDLGMEIVGTGYEFGHDDDYDRTLKEAGDATL…	MSQNVDDIKPSYPLFRDDDYKESLARKRALFEECHPQEKIDEVFKWTTTEEYQELNFKREALTIDPAKACQPLGAVLCALGFEKTLPYVHGSQGCTAYFRTYFNRHFKEPIACVSDSMTEDSAVFGGQKNMIAGLANARALYKPDMIAVSSTCMAEVIGDDLNGFIGNAKNAGSIPEDFPTPFAHTPSFVGSHTAGWDNMLEGILRYFTLNHMEDKEAGSNGKLNIVPGFETYLGNFRVIKRMLNEMGVDHSLLSDPSEVLDTPADGEYRMYAGGTTQDEIKDAPNAIDTLLLQPWQSDKTKKYVKNTWNHKASAINIPMGLAWTDEFLMQVSALTGKPIPASLEKERGRLVDMMTDSHTWLHGKKYALWGDPDFVMGMSRFLMELGAEPTHVLCNNAR…	MKANDIAELLDEPGCVHNKKSKSGCARPTPGTAAGGCAFDGAQIALLPITDVAHIVHGPIGCAGSSWDNRGTRSSGPALYRLGMTTDLTEQDIIMGRGEKRLFHSIKQAIDDYQPAAVFVYNTCVPALIGDDIEAVCKAAAERWGVPVVPVDAAGFYGTKNLGNRIAGETMLKYVVGRREPDPLPPEAQRPGIKVYDINLIAEYNIAGEFWHVLPLLDELGLRVLCTLSGDARYRDVQIMHRAEVNMMVCSKAMINVARKLREQYGTPWFEGSFYGIADTSHALREFARLIGDGNLTARTEALITREEALIHARLEPWRERLQDKWALLYTGGVKSWSVVSALQDLGIDVVATGTRKSTEEDKARIRELMGEDARMIEDGSPKELLEIVREYRADILIA…	MAKIIKRNKALSVSPLKTNQAMGASLAFLGINRAIPMLHGSQGCAAFAKVFFVRHFREPIPLQTTAMDQVSTVMGAEDNIIEGLKTLCEKAEPALIGVPTTGLSETQGIDMKPVVKVFRQRYPQFSSVKVVPVSTPDFSGCLESGFAAAVRALIEELVPQAEEAGTQPGRQQRQVNVLASSHLTPGDVEVLKGIIEGFGLRPVLIPDLSDSLDGRLTELEFSPITVGGTPVSEFATLGDAAASLVIGPSLAKAADILRQRTGVPEHRFDHLMGLEAVDELLMTLAAISGNPVPECLQRQRAQLQDAMLDTHFMLGQARFAIAADPDLLNAFGQFLNGMGAEVVAVVASSRAPVLERIPARDVTIGDLEDLEYIAKDRNAELLIGNSHAAVLAERLGLPL…	MLAIDIDELSLKQQEFQNVDLKVLSQDQIIAAPKGGCAAGSCGSTGDQLSHLPDDIRRRVHNHPCYSEQAHHYYARMHVAVAPACNIQCHYCNRKYDCANESRPGVVSELLTPEQAVKKALAVAANIPQMTVLGIAGPGDPLANPERMFATFRMLSEQAPDIKLCVSTNGLMLPEYVDELVRHRIDHVTVTINCVDPEVGTKIYPWIFWNHRRIKGRKGVQILIEQQQKGLEMLVDRGILVKVNSVLIPGVNDKHLKEVSRTVKDKGAFLHNVMPLIAEVEHGTFYGVMGQRGPTHAELNTLQDSCAGDMNMMRHCRQCRADAVGLLGEDRGAEFTLDKIESMQIDYRAAMEKRARVRVAIEKMRATKEAAKTPVNIVSLESSAVRRKYRPVSMAVATN…
60	bacterium BMS3Bbin12	A0A2H6J9I0	A0A2H6J9G1	A0A2H6J9F5	A0A2H6J9H7	A0A2H6J9H4	A0A2H6J9K0	MALRQCAIYGKGGIGKSTTTQNLVAALAEAGKKVMIVGCDPKSDSTRLILHAKAQNTIMQLASEAGSVEDLELEDVLKMGYAGIKCVESGGPEPGVGCAGRGVITSINFLEEEGAYDEDLDFVFYDVLGDVVCGGFAMPIRENKAQEIYIVVSGEMMAMYAANNIAKGIVKYANSGSVRLAGLICNSRNTARETELIEALADKLGTHMIHFIPRDNEVQRAEIRRMTVIEYNPESKQADEYRTLAQEMNENKNLVIPTPITMDELEDLMMEFGILEEEDESIVGKTAAEESLVSATA	MNAMTREETEALIQEVLEVYPEEARKDRARHLVVNDPGAERPEKCITSNKQSLPGVMTIRGCAYAGSKGVVWGPVKDMIHVSHGPVGCGQYSRAGRRNYYIGVTGVNTFVTMDFTSNFQEKDIVFGGDKKLDKLIDELDRLFPLSKGITIQSECPVGLIGDDIEAVAKRKVEELGKPVVPVRCEGFRGVSQSLGHHIANDSVRDWVLPVRDGDDSFQGTPYDVSVIGDYNIGGDAWASRTLLEEMGLRVVAQWSGDGTLSEMQLTPKAKLTLVHCYRSMNYIARHMEEKYGVPWLEYNFFGPTKIAESLRKIASLFDDTIKEGAERVIEKYRAEYEAVIAKYRPRLEGKRVMLFVGGLRPRHTIGAYEDLGMEVVGTGYEFGHDDDYERTFPEMGNATL…	MSQEVEDIRPSYPLFQDEDYKENLANKKALFEECHSREKIDETFEWTTTREYKELNFQREALTINPAKACQPLGAVLCALGFEKTLPYVHGSQGCAAYFRTYFNRHFKEPISCVSDSMTENSAVFGGQKNMFAGLENAKALYKPDMIAVSSTCMAEVIGDDLNAFINNARKDGRVPEEYPIPFAHTPSFAGSHVTGWDNMFEGIARYFTLNYMDDKEPGKNGKINVVPGFETYLGNFRVIKRMLGEMGVDYSFLSDPEEVLDTPADGEFRMYAGGTTLEEVKDAPNAFDTLLLQQWQLKKTEKFVRTTWKHSAPKINIPMGVEWTDEFLMKVSEITGKPIPASLEKERGRLVDMMTDSHAWLHGKRYALWGDPDFVMGMTKFLLELGAEPIHILSHNAN…	MKPKDIAELLNEPACIHNKKSKSGCAKPRPGATAGGCAFDGAQIALLPIADVAHIVHGPIACAGSSWDNRGARSSGQTLYRLGFTTDLTEQDVVMGRGEKRLFHSIKQVIDDHRPAAVFVYNTCVPALSGDDIEAVCSAARERWGVPVVPVDAAGFYGTKNLGNRIAGEAMVRYVVGTREPDPPPAASERPGVTVHDVNLIGEYNIAGEFWHVLPLLDQLGLRVLCTLSGDARFREVQTMHRAEVNMMVCSKAMINVARKLQERYATPWFEGSFYGVADTSRALRGFARLLGDEGLSVRTEALIAREEARIDAALAPWRECLRGKRALLYTGGVKSWSVVSALQDLGMEVVATGTRKSTEEDKARIRELMGADARMIEDGSPGALLEIVRESRADILIA…	MAELLKRKKALSVSPLKVGQPVGAALAFLGIRRAIPMLHGSQGCTAFGKTFLVRHFREPIPLQTTAMDQVSSVMGADDNLVEGLRTLCEKARPALIGLPTTGLVEAQGADLQGAVRCFRERHPEYASVPIVPVNTPDFAGCMESGYGAAVHAVIDCLVAPAMKAGTRPGRRHRQVNVLAGAALTPGDVEALKVLLEGFGLRPVVVPDLADSLDGHLGEDPFSPVSTGGTPVSELATLGEAAATLVVGASLYKAADLLRERTGVPDYRFDHLMGLDAVDDLVAALGDISGAPVPASVQRRRAQLLDAMLDTHFMLGRARIAVAADPDVLNGFDGLLRGMGAELVAAVAPVRTPVLERVSATHVQIGDLEDLEHAARANGARLLIGSSHAAESARRLGVPL…	MESKVLGRIGPRVAKSGCAAAGSCGGTDEQLAHLPEEIRKKVYNHPCYSEQAHHYFARMHVAVAPACNIQCHYCNRKYDCANESRPGVVSELLTPEQAVKKTLAVAASIPQMAVLGVAGPGDPLANPERTFATFRALSEQAPDIKLCVSTNGLALPDWVDELAKCNIDHVTITINCVDPEVGAGIYPWIFWNNRRIKGVKGVKILIERQQKGLEMLVERGILVKVNSVMIPGVNDEHLAEVSRVVKQKGAFLHNVMPLIAKAEHGTFYGVMGQRGPTHGELQALQDACAGNMNVMRHCRQCRADAVGMLGEDRGAEFAMDKIETMEIDYAAAMPRRARVHAAINEELAAKRAGTVHVPSAPPSPAGTKYRPVLMAVATAGGGLINRHFGHAREFLVYEA…
61	bacterium HR13	A0A2H5WG91	A0A2H5WG96	A0A2H5WG90	A0A2H5WGI6	A0A2H5WGJ2	A0A2H5WGF4	MRQIAIYGKGGIGKSTTTQNTVAALAESGRKCFIVGCDPKADSTRLILHIKAQSTVMHLAAERGAVEDLDLDEVMLTGFGGIKCVESGGPEPGVGCAGRGVITAINFLEENGAFDDDLDYVFYDVLGDVVCGGFAMPIREGKAQEIYIVTSGEMMAMYAANNIAKGILKYAHSGGVRLGGLICNSRNVDNERELIEALAEKLGTQMIHFLPRNNIVQEAELRRMTVIEYAPDHPMADEYRTLAKKIEENRKLSIPTPLTMDELEQLLVEYGIMKPEEVA	MGLVVDKETALKLVEELLSHYPAKAKKDRAKHITVADPGEEGCVPKSNVKTRPGVMTVRGCAYAGSKGVVWGPVKDMIHISHGPVGCGYYSRAGRRNYYIGTTGVDTFVTPHFTTDFQERDIVFGGDKKLEKAIYELNQLFPLIKGITIQSECPIGLIGDDIEAVARKTSKEIDKTVVPVRCEGFRGVSQSLGHHIANDSMRDWIYEKGVKGQDIEPSPYDVAIWGDYNIGGDAWASRKILEAMGLRVVTQWSGDGTLSEVANAVRTKYILVHCYRSSNYLARYFEEKFGIPWIEYNFFGPTQIFTSMRKIAKLFDERVQERTEELIEKVYKPRLDKVIEKYRPRLEGKTVLLYVGGLRPRHIITAFEDLGMNVVATGYEFAHQDDYQRTLHYIDRNTT…	MGIHHELNIKDHLECFRNDEFKEMIQNKRKNFENWVGEEKVKEVSEWTKSWEYRELNFKREAISINPAKACQPLGALFCALGFEKTLPFSHGSQGCVAYFRTHMARHFKEPIPMVSTSMTEDAAVFGGQNNMHEGLQNAIALYEPKMIAVNTTCMAEVIGDDLNSFINNAKEKGLIPVDFPIPFAHTPSFVGSHITGYDNQMKGILQYMTEYFEKYGVDNIDKYDPDGGEFYEQGGLLTWLEQNSSKGGE	MRNLEEFFLEPGCSHNREKTEKERKKGCSKPQPGSASGGCAFDGAQITLLPIADAVHIVHGPIACAGNSWDNRGTRSSSSDYYRMGFTTDVNEMSVIYGGEKKLLHAIKEAVEKYKPPAVFVYQTCVPAMIGDDIVSVCKRASEELGLPVIPVDSPGFAGSKNLGNKLAGDALFRYVIGTKEPKHTTPYDVNLLGEYNIAGELWQIMPLFQELGINILACISGDAKYEDVATAHRAKVNMVVCSKALLSLARKMEEKYGIPYFEGSFYGIKNTSEALRNFAKLLGSEELIEKTEKLIAKKEEETRQKLKPYIEKLKGKKVLINTGGVKSWSMVSQVQELEMVVVGTSSKKSTKEDKERMFELLGDDGKLIDDTNPKELVKLCREHKVDVLMAGGRSKFV…	MAVLKESNKACSVYPLKLSQPLGAVYFFLGIKGSIPLMHGSQGCAAFAKTFLTRNFSENIPMQTTALSEIATVMGGDDNLHIALKNIIERYNPELIGIVSTGVSETKGDDVEGSIKRFKELYPDYVYKKLIYVSTPDYEGSFHNGYKKAILSTVKTLVRRAYSKKTKQINVLLSYSLTAKDVDTIKEVIESFGLKPIILPNFSSSLDGGSKGFSSITAGGTDVEEIEFMSASAITITVGESTKEAGEYLESKFMIPAFYFESLYGLKNFDRFIRLLMNLSGEEPDEKLKKWRSRLLDAMLDSHFYLTGKKIAIAAEPDTLYGISDFLVREIGMEVSLAVASTYAEYLKQLPFDEIIIGDLEDMLLLKEGKCVDIAIGNTNMRHIAKKLKVPHYRMGIPV…	MSECHSKQCGVGSDELSFLPESAREKVENHPCYSQEAHYFYARMHVAVAPACNIQCNYCNRKYDCANESRPGVVSELLTPEEAAKKVLAVAMEIPQMTVVGIAGPGDPLANPDKTFKTFELIKEKAPDIKLCLSTNGLNLLDYVDRIKELNVDHVTITINAISPETASKIYPWIFYNHKRYKGIDAAKILLERQYEGLKACVERNILVKINTVFVPEINGEDIEELSKKVKNMGAFLHNIMPYVEGDGTAFQKMGIKPPTPYQLKEIQEKSENHMSLMRHCRQCRADAVGLLGEDRGQEFTKDKISKLEIRYDPEFRKAIHGEIEKEREKVRKAREMLRFQEEGDKKVLVAVASKGNMLVNEHFGTAKEFLIYEVSSKGIKFIHHRKVTPYCHGSISCL…
62	Bacteroides graminisolvens DSM 19988 = JCM 15093	A0A069CXP4	A0A069CZ04	A0A069D586	A0A069CXN7	A0A069CYS4	A0A069CZ70	MRKIAIYGKGGIGKSTTTQNTVAGLAEMGKKVMVVGCDPKADSTRLLLHGLAQKTVLDTLRDEGEDVDLDDVMKTGFDNTSCVESGGPEPGVGCAGRGIITSINLLEQLGAYDDDKHLDYVFYDVLGDVVCGGFAMPIRDGKAQEVYIVCSGEMMAMYAANNICKSIAKFGKVGTVRLGGLICNSRKVDNESNMIQEFARKLGTQMIHFVPRDNMVQHAEINRKTVIDHAPEHPQADEYRALAKKINDNNMFVIPTPLTMPELEDMLVSFGIMN	MEKNILNIDLSSAKEELIEIYPKKVAKKRSKAIVVADPDNIPEIQANVRTIPGIITQRGCTYAGCKGVVLGPTRDIINITHGPIGCGYYSWLTRRNQTRPSENEPNFMTYCFSTDMQDSNIVFGGEQKLKDAIREAYELFHPKAIAVFSTCPVGLIGDDVHRVARQMKEEIGNGINIFGFSCEGYRGVSQSAGHHIANNQLFRNLIGNDDTVNATHKYRINVLGEYNIGGDAFVIDELFNKCGIQVVATMSGNSTVEQFETAHTADLNLVMCHRSINYVAEMLETSFGIPWMKSNFIGADACAKSLRKVGKYFGDPELIARIEEVIAEEMIPVIEAREKAKLKTNGKTAMLFVGGSRAHHYQELFDELGITTLCAGYEFGHRDDYEGRRVIPSIQIDAD…	MLLKHTTAKEIDRKALTINPAKTCQPIGAMYAAFGIHGCLPHSHGSQGCCSYHRSALTRHFKEPIVASTSSFSEGSSVFGGSANLVQSIETIFSVYEPEVIAVHTTCLSETIGDDLTQIVSKAAEEGKIPEGKQVIYCNTPSYVGSHITGYANQVAAMVKFFSTATLKKRNVVNLVAGWMEPSDMREIKRIASVMEARTLMFPDMTDVLDTPLTGKYEMYPKGGCTTEELKTTGDSKFTIGLGEYSTNTACVALDNKCKVKFEITDIPIGLKATDRFVTALSRHANVPVPESISAERGRLIDLIADNQKYFYGKRVALWGDPDTLIPLCEFLVSMDMRPVYVVSGTPGKPFEERLKVILKDIPEAKFKGGELADMFQMHQWIKQEGVDLLIGNTYGKYI…	MSTLLEERKNQIGRVGNTHEVIACEKASLAGSVSQRACVFCGSRVVLYPIADALHLIHGPIGCAAYTWDIRGSLSSGPELHRLSFSTDLRERDVVFGGTAKLHASLDELIELHKPKAAFVYTTCIVGVIGDDVEAVCKEMSREKGIPVIPVQAPGFQGSKKDGYRIACESLFQLVGTQNRPIPKYSINILGDFNLAGELWILLDYYKRMGIHVNATITGDGRVDDICNAHRASLNVVQCSGSMMHLAKMMKETYGVPFMRVSYFGIEDMSDALYEVANFFQSDDLLQQARTIVKEELGRLLPALAPYKKALNGKKAAIYVGGAFKAISLVKALRLIGVKTVIVGSQTGDKDDYKLIQELCDEDTIVVDDSNPVELSAFVKEKQADLFIGGVKERPIAYK…	MQSTTENKKTPYASSRNACKLCAPLGASVVFKGIEGCVPMIHGSQGCATYIRRYMISHYKEPVDIASSNFSETTTIYGGNRNFIEGINNVIRQYSPQVIGIATTCLAETIGEDVNALVAEYKQANEENPLLPVFIHASTPSYQGSHMDGFHEAVYAAVATLADKNTKSGAHINLFPGFVSPADLRNLKEMLTVSGIEYVLLPDYSASLDNPFWKDYHLVPEGGTPLNHIRMTGGARASIEFGTILNKGALTGRIRKTKTITTAGEWLEEHCDVPNHRMRMPIGIDATDHFIETIETISGKKITEKYKLQRGRLVDSYIDGHKYVFGKKAIVIGDEDMVSGLVSFLSEIGIIPVIVASGGESGLLKEEIEAVVEDPSHIQVMNGADFESIREVIQETKPD…	MVKVITKNDIAKHPCFDVEARHTHARVHLPVAPRCNIQCNYCNRKYDCVNESRPGVTSSVLDPFKAVTYLKELNKHIPNISVVGIAGPGDPFANPDEVLKTLRAVKAEFPDKIFCLSTNGLNLEPYIDEIAALDVTHVTLTINGVRTDITSKIYRWVRYNKKVYRGEEAAALLLEKQLACIPLLKAKGITVKINFIIIPGINDRHIDETTRVVKGLGADLINCMPLIPTAGSNFEDMPKPDQKMIFRVRAEAKHHLPIMTHCARCRADAAGLLGQDMKEAYTILQQVSSSVETGEESRPYVAVATYEGHLVNLHLGEAKSVYIFRQTPNGFQYVEEREMPDKGGGDQRWIDVARLLIDCRAILVAGVGENPASILKECGIRVVQMTGMIDEGLDGIYNN…
63	Beggiatoa alba B18LD	I3CFW8	I3CFW7	I3CFW6	I3CC27	I3CDL0	I3CJV6	MALRQCAIYGKGGIGKSTTTQNLVAALAEAGKKVLIVGCDPKADSTRLILHSKAQTSVMQLAAEAGTVEDLELEDVLSVGYAGIKCVESGGPEPGVGCAGRGVITAINFLEEEGAYDEELDFVFYDVLGDVVCGGFAMPIRENKAQEIYVVCSGEMMAMYAANNICKGIVKYANSGGVRLAGLICNSRNTDREDELIEALAARLGSHMVHFVPRDNVVQHAEIRRMTVIEYDPKAKQADEYRTLAQKVINNKKLVIPTPLTMDELEQLLMDFGIMEVEDETIVGKTAAELAAEAAAAG	MTVMTREETEALIKEVLEVYPEDAKKDRAKHLAVNDTSLEKSNKCITSNKKSLPGVMTIRGCAYAGSKGVVWGPIKDMIHISHGPVGCGQYSRAGRRNYYIGTTGVNTFVTMNFTSDFQEKDVVFGGDKKLDKLIDEIETLFPLNKGISVQSECPIGLIGDDIEAVSKKKGKQYNKPVVPVRCEGFRGVSQSLGHHIANDAVRDWVLPRRDEDTSFQGTPYDVAVIGDYNIGGDAWASRTLLEEMGLRVVAQWSGDGSLSEMELTPKVKLNLLHCYRSMNYISRHMEEKYGIPWVEYNFFGPTKIAESLRKIASFFDDKIKQGAERVIARYQGMMDEVIAKYRPRLEGKRVMLYVGGLRPRHTIGAYEDLGMEVVGAGYEFAHNDDYDRTIKEMGDATL…	MQNVEKIQPSYPLFRDDEYKDNLARKKTYEEVYSPEKIREVFDWTTSEEYKELNFKREALTVNPAKACQPLGAVLCALGFEKTLPYVHGSQGCVAYFRTYFNRHFREPIACVSDSMTEDAAVFGGQKNMFAGLENAKALYKPDMIAVSTTCMAEVIGDDLNAFINNAKKDGRVPQEYPTPFAHTPSFVGSHLTGWDNMFEGIARYFTLNYMEGKQVGSNGKLNIVPGFETYLGNYRVIHRMLDEMGVQHTMLCDPTEVLDTPADGQFRMYAGGTTQAEIKDAPNAINTILLQPWHLEKTKKYVENTWQHDIPKLNIPMGLEWTDEFLMKISEVTGKPIPASLTKERGRLVDMMMDSHTWLHGKKFAIWGDPDFTLGLTKFLLEIGSEPIHILCNNANKR…	MTMKAKDIAELLNEPACTHNKKEKSGCARPKPGSTAGGCAFDGAQIALLPIADVAHIVHGPIACAGSSWDNRGTRSSGSTLYRLGMTTDLTENDIIMGRAEKRLFHAIKQAIDDHNPAAIFVYNTCVPALIGDDIEAVCKSAQARWGTPIVPVDSAGFYGTKNLGNRIGGEAMVKFVVGTREPDPLPACAQDAGMKIHSVNLVGEYNIAGEFWHVLPLLDELGLRVLCTLSGDARYREVQTMHRAEVTMMVCSKAMLNVARKLEDQYKIPWFEGSFYGITDTSQALRDFARIINDPDLTERTEKLIVREETRIRAALAPWRERLKGKRVLLYTGGVKSWSVVSALQDLGMVVVATGTKKSTEEDKERIREIMGKDAKMIDDGNPRALLNIFKDYKADIL…	MAEILKRNKALSVSPLKTSQPVGASLAFLGFQKSMPMMHGSQGCTAFGKVFFVRHFREPVPLQTTAMDQVSSIMGADDSVVEGLKTIAEKSKPALIGVVTTGLSETQGTDIRRTVRMFREQYPELSHVKVVPVNTPDFVGCLESGFALAVTAMIEYLVPTAEEAKTQPAMRPRQVTVLVGSTLTPGDLEYLEETIESFGLRPVLIPHLGDSLDGHVSDGYLDYTPLTMGGTAVSEFETLGMSAATLVIGHSLTKAADLLKQKTGVPDYRFDSLMGIEAVDRFLTTLQSISGTPVPAKYERQRAQLQDAMLDTHFMLGQARIAIAGDPDEVYGFSQFLVGMGAEIVTAVVSSHVHTGILEQIPTTSVKVGDLEDLEKSAKEQQAQIVIGNSHAVESAQRL…	MMELTVLGQEPVAKGGCSSSSCGSTNDQLGHLPEHIREKVHNHPCYSEEAHHYYARMHVAVAPACNIQCHYCNRKYDCANESRPGVVSELLTPDQAIKKTLAVAATIPQMTVLGIAGPGDPLANPERTFATFRALSEQAPDIKLCVSTNGLALPESVDELAKHNIDHVTITINCVDPEIGAQIYPWIFWKNRRIKGIKGAQILIEQQQKGLEMLTARGILVKVNSVMIPGVNDKHLVEVSKVVKAKGAFLHNVMPLIAEAEHGTFYGVMGQRGPEPSELKELQDQCEGDMNMMRHCRQCRADAVGLLGEDRGSEFTIDKIEEMEINYAEAMVKRAEVHAKIEADLAEKKAKQNQPQLIQLQGLSAKPRKTYRPVLMAVATQGGGLINQHFGHAKEFLRY…
64	Beggiatoa leptomitoformis	A0A2N9YAZ2	A0A2N9YB20	A0A2N9YAY8	A0A2N9YJ45	A0A2N9YB40	A0A2N9YJ71	MALRQCAIYGKGGIGKSTTTQNLVAALAEAGKKVLIVGCDPKADSTRLILHSKAQTSVMQLAAEAGTVEDLELEDVLSVGYAGIKCVESGGPEPGVGCAGRGVITAINFLEEEGAYDEELDFVFYDVLGDVVCGGFAMPIRENKAQEIYVVCSGEMMAMYAANNICKGIVKYANSGGVRLAGLICNSRNTDREDELIEALAARLGSHMIHFVPRDNVVQHAEIRRMTVIEFDPKAKQADEYRALAQKIIHNKKLVIPTPLTMDELEEILMDFGIMEVEDTSIVGKTAAELAAEAAG	MTVMTREETEALIQEVLEVYPEDAKKDRAKHLAVNDTSLEKSNKCITSNKKSLPGVMTIRGCAYAGSKGVVWGPIKDMIHISHGPVGCGQYSRAGRRNYYIGTTGVNTFVTMNFTSDFQEKDIVFGGDKKLDKLIDEIEVLFPLNKGISVQSECPIGLIGDDIEAVSKKKGKLYNKPVVPVRCEGFRGVSQSLGHHIANDAVRDWVLHRRDEDNSFQSTPYDVAVIGDYNIGGDAWASRTLLEEMGLRVVAQWSGDGSLAEMELTPKVKLNLLHCYRSMNYISRHMEEKYGIPWVEYNFFGPTKIAESLRKIASFFDDKIKQGAERVIARYEGMMKEVIAKYRPRLEGKRVMLYVGGLRPRHTIGAYEDLGMEVVGAGYEFAHNDDYDRTIKEMGDATL…	MMQNVEKIQPSYPLFRDDEYKDNLTRKKTYEEVYSPEKIKEVFEWTTSEEYKELNFKREALTVNPAKACQPLGAVLCALGFEKTLPYVHGSQGCVAYFRTYFNRHFREPVACVSDSMTEDAAVFGGQKNMFAGLENAKALYKPDMIAVSTTCMAEVIGDDLNAFINNAKKDGRVPQEYPTPFAHTPSFVGSHVTGWDNMFEGIARYFTLNYMEGKVVGSNGKLNVVPGFETYLGNYRVIHRMLDEMGVKHTMLCDPTEVLDTPADGQFRMYSGGTTQAEIKDAPNAINTLLLQPWQLEKTKKYVENTWHHDIPKFNIPMGLEWTDDFLMKISEVTGKPVPASLTKERGRLVDMMMDSHTWLHGKKFAIWGDPDFTLGLTKFLLELGAEPIHILSNNANK…	MKAKDIAELLNEPACTHNKKEKSGCARPKPGSTAGGCAFDGAQIALLPIADVAHIVHGPIACAGSSWDNRGTRSSGSTLYRLGMTTDLTENDIIMGRAEKRLFHAIKQAVEEHNPSAVFVYNTCVPALIGDDIEAVCKSAQERWGTPVVPVDSAGFYGTKNLGNRIGGEAMVKYVVGTREPDPLPTCTENAGMKVHSVNLVGEYNIAGEFWHVLPLLDELGLRVLCTLSGDARYREVQTMHRAEVTMMVCSKAMLNVARKLEDQYKIPWFEGSFYGITDTSQALRDFARVINDPDLIERTEKLIVREETRIRAALIPWRERLKGKRVLLYTGGVKSWSVVSALQDLGMVVVATGTKKSTEEDKERIKEIMGKDAKMIDDGNPRALLNVFKEYKADILIA…	MAEILKRNKALSVSPLKTSQPIGASLAFLGFQKSMPMMHGSQGCTAFGKVFFVRHFREPVPLQTTAMDQVSSIMGADDSVVEGLKAIAEKSKPALIGVVTTGLSETQGTDIRRTVKVFREQYPEFNHVKVVPVNTPDFVGCLESGFALAVTAMIEYLVPTAEEAKTQPAMRPRQVTVLAGSTLTPGDVEYLEETIESFGLRPVFIPHLGDSLDGHVSDGYLEYTSLTMGGTAVSEFETLGMSAATLVIGHSLTKAANLLQQKTGVPDYRFDSLMGIEAVDRFLTALQTISGTPVPAKYERQRTQLQDAMLDTHFMLGQARIAVAGDPDEVYGFSQFLVGMGAEIVTAVVSSHVHTGILEQIPTASVKVGDLEDVEKSAKAQHAQILIGNSHAVESAARL…	MELTVLGQEPVAKGGCSSSSCGSTDDQLGHLPENIREKVHNHPCYSEEAHHYYARMHVAVAPACNIQCHYCNRKYDCANESRPGVVSELLTPDQAIKKTLAVAATIPQMTVLGIAGPGDPLANPEKTFATFRALSEQAPDIKLCVSTNGLALPESVDELAKHNIDHVTITINCVDPEIGAKIYPWIFWKNRRIKGIKGAEILIEQQQKGLEMLTARGILVKVNSVMIPGVNDKHLAEVSKVVKAKGAFLHNVMPLIAEAEHGTFYGVMGQRGPEPSELKELQDQCEGDMNMMRHCRQCRADAVGLLGEDRGSEFSVDKIEEMEINYPEAMIMRAEVHAKIEAELAEKKAKQNKPQLIQLEGLGGKPRKTYRPVLMAVATQGGGLINQHFGHAKEFLRYE…
65	Beijerinckia indica subsp. indica (strain ATCC 9039 / DSM 1715 / NCIB 8712)	B2IET2	B2IET3	B2IET4	B2IET5	B2IET6	B2IE25	MRQIAFYGKGGIGKSTTSQNTLACLAQMGHKILIVGCDPKADSTRLILHSKAQDTILSLAAAAGSVEDLEIEDVMKVGYLDIKCVESGGPEPGVGCAGRGVITSINFLEENGAYEDVDYVSYDVLGDVVCGGFAMPIRENKAQEIYIVMSGEMMAMYAANNISKGILKYANSGGVRLGGLVCNERQTDKELELAEELAKRLGTKLIHFVPRDNIVQHAELRRMTVVEYAPDSKQADEYRTLANKVHANKGNGIIPTPITMDELEDILMAHGIMKQVDESQVGLTAAQLSA	MSLSAPETIEEIKQRNKELIAEVLEAYPEKSKKNRAKHLNQFQEGGKDCSVKSNIKSVPGVMTIRGCAYAGSKGVVWGPIKDMIHISHGPVGCGQYSWAARRNYYIGTTGVDTFVTMQFTSDFQEKDIVFGGDKKLAKIMDEIMELFPLNHGVTVQSECPIGLIGDDIEAVSKQKSKEYGGKTIVPVRCEGFRGVSQSLGHHIANDAVRDWVFDKMEGKPARIELTDYDVAIIGDYNIGGDAWSSRILLEEMGLRVIAQWSGDGSIAELEATPKAKLNVLHCYRSMNYISRHMEEKYGVPWVEYNFFGPSKIAESLRTIASHFDDKIKENAEKVIAKYRALSDAVIEKYRPRLHGRKVMLFVGGLRPRHVIGAYEDLGMEVVGTGYEFGHNDDYQRTTH…	MPQNADHVLDHFDLFRQPEYREMLANKKKNFENPVAEAEVQRVVEWTKTPEYREKNFAREALTVNPAKACQPLGAVFAAVGFEGTIPFVHGSQGCVAYYRSHFSRHFKEPSSCVSSSMTEDAAVFGGLNNMIDGLANTYNLYKPKMIAVSTTCMAEVIGDDLNAFIKTAKDKGSLPMSYDVPFAHTPAFVGSHITGYDNALKGVHEHFWGGKAGTVEKLQRVPNETINFIGGFDPYTVGNLREIRRIFDMMGFEYTIIADNSDVWDTPTDGTFRMFDGGTTIDEMVAAVNSKATVSMQEYCTEKTMKYIEEEWKHETVAFNHPIGVKATDDFLLEISRLTGKAVPEQIKLERGRLVDAMADSSSHIHGKKFAIYGDPDLCIGLAQFLMENGGEPTHILA…	MSSVSATIQDVFNEPGCAKNAGKSEKEKKKGCTKQLQPGGAAGGCAFDGAKIALQPITDVAHLVHGPIACEGNSWDNRGAFSSGSTLYRTGFTTDINETDVVFGGEKRLYKSIKEIIEKYNPPSVFVYQTCVPAMIGDDIDAVCKAASKKFGKPIVPVNSPGFVGPKNLGNKLAGEALLAHVIGTIEPEYTTPYDVNIIGEYNLAGEMWQVEPLLKEIGFRIISCISGDAKYNEVAQAHRAKATMMVCSKAMINITRKLEDKYGIPYFEGSFYGIGDMSDSIRQLAQLVIDQGAPPEFMDRAEAVIAREEKKAWERMAAYTPRLKGKKVLLITGGVKSWSVVAALQEVGLEIVGTSVKKSTKEDKERIKELMGEDAHAFDDMSPREMYKMLKDAKADIM…	MAIVKFNKKACTVNPLKMSQPVGGALAFMGIKDAMPLFHGSQGCTSFGLVLFVRHFKEAIPLQTTAMSEVATVLGGYENVEQAIVNISNKQKASLIGICSTGVTETKGDDVDAYIKLVRQQHPELDHVSLVYVSTPDFKDAFQDGWEKTVAKIIETLVKPRPADAPRNSRKIAVLPGSHLTPGDLDELRDIIEAFGFDPLFLPDLAGSLDGHIPEDFTPTTLGGISLDEIADLGDAFYTIAIGSHMRTAAEALKEKAGVPYQLFDRMIGLLPTDDFIAFLTQISGKPVPNKIKRQRGQLVDAMLDGHFHTGGKKIAIGLEPDFLYDLSNFLADMGCQIEVAVTTNQTAILDQVRSEEVLVGDLEDFETLAPGCDLLITHAHGRQASERLHIPLFRMGLP…	MDLTEREVAEAAIKAGANADEIMKKMAEHKGCETDSDGGKKASCGTAAGENDLPPEIWEKVKNHPCYSEEAHHHYARMHVAVAPACNIQCNYCNRKYDCANESRPGVVSERLTPEQAAKKVLAVASTIPQMTVLGIAGPGDPLANPEKTFKTFDLIAKTAPDIKLCLSTNGLTLPDHVDTIARYNVDHVTITVNMVDAEVGAKIYPWIFYKHKRYTGKEAAQILTDRQMQGLEMLTERGILSKINSVMIPGINDEHLKEVNKAVKGRGAFLHNIMPLISAAEHGTVFGLTGQRGPTAQELKRLQDSCEGEMNMMRHCRQCRADAVGLLGEDRSAEFTTEKIMEMDVNYDLATRQAYQARVEEERNAVAGAKAAELQILADVESDIKILVAVATKGSGRI…
66	Betaproteobacteria bacterium HGW-Betaproteobacteria-1	A0A2N2VGZ9	A0A2N2VH30	A0A2N2VH15	A0A2N2VH52	A0A2N2VH32	A0A2N2VHT9	MMAALRQIAFYGKGGIGKSTTSQNTLAALAEMGQKILIVGCDPKADSTRLILHAKAQDTVLSLAAEAGSVEDLELEDVMKVGYRDIRCVESGGPEPGVGCAGRGVITSINFLEENGAYDGADYVSYDVLGDVVCGGFAMPIRENKAQEIYIVMSGEMMAMYAANNISKGVLKYANSGGVRLGGLVCNERQTDKELELAEALAGMLGTKLIHFVPRDNIVQHAELRRMTVLEYAPESQQAEEYRQLAQKIHANAGNGTIPTPITMDQLEDLLMDFGIMKKEDESVIGKAAHVA	MSATAEARVNGAELIEEVLKAYPEKSAKRRAKHLGVHEEGKSDCDVKSNIKSLPGVMTIRGCAYAGSKGVVWGPIKDMIHISHGPVGCGQYSWASRRNYYIGTTGIDTFGTMQFTSDFQEKDIVFGGDKKLEKIIDEIQDLFPLNKGISIQSECPIGLIGDDIEAVAKKKSKEFEGKTIVPVRCEGFRGVSQSLGHHIANDAIRDFVFDKTDPEKNAFTATPYDVAIIGDYNIGGDAWSSRILLEEMGLRVIAQWSGDGSIAELENTPKAKLNILHCYRSMNYISRHMEEKYGIPWVEYNFFGPSKIEESLRKIASFFDDSIKEKTEAVIAKYKKLTDDVIAKYKPRLQGKKVMLFVGGLRPRHVIGAYEDLGMEVVGTGYEFGHNDDYQRTTHYVKDG…	MSQSAEKVLDHFELFREPEYKEMFANKKENFEYAVPLEEMKSQVEYAKTWEYREKNFNREALTVNPAKACQPLGAVFAAVGFESTLPFVHGSQGCVAYYRSHFSRHFKEPTSCVSSSMTEDAAVFGGLNNMVDGLANSYSLYKPKMIAVSTTCMAEVIGDDLNAFIKTSKEKGSIPAEYDVPFAHTPAFVGSHITGYDNALRGVLTHFWDGKAGTTEPMVRKPNDSINFIGGFDGYVVGNNREVKRILNEFGVDYTMLCDPSDVWDTPTDGEFRMYDGGTTLEDAANALHAKGTIVMQSICAEKTAAFIEEHGQEVARLHHPVGVAGTDEFLMAVSKLTGKPIPESLTKERGRLVDAIADSSAHIHGKKFALYGDPDLMLGLTAFLLELGAEPVHVLST…	MASLSEKVQDVFNEPGCDKNQAKGEKERKKGCTKQLTPGAAAGGCAFDGAKIALQPITDVAHLVHGPIACEGNGWDNRGAKSSDSLLYRTGFTTDINELDVVYGGEKRLYKSIREILDKYDPPAVFVYQTCVTALIGDDIEAVCKAATAKFGKPIIPINAPGFVGSKNLGNKLAGEALLEHVIGTEEPEFTTPYDINIIGEYNLAGELWQVKPLLDELGIRILSCISGDAKYKEVAYSHLAKAAMMVCSKAMINVARKMEERYGIPFFEGSFYGIGDMSDSLRQIAKLLVQQGAPEELLSRTEKLIFREESRAWEQINHYRKRLEGKKVLLITGGVKSWSVVSALQEGGMEVVGTSVKKSTVEDKEKIKEIMGEDAHMFDDMRPRDMYAMLKESRADIM…	MATVNTNQKACAVNPLKMSQPIGAALAFMGLNHCLPTLHGSQGCTSFGLVLFVRHFREMIPLQTTAMNEVTTILGGMENIEQAIMNIWNRNQPEILGLASTGLTETKGDDVDAYIKLIRAKHPEIADMAIIYVSTPDYVGAFQDGWNKAVVRIVQEMAVPCEVKQANRVNVLPGSHLTAGDINEIREIIEAFGLEPVFIPDISGSLDGHIPEDFTPTTLGGTTLQQLRTMGAARATIAIGDQMHAAAIELEMKTGVPYTMFDRLTGLEANDNFMQHLAQLSGRPVPQKYRRQRSQLQDALLDAHFFSGGKKIAIGAEPDLLWSIGSFLAEMGCELTANVTTTHSAMLEKLPAEEVLIGDLEDLETRAKDCDLLITHSHGRQMAERLHIPFLRMGIPTFD…	MENALQDAAPGQSRLKPLDGIKVEIAGQTSSGCGSTGGEGKASCGSSAGPDDMPAEIWDKVKNHPCYSEEAHHHFARMHVAVAPACNIQCNYCNRKYDCSNESRPGVVSQKLTPEQAVKKVLAVASEIPQMTVLGIAGPGDSLANPMKTFDTMRMLHETAPDIKLCISTNGLALPEQVDEICKYNIDHVTITINMVDPEVGAKIYPWIFWNHKRITGVEASRILHEQQMKGLEMLTERGVLTKINSVLIPGINDEHLIEVNREVKKRGAFLHNIMPLISEPEHGTVFGLTGQRGPSAQELKEVQDACMGGANLMRHCRQCRADAVGLLGEDRSDEFTLDKIEDMEIVYDLEKRRAYQEKVEAERVSQHQAKVDALAAALDLENVDPSMKVLVAVATEGH…
67	Betaproteobacteria bacterium HGW-Betaproteobacteria-11	A0A2N2UYP9	A0A2N2UYP8	A0A2N2UZ65	A0A2N2UYQ2	A0A2N2UZ59	A0A2N2UYN9	MAKLRQAAIYGKGGIGKSTTTQNLVAALAESGKKVMIVGCDPKADSTRLILHSKAQNSVMELAAEAGSVEDLELEDVLSVGYGGIKCVESGGPEPGVGCAGRGVITAINFLEEEGAYTDDLDFVFYDVLGDVVCGGFAMPIRENKAQEIYIVCSGEMMAMYAANNIAKGIVKYANSGGVRLAGLICNSRNTDREDELIIALADKLGTQMIHFIPRDNAVQHAEIRRMTVIEFDPKHKQADEYRSLAKKIVDNKKFVIPTPITMDELEALLMEFGIMDVEDTTIIGKTAAELAAA	MSTLTREETEALIQEVLEVYPEKARKDREKHLAVNDQSVEQSKKCITSNRKSLPGVMTIRGCAYAGSKGVVWGPIKDMIHISHGPVGCGQYSRAGRRNYYVGTTGVDTFGTMNFTSDFQEKDIVFGGDKKLAKLINEIELLFPLHKGISVQSECPIGLIGDDIEAVSKKAAKEIDKPIVPVRCEGFRGVSQSLGHHIANDAIRDWVLDARDGAPFESTPYDVSIIGDYNIGGDAWASRILIEEMGLRVVSQWSGDGTLAEMEKTPKVKLNLLHCYRSMNYISRHMEEKYGIPWLEYNFFGPTKIAESLRAIAAHFDDKIKEGAERVIAKYQPMMEAVIAKYKPRLQGKTVMLYVGGLRPRHVIGAYEDLGMEVIGTGYEFAHGDDYDRTIKEMGNATLL…	MQTVDQIKPCYPLFRDDDYKASLKNKQDLFEERHAPEKVQEVFNWTTTREYQELNFKREALTVDPAKACQPLGAVLCALGFEKTLPYVHGSQGCVAYFRTYFNRHFKEPISCVSDSMTEDAAVFGGQKNMFDGLENAKALYKPEMIAVSTTCMAEVIGDDLNAFITNTKKAGHIPQDFPVPFAHTPSFVGSHVTGWDNMFEGIIRSFTLNTMEGKVVGSNKKLNFVPGFETYLGNFRVIKRMMAEMDVDATLMSDPTEVLDTPADGEFRMYSGGTTQAEIKDAPNAISTILVQPWQLEKTKKFVEGTWNHEVPKLNIPMGVDWTDEFLMKVSELTGKPIPESLVKERGRLVDLMSDSHAWLHGKKFALYGDPDFVMGMVKILLECGAEPTHVVSHNGGK…	MKAAEIAELLNEPACAHNKKEKSGCAKTKPGATAGGCSFDGAQIALLPIADVAHIVHGPIACAGSSWDNRGTRSSGPTLYRIGMTTDLTEQDVIMGRSEKRLFHAIKQAIDDYAPKAVFLYSTCVPALIGDDLGAVAKAATELWGVPVVPVDCAGFYGTKNLGNRIAGEAMFKHVIGTREPEPVPPGAQRPGITVHDVNLIGEYNIAGEFWHVAPLFDELGLRILCSLSGDARFHEVQTMHRAEASMVVCAKALLNVARKLETDYGVPFFEGSFYGITDTSQAFRDFARLLGDAELTARTEAMIAREEAKIRAALAPWAARLAGKRVLLYTGGVKSWSVVSALQDLGMTVVATGTNKSTEEDKARIRELMGDDAKMITDGSPKALLQACKDYQADILIA…	MAEILKRQKALAVNPLKASQPIGAALAFLGLKNSIPMLHGSQGCTAFGKVFFVRHFREPIPLQTTAMDQVTTVMSADENVIEGLRVICEKNRPEVIGLPTTGLSETQGVDIKRLVREFRERYPQFAATAVVPVSTPDFAGCLESGYALALEAIIDVMVEKSALVGRRKKQVNVLCASMLTPGDTEAIKEWIEAFGLRPVLLPDIGDSLDGHLVEAETTPLTLGGTPKSEIASMGESVATLVIGRSLHKAADLLRERTGVPDWRFDHLLGLDACDAFTRALAEISGQPVPARIDRQRAQLQDAMVDTHFMTGFLRVGLAADPDLLLALGQFLASVGAEIVAAVAPTRAEVLAEMPAESVRIGDLEDLERGALAHRAQLIVSNSHAAATAERLHIPLLRAG…	MDLPVIAPEAPKAGGCSAGSCGSTASQVDGMSDEIRARVQDHPCYSEDAHHYFARMHVAVAPACNIQCHYCNRKYDCANESRPGVVSEVLTPAQAVKKTLVVAATIPQMTVLGIAGPGDPLANPERTFETFRQLAEKAPDIKLCVSTNGLALPAHVEELAKHNIDHVTITINCVDPDVGAKIYPWIFWKNKRIHGREGAAILIEQQQKGLEMLVARGILVKVNSVLIPGVNDQHLKEVSKIVKAKGAFLHNVMPLIAEAEHGTFYGVMGQRSPKPAELKELQDACAGDMNMMRHCRQCRADAVGLLGEDRGDEFTLDKIEAMEIDYAAAMQVRAELRAQVTAELEAKRQKAHAPATQVIQFMPRAEAAKPAGRPVLMAVAAKGGLVAVHFGHAREFLVY…
68	Betaproteobacteria bacterium HGW-Betaproteobacteria-12	A0A2N2UZT6	A0A2N2UZU6	A0A2N2V049	A0A2N2UZM4	A0A2N2V1X9	A0A2N2V011	DSTRLILHSKAQTTVMHLAAEAGSVEDLELEDVLSVGFGGIKCVESGGPEPGVGCAGRGVITAINFLEEEGAYDEDLDFVFYDVLGDVVCGGFAMPIRENKAQEIYIVCSGEMMAMYAANNIAKGIVKYANSGSVRLAGLICNSRNTDREDELIMALAARLGTTMIHFVPRHNVVQHAEIRRMTCVEYDPTHKQSDEYRALANKINNNTNFVIPTPIEMEELEELLMEFGIMEAEDETIVGKTAAELAAEAAAA	MTTLSREETDALIAEVLEVYPEKAKKDRAKHLASNDVTVEQSKKCITSNRKSLPGVMTIRGCAYAGSKGVVWGPIKDMIHISHGPVGCGQYSRAGRRNYYVGTTGVDSFGTMNFTSDFQEKDIVFGGDKKLAKLIEEVEQLFPLHRGISVQSECPIGLIGDDIESVSKKGAAAIGKPIVPVRCEGFRGVSQSLGHHIANDAIRDWVLDKRDGQPYESTPYDVAIIGDYNIGGDAWATRILLEEMGLRVTAQWSGDGTLAEMMNTPKVKLNLLHCYRSMNYISRHMEEKYGIPYMEYNFFGPTKIVESCRRIAAFFDDTVKAKTEAMIARYQVMMDEIIAKYKPRLQGKKVMLYVGGLRPRHVIGAYEDLGMEVIGTGYEFGHNDDYDRTIKEMGDATLL…	MQTADNIKPCYPLFRDDDYKKNLAEKRQQFEEGHSPEKVFETFMWSTTQEYQDLNFKREALTVDPAKACQPLGAVLCATGFHKTLPYVHGSQGCVAYFRSYFNRHFKEPCSCVSDSMTEDAAVFGGQKNMIDGLENAKAIYKPDMIAVSTTCMAEVIGDDLNAFINNTKKAGNIPQEYPVPYAHTPSFVGSHTTGWDNMEEGILRYFTLNHMEGKVVGSNKKVNIVPGFETYLGNYRVIKRMLGEMGVGYTMLSDPSEVFDTPADGEFRMYAGGTTMDEVKDAPNAYTTFLLQPTQLEKTKKFVENTWSHEVPKLNIPMGVEWTDEFLMKVSEVTGQPIPASLELERGRCMDLISDSHAWLHGKKFAIYGDPDFVLGMVKVLLEVGAEPTHILSHNATK…	MLAALLDALHAAHHRQVGFFHAGQGGQGATAGGCSFDEAQIALLPIADVAHIVHGPIACAGSSWDNRGTRSSGVTL	MAEIIQSKKALAVNPLKVSQPIGASLAFLGLNRSLPLMHGSQGCTAFGKVFFVRHFREPIPLQTTAMDQVSTIMGADENIIEALRTLSDKSKPDIIGLVTTGLSETQGTDILRAVKDFRAAHPEFAHVAVVPVNTPDYVGCLESGYALAIESLIQTLVPESACAGKRPKQVNVLASGMLTPGDIEAIKDWVEAFGLRPVVVPDIGDSLDGHLVEAETSSLTIGGTPRSEIEIMGESTATLVVGPSLDKAANILKARTGVPDYRFQGLMGLDDCDAFTQALAEISGKPVPEKIERHRAQLQDAMVDSHFMIGFARIALAADPDLLGMQVRFLTGMGAEVVAAVSPHKHDSLAGLPIDKVIVGDLEDMEKAARAAGAQLVMANSHAADTAHRLGLPLLRAG…	MELPVISNTAPASESGGCASSGCGTAPDALSHLPDHIRAKVQDHPCYSEEAHHYFARMHVAVAPACNIQCNYCNRKYDCSNESRPGVVSELLTPDQAIKKVLAVAAEIPQMTVLGIAGPGDPLANPGRTFETFEQLSERAPDIKLCVSTNGLTLPQYVDEIAKHNIDHVTITINCVDPEVGAKIYPWIFWENKRIFGIEGAKILIEQQQKGLQMLTERGILVKVNSVLIPGVNDEHLKEVSKIVKAKGAFLHNVMPLIAEAEHGTYYGIMEQPEPTPEMLQDLQDACAGDMAMMRHCRQCRADAVGLLGEDRGDEFTLDKIDVMDVDYEAAMVRRKVVHDEIIEKLDAKRGIVKPKHEGIPEGSRPVLMAVAGKNGVVAEHFGHAKEFLIYEASPDGVR…
69	Betaproteobacteria bacterium HGW-Betaproteobacteria-15	A0A2N2UD74	A0A2N2UD79	A0A2N2UD49	A0A2N2UD92	A0A2N2UD62	A0A2N2UDA4	MAKLRQIAFYGKGGIGKSTTSQNTLAALSDLGQKILIVGCDPKADSTRLILHAKAQDTILSLAAEAGSVEDLELEDVMKIGYKDIRCVESGGPEPGVGCAGRGVITSINFLEENGAYDGVDYVSYDVLGDVVCGGFAMPIRENKAQEIYIVMSGEMMAMYAANNISKGILKYANSGGVRLGGLVCNERQTDKELELADALAGMLGSKLIHFVPRDNIVQHAELRRMTVIEYAPDSKQAAEYRTLASKIHNNAGNGTIPTPITMDQLEDMLMEFGIMQQIDESEVGKAAAAAAALAAA	MTATVEDRKATNKALIDEVLKAYPEKMAKRRAKHLGSFEEGKPDCGVKSNIKSLPGVMTIRGCAYAGSKGVVWGPIKDMIHISHGPVGCGQYSWAARRNYYIGTTGIDTFVTMQFTSDFQEKDIVFGGDKKLDKIIDEIQELFPLNKGISIQSECPIGLIGDDIEAVSKKKSKEYEGKTIVPVRCEGFRGVSQSLGHHLANDAIRDWVFDRTDPNKRPEFVSTPYDVAIIGDYNIGGDAWSSRILLEEMGLRVISQWSGDGTIAEIENTPKAKLNVLHCYRSMNYISRHMEEKYGIPWVEYNFFGPTMIEKSLREIASHFDDSIKAKAEEVIAKYKPLMQAVIDKFKPRLQGKKVMLFVGGLRPRHVIGAYEDLGMDVVGTGYEFGHGDDYQRTTHYVK…	MPQSADKILDHELLFREPEYQDIFRNKKAEFEFNHSDETVKQIVEWTKTEDYKQKNFARDSLSVNPAKACQPLGAVYVANGFQKTLSFVHGSQGCVAYYRSHFSRHFKEPTSCVSSSMTEDAAVFGGLNNMVDGLANAYSLYKPDMIAVSTTCMAEVIGDDVDAFIKTSKQKGSVPDEFDVPFAHTPAFVGSHITGYDNALLGILRHFWDGKAKTTEPLVRVPNDSINFIGGFDGYVVGNMKEIRRIFDLFGVQVNIICDPSGNWNTPTDGEFRMYAGGTSKEEVVAALHAKATIVFQEFCCEKTSKFIAEHGQEVVTLNAPIGVAGTDQFLMEISRLTGKPIPAELEKERGELVDAMADSQAHLHGKRYALYGDPDQMLGYAQFLLELGAEPSHVLAT…	MSVSLKAKIAEVFEEPGCDINQGKSEKERKKGCTKQLSPGAAAGGCAFDGAKIALQPVVDVAHLVHGPIACEGNSWDNRHSASSGSTIYRSGFTTDINELDVIYGGEKRLFKSIREIIEKYDPPAVFVYQTCVTALTGDDIEAVCKRAAEKFGKPVIPVNAPGFAGPKNLGNKLGAEALLDYVIGTVEPEFTTAYDINIIGEYNLVGELWQVKPLLDALGIRILSCISGDGRYNEIASAHRAKVNMMVCSKSMINIATKMEQRYGIPYFEGSFYGISDMSETLRQIASLLVKQGADAELIERTERLIEVEEARAYKRIAEYKKRLQGKRVLLITGGVKSWSVVAALQEGGMEIVGTSVKKSTKEDKEKIKEIMGEGADAHMIDDMTPREMYAMLKDARA…	MARVVESKKACTVNPLKMSQPLGASFAFLGLDACMPVMHGSQGCTSFGLVLLVRHFKEAIPLQTTAMNEVTTILGGYENIEAALLNIRKRAAPKVIAICSTGLTETKGDDVDGYLVTARKRNPDLADTEIIYVSTPDYVGAFEDGFKHAITAIVKSQVKPLPVVADQVTLLPGSHLTPSDIDELREIIQAFGLNPIVLPDISGSLDGHIAPDWRGTTLGGTTLEQIRAAGASTFTLGIGEQTREGAEALEKITGTPLEIFERLTGLTSNDRFLQRLSLLSGKPVPAKYRRQRSQLLDAMLDGHFYTGGMKVAIAAEPDLMLALGGLLHEMGAELTCCISTTQSKAHELLPAEQVLLGDLEDLEIAGADCDLLVTHSHGRQAAERLNKPLLRVGFPVFDR…	MQTSAASGSLPAKTYIGIGQIKSLGTTPELPAAGGGCGTSGGEGKASCGTSDGPDDMPQEVWDKVKNHPCYSEEAHHHYARMHVAVAPACNIQCNYCNRKYDCSNESRPGVVSQKLTPEQAVKKVVAVASEIPQMTVLGVAGPGDALANPAKTFETFRMLQEQAPDIKLCLSTNGLALPDQVDEICKYNVDHVTITINMVDPAVGEKIYPWIFWNHKRVTGYEAARILHERQMLGLEMLTARGVLTKINSVLIPGINDEHLIEVNREVKKRGAFLHNIMPLISEAEHGTVFGLTGQRGPTASELKAVQDACMGGANLMRHCRQCRADAVGLLGEDRSEEFTLDKLEQMEVVYDLDKRKSYQDKVEVERQAQQAAKHEALAAATAIGVDDDLKVLVAVAT…
70	Betaproteobacteria bacterium HGW-Betaproteobacteria-7	A0A2N2QUM0	A0A2N2QUN1	A0A2N2QUM1	A0A2N2QSJ8	A0A2N2QSL8	A0A2N2QUP4	MAKLRQCAIYGKGGIGKSTTTQNLVAALAESGKKVMIVGCDPKADSTRLILHSKAQTTVMHLAAEAGSVEDLELEDVMSVGFGGIKCVESGGPEPGVGCAGRGVITAINFLEEEGAYDEELDFVFYDVLGDVVCGGFAMPIRENKAQEIYIVCSGEMMAMYAANNIAKGIVKYANSGSVRLAGLICNSRNTDREDELIMALASRLGTTMIHFVPRHNVVQHAEIRRMTCVEYDPTHKQSDEYRALANKINNNTNFVIPTPIEMEELEELLMEFGIMDVEDESIIGKTAAELAAEAAAA	MAALTREETANLIAEVLEVYPEKAKKDRAKHLMINDKELESSKKCITSNRKSLPGVMTMRGCAYAGSKGVVWGPIKDIISISHGPIGCGQYARAGRRNYYVGTTGVDAFCEMNFTSDFQEKDIVFGGDKKLAKLIDEIEMLFPLNKGISVQSECPIGLIGDDIEAVSKKAAAQINKPVVPVRCEGFRGVSQSLGHHIANDSVRDWIISNRDGQAFETTPYDVAILGDYNIGGDAWASRILLEEMGLRVVAQWSGDGTLAEMENTPKVKLNLLHCYRSMNYISRHMEEKYGIPWLEYNFFGPTKIKESLRKIASFFDDNIKAGAERVIEKYTPMMDAVIAKYRPRLEGKKVMLYVGGLRPRHVVGAYEDLGMEVVGTGYEFAHNDDYDRTIKDMGDATLI…	MQTVDDIKPCFPLFRNDDYKATLQGKKQFEEGHSAEQIAETFAWTTTQEYQDLNFKREALTINPAKACQPLGSALCSLGFAKTLVYIHGSQGCIAYFRTYFNRHFKEPIAIIADSMTEDAAVFGGQKNVHEGLANATKLYGAEMIAMSTTCIAEVIGDDLNAFIGNARKEGNLDKDFPVPFAHTPSFVGSHVTGWDNMEEGILRYFTLNTMDGKVVGSNGKINFVPGFETYLGNFRIIKRYMKEMGVDYTMLSDPEEILDTPADGEFRMYAGGTTIDEVKDAPNAHTTFLIQPMQLEKTKKFVESTWNHEVPKLNIPMGVEWTDEFLQKVSEVTGKPIPASISLERGRLLDMMTDSHAWLHGKKMALYGDPDFVMGMTKLLMEFGIEPTHIVSNNGSKK…	MKASEIQALLDEPACTHNTKEKSGCAKPKPGATAGGCSFDGAQIALLPIADVAHIVHGPIACAGSSWDNRGTRSSGVTLYKIGMTTDLSETDVVMGRGEKRLFHAIKQAVDSYAPKAVFVYNTCVTALIGDDVEAVCKAASERVGIPVVPVDAAGFYGTKNLGNRLAGEAMFKYVIGTAEPEPAKPRADGLPTYDVNLIGEYNIAGEFWHVAPLFDELGLRILCTLSGDARFHEVQTMHRAKVNMVVCAKALLNVARKMEDSFGIPFFEGSFYGVADVSNALRDFARLIGDPDLIARTEVVIAREEAKAHAALEPWRSRLKDKRVLLYTGGVKSWSIVSALQDLGMKVVATGTKKSTEEDKARIRELMGDDTKMIDDGSPKALLSTYHEYRADILIAGG…	MAEIIQSKKALAVNPLKVSQPVGASLAFLGLNRSLPLMHGSQGCTAFGKVFFVRHFREPIPLQTTAMDQVSTIMGADENIIEALRTLSDKSQPDIIGLVTTGLSETQGTDILRAVKEFRAAHPEFAQVAVVPVNTPDFVGCLESGYALAIESLIRTLVPASNCVGKRPKQVNVLASAMLTPGDIEAIKDWVEAFGLRPVVVPDIGDSLDGHLVEAEYSALTIGGTPRAEIEALGESVATLVVGPSLFTAADILKGLTAVPDYRFDGLMGLDDCDAFTQALAEISGKPVPEKIERHRAQLQDAMVDSHFMIGFVRVALAADPDLLGMQVRFLTGMGAEVVAAVSPHKHESLAGLPIDKVIVGDLEDMEKAARAAGAQLVMSNSHAVDTAHRLGLPLMRAG…	MELPVISNTAAAAESGGCASSGCGTAPDALSHLPDHIRAKVQDHPCYSEEAHHYFARMHVAVAPACNIQCNYCNRKYDCSNESRPGVVSELLTPDQAIKKVLAVAAEIPQMTVLGIAGPGDPLANPGRTFETFEQLSARAPDIKLCVSTNGLTLPQYVDEIAKHNIDHVTITINCVDPEVGAKIYPWIFWENKRIFGIEGARILIEQQQKGLQMLTDRGILVKVNSVLIPGVNDEHLKEVSKIVKAKGAFLHNVMPLIAEAEHGTYYGIMEQPEPTPEMLQDLQDACAGDMAMMRHCRQCRADAVGLLGEDRGDEFTLDKIDVMEVDYEAAMVRRKVVHDEILEKLDAQRGVVKPKATGIPEGSRPVLMAVAGKNGVVAEHFGHAKEFLIYEASPEGVR…
71	Betaproteobacteria bacterium HGW-Betaproteobacteria-9	A0A2N2QG94	A0A2N2QG19	A0A2N2QG24	A0A2N2QG18	A0A2N2QG35	A0A2N2QG73	MAKLRQIAFYGKGGIGKSTTSQNTLAALSDLGQKILIVGCDPKADSTRLILHAKAQDTILSLAAEAGSVEDLELEDVMKIGYKDIRCVESGGPEPGVGCAGRGVITSINFLEENGAYDGVDYVSYDVLGDVVCGGFAMPIRENKAQEIYIVMSGEMMAMYAANNISKGILKYANSGGVRLGGLVCNERQTDKELELADALAGMLGSKLIHFVPRDNIVQHAELRRMTVIEYAPDSKQAAEYRTLASKIHNNAGNGTIPTPITMDQLEDMLMEFGIMQQIDESEVGKAAAAAAALAA	MTATVEDRKATNKALIDEVLKAYPEKMAKRRAKHLGSFEEGKPDCGVKSNIKSLPGVMTIRGCAYAGSKGVVWGPIKDMIHISHGPVGCGQYSWAARRNYYIGTTGIDTFVTMQFTSDFQEKDIVFGGDKKLDKIIDEIQELFPLNKGISIQSECPIGLIGDDIEAVSKKKSKEYEGKTIVPVRCEGFRGVSQSLGHHLANDAIRDWVFDRTDPNKRPEFVSTPYDVAIIGDYNIGGDAWSSRILLEEMGLRVISQWSGDGTIAEIENTPKAKLNVLHCYRSMNYISRHMEEKYGIPWVEYNFFGPTMIEKSLREIASHFDDSIKAKAEEVIAKYKPLMQAVIDKYKPRLQGKKVMLFVGGLRPRHVIGAYEDLGMDVVGTGYEFGHGDDYQRTTHYVK…	MPQSADKILDHELLFREPEYQEVFRNKKAEFEFNHSDDTVKQIVEWTKTEDYKQKNFARDSLSVNPAKACQPLGAVYVANGFQKTLSFVHGSQGCVAYYRSHFSRHFKEPTSCVSSSMTEDAAVFGGLNNMVDGLANAYSLYKPDMIAVSTTCMAEVIGDDVDAFIKTSKQKGSVPDEFDVPFAHTPAFVGSHITGYDNALLGILRHFWDGKAKTTEPLVRVPNESINFIGGFDGFVVGNMKEIRRIFDLFGVQVNIICDPSGNWNTPTDGEFRMYAGGTSKEEVVAALHAKATIVFQEFCCEKTSKFIAEHGQEVVTLNAPIGVAGTDQFLMEISRLTGKPIPAELEKERGELVDAMADSQAHLHGKRYALYGDPDQMLGYAQFLLELGAEPSHVLAT…	MSVSLKAKIAEVFEEPGCDINQGKSEKERKKGCTKQLSPGAAAGGCAFDGAKIALQPVVDVAHLVHGPIACEGNSWDNRHSASSGSTIYRSGFTTDINELDVIYGGEKRLFKSIREIIEKYDPPAVFVYQTCVTALTGDDIEAVCKRAAEKFGKPVIPVNAPGFAGPKNLGNKLGAEALLDYVIGTVEPEFTTPYDINIIGEYNLVGELWQVKPLLDALGIRILSCISGDGRYNEIASAHRAKVNMMVCSKSMINIATKMEQRYGIPYFEGSFYGISDMSETLRQIASLLVKQGADAELIERTERLIEVEEARAYKRIAEYKKRLQGKRVLLITGGVKSWSVVAALQEGGMEIVGTSVKKSTKEDKEKIKEIMGEGADAHMIDDMTPREMYAMLKEARA…	MARVVESKKACTVNPLKMSQPLGASFAFLGLDACMPVMHGSQGCTSFGLVLLVRHFKEAIPLQTTAMNEVTTILGGYENIEAALLNIRKRAAPKVIAICSTGLTETKGDDVDGYLVTARKRHPELADTEIIYVSTPDYVGAFEDGFKHAITAIVKLQVKPLPVVPDQVTLLPGSHLTPSDIDELREMIQAFGLNPIVLPDISGSLDGHIAPDWRGTTLGGTTLEQIRAAGASAFTLGIGEQTREGAEALETIASTPLEIFERLTGLACNDRFLQRLSQLSGKPVPAKYRRQRSQLLDAMLDGHFYTGGMKVAIAAEPDLLLALGGLLHEMGAELSCCISTTQSRAHELLPAEQVLLGDLEDLEIAGKDCDLLVTHSHGRQAAERLNKPLLRVGFPVFDR…	MSTSTAAGSMPAKTYLSIGSIKPLGAALDELPAAGGGCGTSGGEGKASCGTSDGPDDMPQEVWDKVKNHPCYSEEAHHHYARMHVAVAPACNIQCNYCNRKYDCSNESRPGVVSQKLTPEQAVKKVVAVASEIPQMTVLGVAGPGDALANPAKTFDTFRMLQEQAPDIKLCLSTNGLALPDQVDEICKYNVDHVTITINMVDPAVGEKIYPWIFWNHKRVTGYEAAKILHERQMLGLEMLTARGVLTKINSVLIPGINDEHLIEVNREVKKRGAFLHNIMPLISEAEHGTVFGLTGQRGPTASELKAVQDACMGGANLMRHCRQCRADAVGLLGEDRSEEFTLDKLEQMEVVYDLDKRKSYQDKVEVERQAQQAAKHEALAAATAIGVDDDMKVLVAVA…
72	Blastochloris viridis (Rhodopseudomonas viridis)	A0A0H5BG08	A0A0H5BPX9	A0A0H5BCT6	A0A0H5BI25	A0A0H5BCW9	A0A0H5BCS3	MGLRQIAFYGKGGIGKSTTSQNTLAALVEMGQKILIVGCDPKADSTRLILNTKMQDTVLSLAAEAGSVEDLELEDVMKIGYKGIKCTEAGGPEPGVGCAGRGVITAINFLEENGAYDDVDYVSYDVLGDVVCGGFAMPIRENKAQEIYIVMSGEMMALYAANNISKGILKYAHSGGVRLGGLICNERQTDREIDLSEALAKKLNTKLIHFVPRANIVQHAELRRQTVIEYAPQSQQAQEYRTLAQKIHDNCGKGTIPTPVSMDELEQMLLDFGIMKTEEQQLAELAAKEAAKAAAAG	MSRDIETDAASKEKLIEDVLSAYPDKFAKRRRKHLAVSKSPTEAAPDGESALSECDVKSNIKSIPGVMTIRGCAYAGSKGVVWGPVKDLVHISHGPVGCGHYSGSQRRNYYNGTTGVDAFVTLHVTSDFQERDIVFGGDKKLEKIIDELEVMFPLSRGITIQSECPVGLIGDDIEAVAKKKNKEINKTIIPVRCEGFRGVSQSLGHHIANDTIRDWVFDKKPIEFEGTPYDVNIIGDYNIGGDAWASRRLLEEIGLRVIGMWSGDATLAEMERAPKAKLNLIHCYRSMNYICRHMEEKHGVHWLEYNFFGPSQIAASLRKIAKEFGPEIEANAEKVIAKYQPMVDALLAKFKPRLEGKSVMLYVGGLRPRHVVDAYTDLGMEIVGTGYEFAHNDDYQRT…	MPQSAEKVLDHAKLFHEPEYQEMFARKREQFECPNSADAVAEQTAYLKSWEYREKNLAREAAVINPAKACQPLGAVFAAAGFEGTLSVVHGSQGCVSYYRSHLSRHFKEPCSAVSTSMTEDAAVFGGLNNMIDGLANAYKLYQPKMLAVSTTCMAEVIGDDLHAFIETARQKGSVPQDFSVPFAHTPAFVGSHVDGYDVAVKGVLDHFWKGKTRVANGKINIIPGFDGFCVGNNRELKRILDVMGVEYTLIQDASEQFDTPSDGEYRMYDGGTKLADVADALNAKATISLQHWCTRKTLDYAADAGQETASFNYPLGVGATDDLLMKISELSGKAIPDSITKERGRLVDAIADSQAYLHGKKYAIFGDPDFVYAMARFVLETGGEPTHVLATNGTTAWA…	MLKDKIKAAFDEPACATNRAKAAAARAKGCSKPLTPGAAAGGCAFDGAKISLQPITDAAHIVHGPLACEGNSWDNRGSGSSGSDLWRRSFTTDLTELDIVTGNGEKKLYKAIREISTRFKPAAVFVYSTCVTALIGDDIDAVCKHASIKYGLPVIPVHSPGFAGSKNLGNKLAGNALLDHVIGTHQPDDVGPTDVVILGEFNLAGEFWLVKPLLDQLGIRVRTCVPGDARYLDVAAAHTANVTMVVCSTALIGLARRMEERWGIPYFEGSFYGITDTSESLRRLARMLVERGAPADLTVRTEALIAAEEARAWARLETYRARLAGKRVLLNTGGVKSWSIVAALMELGMEIVGTSVKKSTVEDKMRVQILMREEAHAFEGMAPRDLYAQLKGGGADIML…	MADAVSKIIHPQKAAAVNPLKSSQPLGAALAFLGVNNTMPLFHGTQGCTSFALVLIGRHYKEVIPIQTTAMDEVAAILGGADHLEEAILNLKKRTNPALIAVCTTALAETRGEDFDGDIKLIAARRGEDLAGTEIVLAHTPDFDGSIEQGWSKAVTAIITGVVRTGPAERVAPNRINILPGSHLTVADLEAIRDTVEAFGLEPTILPDISGSLDGKVAERWMPTTDGGTPVEDIRVMGRAVHTIAIGEHMRAPADALRARTNVPYTLFPTLTGLAVSDRFVALLAELSGRPVPARVRRARAQLEDAMLDGHFHFGGKRVAIAGEPDLVYAMARFFTGLGAEVSCAVSSTGSSPILQAVPAAEVVVGDLDDFETRAEGCDILVTHSHGRQASERLGIPLM…	MAFVPLNALTATTSVDEMRQQLSQGGCTSTSCGSDAGAGDLPPEIWARIKDHPCYSEEAHHFFARMHVAVAPACNIQCHYCNRKFDCANESRPGVVSERLTPEEALRKVVTVANEVPQLSVLGIAGPGDALFDWTRTKRTFEMVAAAIPDIKLCVSTNGLALPDHVEDLAAMSVDHVTITINMVDPAIGEKIYPWIYFNGRRHTGLEASRILHERQMLGLEMLTKRGVLVKVNSVLIPGINDEHLAVVNAEVTKRGAFLHNIMPLISDPAHGTHFGLTGQRGPSHAELEAVQEKCGGGAKLMRHCRQCRADAVGLLGEDRGQQFMLDRIPETVAYDASKREAYRDVVAREREDRAAAKKAADLEVAAAATQLTVAVATRGGGRVNQHFGHAREFQLYRV…
73	Bradyrhizobium arachidis	A0A1I7M6P8	A0A1I7M6U7	A0A1I7M6T5	A0A1I7M704	A0A1I7M6W9	A0A1I7M6T2	MSSLRQIAFYGKGGIGKSTTSQNTLAALAEMGQKILIVGCDPKADSTRLILHAKAQDTILSLAASAGSVEDLELEDVMKVGYKDIRCVESGGPEPGVGCAGRGVITSINFLEENGAYENIDYVSYDVLGDVVCGGFAMPIRENKAQEIYIVMSGEMMAMYAANNISKGILKYANSGGVRLGGLICNERQTDKELELAEALAKKLGTQLIYFVPRDNVVQHAELRRMTVLEYAPDSKQADHYRNLATKVHKNGGKGIIPTPISMDELEDMLMEHGIMKPVDESIVGKTAAELAAS	MSLATTQSIAEIRARNKELIEEVLKVYPEKTAKRRAKHLNVHQAGKSDCGVKSNIKSIPGVMTIRGCAYAGSKGVVWGPIKDMVHISHGPVGCGQYSWGSRRNYYVGTTGIDSFVTLQFTSDFQEKDIVFGGDKKLVKILDEIQELFPLNNGITIQSECPIGLIGDDIEAVSRAKSKEYGGKTIVPVRCEGFRGVSQSLGHHIANDAVRDWIFDQLESDGKPKFEPTPYDVAIIGDYNIGGDAWSSRILLEEMGLRVIAQWSGDGSLAELEATPKAKLNILHCYRSMNYISRHMEEKFGIPWCEYNFFGPSKIAESLRKIAGYFDDKIKEGAERVIEKYQPLVNAVIAKYRPRLESKTVMLYVGGLRPRHVIGAYEDLGMEVIGTGYEFGHNDDYQRTA…	MAQSAEHVLDHLELFRGPEYQEMLAKKKIFENPRDPAEVERIKEWTKTAEYREKNFAREALAVNPAKACQPLGAVFASVGFEGTLPFVHGSQGCVAYYRSHLSRHFKEPSSCVSSSMTEDAAVFGGLNNMIDGLANSYNMYKPKMIAVSTTCMAEVIGDDLNAFIKTSKEKGSVPADFDVPFAHTPAFVGSHVTGYDNALKGILEHFWDGKAGTAPKLARKQNGAINIIGGFDGYTVGNLREIKRILALMGIQHTILADNSEVFDTPTDGEFRMYDGGTTLEDAANAVHAKATISMQQWCTEKTLPFVAEHGQDIVSFNYPVGLSATDDFIVALSRISGKEIPEQLARERGRLVDAIADSSAHIHGKKFAIYGDPDLCYGLAAFLLELGAEPTHVLSTN…	MRSLATTVQNIFDEPGCAKNGSKSEAERKNGCTKQLQPGSAAGGCAFDGAKVALQPFTDVAHLVHGPIACEGNSWDNRGAASSGSNLWRTSFTTDLSETDIVFGGEKRLCKAIKEIIDKCDPPAIFVYQTCIPAMIGDDINAVCKAASQRFAKPVIPINSPGFVGSKNLGNKLAGEALLDYVIGTQEPDYTTPYDINLIGEYNLSGELWQVKPLLDELGIRILSCISGDGKYREVASAHRARAAMLVCSKSMINVARKMEQRYGIPFFEGAFYGIQDSSVSLRQLARLLVERGAPADLLGRTESVIAREEAWARAAIGPYKPRFEGKKALLITGGVKSWSIVAALQESGLELVGTSVKKSTGKDKERIKELMGQDAHMIEDMTPREMFKMLKDAKADIM…	MAIVTAPTKACAVNPLKMSQPIGGAFAFMGLRGAMPLLHGSQGCTSFGLTLFVRHFKEAVPLQTTAMSEVATVLGGYENLEQAILNIYNRTKPKVIGICSTGVTETNGDDVDAYLKLIRNKHPPLAKLPMVYVSTPDFKGAFQDGWEKAVARIVEVLVEGPSANGLRDPLKVNVLPGCHLTPGDIDELRAIVEDFGLCPSFLPDLAGSLDGHIPDEYTPTTTGGIGVDEIASMGRAGWTIAIGAQMQRAAEVMQVKTGVPFRVFERLCGLCPSDEFMTFLSEISGRPIPLKYRRQRGQLADAMLDAHFHIGGRKVAIGAEPDLLFDLSGMLHDMGAQVTAVVTTTQSEVIERIKTNEVLIGDLEDLEGLAKTHHCDLLITHSHGRQAAARLKLPFYRTG…	MKMNAVVGRGKYVKAAVDGGKMKSAAEHKGCRASANTGQASCGSQAGQGDLPIEIWEKVKNHPCYSEEAHHHYARMHVAVAPACNIQCNYCNRKYDCTNESRPGVVSEKLTPEQAVRKVLAVATAIPQMTVLGIAGPGDPLANPAKTFKTFELVAKAAPDIKLCLSTNGLALPDHIDTIARSKVDHVTITINTIDPEIGAKIYPWIFFNHKRYTGIDAARILTDRQLQGLEMLSERGILCKVNSVMIPNINDRHLVEVNKAVKSRGAFLHNIMPLISAPEHGTVFGLNGQRGPTAWELKALQDACEGEIKMMRHCRQCRADAVGLLGEDRSAEFTTDQVMKMDVQYDLDVRKEYQSRVDRERAAKVAAGQKELAECAGERSAITLLVAVATKGSGLINE…
74	Bradyrhizobium canariense	A0A1X3GFS9	A0A1X3FG80	A0A1X3FGX3	A0A1X3GFC3	A0A1X3H0V3	A0A1X3GF29	MASLRQIAFYGKGGIGKSTTSQNTLAALAELGQRILIVGCDPKADSTRLILHAKAQDTILSLAANAGSVEDLEIEDVIKLGYKDIRCVESGGPEPGVGCAGRGVITSINFLEENGAYENIDYVSYDVLGDVVCGGFAMPIRENKAQEIYIVMSGEMMAMYAANNISKGILKYANSGGVRLGGLICNERQTDKELELADALAKKLGSRLIYFVPRDNVVQHAELRRMTVLEYAPDSKQADHYRNLATKIHNNAGKGAIPTPISMDELEDMLMEHGIIKPVDESLVGKTAAELAAASA	MSRAPTQGVAEIKARNKQLIDEVLTVYPEKTAKRRAKHLSVHEAGKSDCGVKSNIKSIPGVMTIRGCAYAGSKGVVWGPIKDMIHISHGPVGCGQYSWGSRRNYYVGTTGIDTFVTLQFTSDFQEKDIVFGGDKKVTKLIDELQELFPLNRGITIQSECPIGLIGDDIEAVSREKSKEYGGKTIVPVRCEGFRGVSQSLGHHIANDAVRDWIFDKSAPETSPKFEPTPYDVAIIGDYNIGGDAWSSRILLEEMGLRVIAQWSGDGSLAELEATPKAKLNILHCYRSMNYISRHMEEKFGIPWCEYNFFGPSKIAESLRKIASFFDDKIKQGAERVIAKYQPLVDAVTAKYRPRLEGKTVMLFVGGLRPRHVIGAYEDLGMDVVGTGYEFGHNDDYQRTA…	MTQNAEHILDHSELFRGDEYQQMLAKKKALFENPHDPAEVDRIKEWSKTSEYREKNFAREALTVNPAKACQPLGAVFAALGFERTLPFVHGSQGCVAYYRSHLSRHFKEPTSCVSSSMTEDAAVFGGLNNLTDGLANSYNMYKPKMIAVATTCMAEVIGDDLNAFIKTSKEKGSVPADYDVPFAHTPAFVGSHVTGYDNTLKGILEHFWDGKAGTAPKLERKANNTINFIGGFDGYTVGNVREIKRIFELMGIGYTILADNSDVFDTPTDGEFRMYDGGTTLKDAANAVHARATISMQQYCTEKTLSFIKGHDQEVVAFNHPLGVSATDDFLMTLSRVTNKAIPDTLEQERGRLVDAMADSSAHVHGKKFAIYGDPDLCYGLAAFLLELGAEPIHVLST…	MTSLPTTIQDVFNEPGCARNASKSKAERKNGCTKQLKPGGAAGGCAFDGAKVALQPFTDVAHLVHGPIACEGNSWDNRGSVSSGSDLWRRSFTTDMSETDIVFGGEKRLYRAVREITEKYDPQAIFVYQTCVPAMIGDDIDMVCKAASAKFGKPVIPINSPGFVGSKNLGNKLAGEALLEHVIGTGEPDYTTPYDINIIGEYNLSGELWQIKPLLDELGIRILSCISGDGKYREVAYSHRAKAAMMVCSRAMINVARKMRQRYGIPFFEGSFYGIEDTSDSLRQIARMLIESGARAELMERTQALIAREETKAWAAIERFKPRFAGKRVVLITGGVKSWSMVAALQEAGLEIVGTSVKKSTKKDKERIKELMGQDAHMIEDMSPREIYKMLKDAKADIM…	MAIVTTSKKACSVNPLKMSQPIGGSFAFMGLRGAMPLLHGPQGCASFGLTLFVRHFNEAVPMQTTAMSEVATVLGGHENLEQAILNIYNRAQPEIIGINSTGVTETNGDDVEAFIRLIRRKHPQLEELPFVYVSTPDFKDAFQDGWGKTVARMIEVLVAPFDPARPRDASRVNVLPGCHLTPGDLDELRTIFEDFGLKPCFLPDLAGSLDGHIPDEFTPTTIGGIGVDEIATMGQVAWTIAIGGHMRRAAETMQVRTGAPFRLFERLCGLIPNDELMAFLSQITGRSVPSKYRRQRGQLADAMLDAHFHIGGRKLAIGAEPDLLFDLSSSLHELGAQVTAAVTTTNSPVLQRVRTEDVLIGDLEDLEELARSRDCDLLMSHSHGRQAASRLNVPFFRVG…	MQVMGKHKGCGTIGGSGKASCGSRAGTGNLPNEIWEKVKNHPCYSEEAHHHYARMHVAVAPACNIQCNYCNRKYDCANESRPGIVSEKLTPEQAAKKVLAVSSAIPQMSVVGVAGPGDPLANPDKTFKTFELVKELAPDIKLCLSTNGIALADHVDTIARLKVDHVTITINMIDPEIGAKIYPWVFYRHKRYTGIEAATILSNRQLKGLEMLTARGILCKVNSVMIPGINDQHLVEVNKAVKSRGAFLHNVMPLISSPEHGTVFGLTGQRGPTAQEVTELQDSCESEMNMMRHCRQCRADAVGLLGEDRGAEFSMEKVMAMNIKYDEQARKQYQARVEKARIARVAATQQGLTGLATACSEIKVLVAVATKGSELINQHFGHAKEFQIYELSTSGAKFV…
75	Bradyrhizobium diazoefficiens	A0A0E3VTK0	A0A0E4BND6	A0A0E4FSG7	A0A0E4BMS3	A0A0E3VTR5	A0A0E4BN84	MESSMASLRQIAFYGKGGIGKSTTSQNTLAALAEMGQKILIVGCDPKADSTRLILHAKAQDTILSLAASAGSVEDLELEDVMKVGYQDIRCVESGGPEPGVGCAGRGVITSINFLEENGAYENIDYVSYDVLGDVVCGGFAMPIRENKAQEIYIVMSGEMMAMYAANNISKGILKYANSGGVRLGGLICNERQTDKELELAEALAKKLGTQLIYFVPRDNVVQHAELRRMTVLEYAPDSKQADHYRKLAAKVHNNGGKGIIPTPISMDELEDMLMEHGIIKAVDESIIGKTAAELAAS	MSLATTNSVAEIRARNKELIEEVLKVYPEKTAKRRAKHLNVHQAGKSDCGVKSNIKSIPGVMTIRGCAYAGSKGVVWGPIKDMVHISHGPVGCGQYSWGSRRNYYVGTTGIDSFVTLQFTSDFQEKDIVFGGDKKLDKILDEIQELFPLNNGITIQSECPVGLIGDDIEAVSRAKSKEYGGKTIVPVRCEGFRGVSQSLGHHIANDAVRDWIFGHIEAEGKPKFEPTPYDVAIIGDYNIGGDAWSSRILLEEMGLRVIAQWSGDGSLAELEATPKAKLNILHCYRSMNYISRHMEEKFGIPWCEYNFFGPSKIADSLRRIAGYFDDKIKEGAERVIEKYQPLVDAVIAKYRPRLEGKTVMLYVGGLRPRHVIGAYEDLGMDVIGTGYEFGHNDDYQRTA…	MPQSAEHVLDHVELFRGPEYQQMLAKKKIFENPRDPAEVERIKEWTKTAEYREKNFAREALAVNPAKACQPLGAVFASVGFERTLPFVHGSQGCVAYYRSHLSRHFKEPSSCVSSSMTEDAAVFGGLNNMTDGLANSYKMYKPKMIAVSTTCMAEVIGDDLNAFIKTSKEKGSVPADFDVPFAHTPAFVGSHVTGYDNALKGILEHFWDGKAGTAPKLERKPNGAINIIGGFDGYTVGNLREIKRILELMGIQHTVLADNSEVFDTPTDGEFRMYDGGTTLKDAANAIHAKATISMQQWCTEKTLSFAAEHGQDVLSFNYPVGLSATDDFIVALSRISGKEIPEQLARERGRLVDAIADSSAHVHGKKFAIYGDPDLCYGLAAFLLELGAEPTHVLSTN…	MQPGSAAGGCAFDGAKVALQPFTDVAHLVHGPIACEGNSWDNRGAASSGSDLWRTAFTTDLSETDIVFGGEKRLCKAIKEIIDKCDPPAIFVYQTCIPAMIGDDINAVCKAASRRFSKPVIPINSPGFAGSKNLGNKLAGEALLDYVIGTREPDYTTPYDINLIGEYNLSGELWQVKPLLDELGVRILCCISGDGKYREVASSHRARAAMLVCSKSMINVARKMEQRYGIPFFEGSFYGIQDSSESLRQIARLLVERGAPADLLGRTEAVIAREEARAWAAIQPYKPRLEGKRALLMTGGVKSWSVVSALQEAGLELVGTSVKKSTMEDKERIKELMGQDAHMIDDMTAREMYKMLKDAEADIMLSGGKSQFVALKAAVPWVDINQERCHAYMGYAGIV…	MALVTAPTKACVVNPLKMSQPIGGAYAFMGLRGAMPLLHGSQGCTSFGLTLFVRHFKEAIPLQTTAMSEVATVLGGYENLEQAILNISKRANPKIIGICSTGVTETNGDDVEAYLKLIRSAYPQLAKLPLVYVSTPDFKGAFQDGWEKAVARMVEVLVDRPRANGLRDPSKVNVLPGCHLTPGDLDELRALLEDFGLYPSFLPDLAGSLDGHIPDEFTSTTIGGIDVDEIASMGRAGWTIAIGAQMQRAAEVMQTKTGVPFRVFERLCGLHPNDDFMMFLSEISGRPIPSKYRRQRSQLADAMLDAHFHIGGRKVAIGAEPDLLFDLSGMLHDMGAQVTVAVTTTQSEVIERIRTKEVLIGDLEDLEGFAKEKHCDLLITHSHGGQAAGRLKVPFYRVG…	MHVAVAPACNIQCNYCNRKYDCANESRPGVVSEKLTPEQAVRKVIAVATTIPQMTVLGIAGPGDALANPAKTFKTLALVTEAAPDIKLCLSTNGLALPDYVDTIVRAKVDHVTITINMVDPEIGAKIYPWIFFNHKRYTGIEAARILTNRQLQGLQMLSERGILCKINSVMIPNINDDHLVEVNKAVTSRGAFLHNIMPLISLPEHGTAFGLNGQRGPTAQELKTLQDACEGKINMMRHCRQCRADAVGLLGEDRSAEFTNDQVMKMDVHYDLEMRKAYQKRVENERVSKVAAGQKELAGVSGEMSAITVLVAVATKGSGLINEHFGHAKELQLYELSTSGAKFVGLRRVEGYCQAGYGEEDRLSVIMRDIRDCHAVFVAKIGGCPKSSLIKAGIEPVD…
76	Bradyrhizobium diazoefficiens (strain JCM 10833 / IAM 13628 / NBRC 14792 / USDA 110)	P06117	P06121	P20621	P26506	P26507	P06770	MASLRQIAFYGKGGIGKSTTSQNTLAALAEMGQKILIVGCDPKADSTRLILHAKAQDTILSLAASAGSVEDLELEDVMKVGYQDIRCVESGGPEPGVGCAGRGVITSINFLEENGAYENIDYVSYDVLGDVVCGGFAMPIRENKAQEIYIVMSGEMMAMYAANNISKGILKYANSGGVRLGGLICNERQTDKELELAEALAKKLGTQLIYFVPRDNVVQHAELRRMTVLEYAPDSKQADHYRKLAAKVHNNGGKGIIPTPISMDELEDMLMEHGIIKAVDESIIGKTAAELAAS	MSLATTNSVAEIRARNKELIEEVLKVYPEKTAKRRAKHLNVHQAGKSDCGVKSNIKSIPGVMTIRGCAYAGSKGVVWGPIKDMVHISHGPVGCGQYSWGSRRNYYVGTTGIDSFVTLQFTSDFQEKDIVFGGDKKLDKILDEIQELFPLNNGITIQSECPVGLIGDDIEAVSRAKSKEYGGKTIVPVRCEGFRGVSQSLGHHIANDAVRDWIFGHIEAEGKPKFEPTPYDVAIIGDYNIGGDAWSSRILLEEMGLRVIAQWSGDGSLAELEATPKAKLNILHCYRSMNYISRHMEEKFGIPWCEYNFFGPSKIADSLRRIAGYFDDKIKEGAERVIEKYQPLVDAVIAKYRPRLEGKTVMLYVGGLRPRHVIGAYEDLGMDVIGTGYEFGHNDDYQRTA…	MPQSAEHVLDHVELFRGPEYQQMLAKKKIFENPRDPAEVERIKEWTKTAEYREKNFAREALAVNPAKACQPLGAVFASVGFERTLPFVHGSQGCVAYYRSHLSRHFKEPSSCVSSSMTEDAAVFGGLNNMTDGLANSYKMYKPKMIAVSTTCMAEVIGDDLNAFIKTSKEKGSVPADFDVPFAHTPAFVGSHVTGYDNALKGILEHFWDGKAGTAPKLERKPNGAINIIGGFDGYTVGNLREIKRILELMGIQHTVLADNSEVFDTPTDGEFRMYDGGTTLKDAANAIHAKATISMQQWCTEKTLSFAAEHGQDVLSFNYPVGLSATDDFIVALSRISGKEIPEQLARERGRLVDAIADSSAHVHGKKFAIYGDPDLCYGLAAFLLELGAEPTHVLSTN…	MSSLAATVQDIFDEPGCAKNGSKSEAERRNGCTRQLQPGSAAGGCAFDGAKVALQPFTDVAHLVHGPIACEGNSWDNRGAASSGSDLWRTAFTTDLSETDIVFGGEKRLCKAIKEIIDKCDPPAIFVYQTCIPAMIGDDINAVCKAASRRFSKPVIPINSPGFAGSKNLGNKLAGEALLDYVIGTREPDYTTPYDINLIGEYNLSGELWQVKPVLDELGVRILCCISGDGKYREVASSHRARAAMLVCSKSMINVARKMEQRYGIPFFEGSFYGIQDSSESLRQIARLLVERGAPADLLGRTEAVIAREEARAWAAIQPYKPRLEGKRALLMTGGVKSWSVVSALQEAGLELVGTSVKKSTMEDKERIKELMGQDAHMIDDMTAREMYKMLKDAEADIM…	MALVTAPTKACVVNPLKMSQPIGGAYAFMGLRGAMPLLHGSQGCTSFGLTLFVRHFKEAIPLQTTAMSEVATVLGGYENLEQAILNISKRAKPKIIGICSTGVTETNGDDVEAYLKLIRSAYPQLTKLPLVYVSTPDFKGAFQDGWEKAVARMVEVLVDRPSANGLRDPSKVNVLPGCHLTPGDLDELRALLEDFGLYPSFLPDLAGSLDGHIPDEFTSTTIGGIDVDEIASMGRAGWTIAIGAQMQRAAEVMQTKTGVPFRVFERLCGLHPNDDFMMFLSEISGRPIPSKYRRQRSQLADAMLDAHFHIGGRKVAIGAEPDLLFDLSGMLHDMGAQVTVAVTTTQSEVIERIRTKEVLIGDLEDLEGFAKEKHCDLLITHSHGRQAAGRLKVPFYRVG…	MQSITEHKGCRASAKTGRASCGSQAGRGDLPVEIWERVKNHPCYSEDAHHHYARMHVAVAPACNIQCNYCNRKYDCANESRPGVVSEKLTPEQAVRKVIAVATTIPQMTVLGIAGPGDALANPAKTFKTLALVTEAAPDIKLCLSTNGLALPDYVDTIVRAKVDHVTITINMVDPEIGAKIYPWIFFNHKRYTGIEAARILTNRQLQGLEMLSERGILCKINSVMIPNINDDHLVEVNKAVTSRGAFLHNIMPLISVPEHGTAFGLNGQRGPTAQELKTLQDACEGKINMMRHCRQCRADAVGLLGEDRSAEFTNDQVMKMDVHYDLEMRKAYQKRVENERVSKVAAGQKELAGVSGEMSAITVLVAVATKGSGLINEHFGHAKEFQLYELSTSGAKFV…
77	Bradyrhizobium elkanii	A0A1E3ER51	A0A1E3EP85	A0A1E3EPB9	A0A1E3EPF1	A0A1E3ER29	A0A1E3ER39	MSSLRQIAFYGKGGIGKSTTSQNTLAALAEMGQKILIVGCDPKADSTRLILHAKAQDTILSLAASAGSVEDLELEDVMKVGYKDIRCVESGGPEPGVGCAGRGVITSINFLEENGAYENIDYVSYDVLGDVVCGGFAMPIRENKAQEIYIVMSGEMMAMYAANNISKGILKYANSGGVRLGGLVCNERQTDKELELAEALAKKLGTQLIYFVPRDNVVQHAELRRMTVLEYAPESQQADHYRNLATKIHNNGGKGIIPTPISMDELEDMLMEHGIMKAVDESIIGKTAAELAAS	MSLATTQSIAEIKARNKELIEEVLKVYPEKTAKRRAKHLNVHQAGKSDCGVKSNIKSIPGVMTIRGCAYAGSKGVVWGPIKDMVHISHGPVGCGQYSWGSRRNYYVGTTGVDSFVTLQFTSDFQEKDIVFGGDKKLIKILDEIQELFPLNNGITIQSECPIGLIGDDIEAVSRAKSKEYGGKTIVPVRCEGFRGVSQSLGHHIANDAVRDWIFDKLETDDKPKFESTPYDVAIIGDYNIGGDAWSSRILLEEMGLRVIAQWSGDGSLAELEATPKAKLNILHCYRSMNYISRHMEEKFGIPWCEYNFFGPSKIAESLRKIAGYFDDRIKEGAERVIEKYLPLVNAVIAKYRPRLEGKTVMLYVGGLRPRHVIGAYEDLGMEVVGTGYEFGHNDDYQRTA…	MAQSAEHVLDHVELFRGPEYQKMLADKKMFENPRDPGEVERIKEWTKTAEYREKNFAREALTVNPAKACQPLGAVFVSVGFEGTLPFVHGSQGCVAYYRSHLSRHFKEPSSCVSSSMTEDAAVFGGLNNMIDGLANSYNMYKPKMIAVSTTCMAEVIGDDLNAFIKTSKEKGSVPAEFDVPFAHTPAFVGSHVTGYDNALKGILEHFWDGKAGTAQKLEREPNEAINIIGGFDGNTVGNLREIKRILALMDIKHTILADNSEVFDTPTDGEFRMYDGGTTLEDAANAVHAKATISMQQWCTEKTLPFVSQHGQDVVSFNYPVGVSATDDFLVALSRISGKEIPEELARERGRLVDAIADSSAHIHGKKFAIYGDPDLCYGLAAFLLELGAEPTHVLSTN…	MSSLAARVQSIFNEPGCAKNGSKSEAERKKGCTKQLQPGSAAGGCAFDGAKIALQPFTDVAHLVHGPIACEGNSWDNRGAASSGSSLWRTAFTTDMSETDIVFGGEKRLCKAIKEIIDKHDPPAVFVYQTCIPAMIGDDIDAVCKAASQRFGKPVIPINSPGFVGSKNLGNKLAGEALLDYVIGTQEPDYTTPYDVNLIGEYNLSGELWQVKPLLDELGVRILSCISGDAKYREVASSHRARAAMLVCSKAMLNVARKMEERYGIPFFEGSFYGIQDSSESLRQIARLLVERGAPKDLLGRTEAVIAREEARAWAAIGPYKPRFKGKKALLITGGVKSWSVVAALQQAGLELVGTSVKKSTREDKKRIKQLMGQDAHMIEDMTPREMYKMLKEAKADIM…	MAIATVPTKACAVNPLKMSQPIGAAFAFMGLSGAMPLLHGSQGCTSFGLTLFVRHFKEAVPLQTTAMSEVATVLGGYENLEQAILNIYNRTKPKIIGICSTGVTETNGDDVDAYLKLIRDKHPQLAKLPLVYVSTPDFKGAFQDGWEKAVARIVDLLVERPNVSGLRDPSRVNVLPGCHLTPGDLDELRTILEDFGLRPSFLPDLAGSLDGHIPDEFTATTIGGIGVDEIASMGRAGWTIAVGGQMRRAAEVMQAKTGVPIRLFERLCGLDPNDDLMTFLSEISGRPVPSKYRRQRGQLADAMLDTHFHIGGRKLAIAAEPDLLFDLSSMLHDMGAEVAVAVTTTQSAVIERIKTEEVLIGDLEDLEELAKTRRCDLLITHSHGRQAAARLKIPFYRAG…	MNAVVGRGKYAEAAVGAGKMVQTAAEHKGCRTSSNIGQARCGSRAGQGDLPTEIWEKVKNHPCYSEEAHHHYARMHVAVAPACNIQCNYCNRKYDCANESRPGVASEKLTPEQAVKKVLAVAATIPQMTVLGIAGPGDPLANPEKTFKTFELVAKAAPDIKLCLSTNGLSLPDYVDIIAKSKIDHVTITINTIDPEIGAKIYPWIFFDHRRYTGIEAARILTNRQLQGLEMLSERGILCKVNSVMIPHINDHHLVEVNKAVKSRGAFLHNIMPLISAPEYGTVFGLNGQRGPTALELRALQDACEGEINMMRHCRQCRADAVGLLGEDRSAEFTTDKVMKMDVEYDLDVRQAYRDRVEDERAAKGKANNEELGKLAGETSEISLLVAVATKGSGIINEH…
78	Bradyrhizobium icense	A0A1B1USX8	A0A1B1UKH0	A0A1B1UKL1	A0A1B1UKI4	A0A1B1UKG5	A0A1B1USV1	MSSLRQIAFYGKGGIGKSTTSQNTLAALAEMGHKILIVGCDPKADSTRLILHAKAQDTILSLAANAGSVEDLEIEDVMKIGYQDIRCVESGGPEPGVGCAGRGVITSINFLEENGAYENIDYVSYDVLGDVVCGGFAMPIRENKAQEIYIVMSGEMMAMYAANNISKGILKYANSGGVRLGGLICNERQTDKELELAEALAKKLGTQLIYFVPRDNVVQHAELRRMTVLEYAPESQQADHYRNLATKIHNNGGKGIIPTPISMDELEDMLMEHGIMKPVDETIIGKTAAELAAE	MSLATTQSIAEIKARNKELIQEVLKVYPEKTAKRRAKHLNVHEVGKSDCGVKSNLKSIPGVMTIRGCAYAGSKGVVWGPIKDMIHISHGPVGCGQYSWGSRRNYYVGTTGIDSFVTLQFTSDFQEKDIVFGGDKKLVKIIDEIQELFPLNNGITIQSECPIGLIGDDIEAVSRAKSKEYGGKTIVPVRCEGFRGVSQSLGHHIANDAVRDWVFDKVTPESKPTFEPTPYDVAIIGDYNIGGDAWSSRILLEEMGLRVIAQWSGDGSLAELEATPKAKLNVLHCYRSMNYISRHMEEKFGIPWCEYNFFGPSKIVESLRKIAGYFDDKIKEGAERVIAKYQPLVDAVIAKYRPRLEGKSVMLFVGGLRPRHVIGAYEDLGMEVVGTGYEFGHNDDYQRTA…	MAQSAEHVLDHFELFRGPEYQQMLANKKKMFENPRDPAEVERIREWAKTPEYREKNFAREALTVNPAKACQPLGAVFASVGFEATLPFVHGSQGCVAYYRSHLSRHFKEPSSCVSSSMTEDAAVFGGLNNMIDGLANSYNMYKPKMIAVSTTCMAEVIGDDLNAFIKTSKEKGSVPTDFDVPFAHTPAFVGSHVTGYDNALKGILEHFWDGKAGTAAKLERAPDKKINLIGGFDGYTVGNIREIKRIFELMGIQYTILADNSDVFDTPTDGEFRMYDGGTTLEDAANAVHAKATISMQQWCTEKTLPFIADHGQEVVAFNYPVGVSATDEFLMALSRISGKDIPEELARERGRLVDAMVDSSAHIHGKKFAIYGDPDLCYGLAAFLLELGAEPIHVLST…	MSSLSATIQEIFNEPGCAKNANKSDAERKKGCTKQLQPGGAAGGCAFDGAKIALQPFTDVAHLVHGPIACEGNSWDNRGAASSGASIWRTGFTTDMNETDIVFGGEKRLYKAIKEIINKYNPPAIFVYQTCVPAMIGDDINAVCKAASQKLGKPVIPVNSPGFVGPKNLGNKLAGEALLEHVIGTQEPDYTTPYDINLIGEYNLSGELWQVKPLLDELGIRILSCISGDGKYREVASSHRARAAMMVCSKAMINVARKMEERYGIRFFEGSFYGIQDSSDSLRQIARLLVERGAPSELIEHTEVVIAREEARAWAAIEPYKPRFAGKRALLITGGVKSWSVVAALQEAGLELVGTSVKKSTKEDKERIKQLMGQDAHMIENMTPREIYTMLKNAKADIM…	MAIVTTPKKACAVNPLKMSQPIGGAFAFMGLRGAMPLLHGSQGCTSFGLTLFVRHFKEAVPLQTTAMSEVATVLGGYENVEQAIFNIYNRAKPEIIGICSTGVTETNGDDVDGYIKLIREQHPQLAKFPLVFVSTPDFKDAFQDGWEKTVACMVDVLVEAPVGAERDPARVNVLPGCHLTPGDLYELRTILEDFGLKPSFLPDLAGSLDGHIPDEFTPTTIGGIGVDEVAGMGRSSWTIAIGAQMRRAAEAMQAKTGVPFRLFERLCGLIPNDEFIAFLSDISGRPVPAKYRRQRGQLADAMLDAHFHVGGRKLAIGAEPDLLFDLSSMLHEMGAQVTAAVTTTQSPVLERIGTNEVLIGDLEDLEELAWTRNCDLLITHSHGRQAAARLKIPFYRAGF…	MDEASLAGSAVDIGETMQVIAEHKGCGTSGGSGKASCGSQAGQGELPTEIWEKVKNHPCYSEEAHHHYARMHVAVAPACNVQCNYCNRKYDCANESRPGVVSEKLTPEQAAKKVVAVASTIPQMTVLGIAGPGDPLANPKKTFKTFELVAKAAPDIKLCLSTNGLMLPDYVDTIARFKIDHVTITINMVDPEIGAKIYPWIFYNHKRYTGLEAAKILNDRQLQGLEMLTERGILCKINSVMIPGINDQHLLEVNKAVKSRGAFLHNIMPLISAPEHGTLFGLSGQRGPTARELKALQDVCEGEMNMMRHCRQCRADAVGLLGEDRSAEFTTEKVMTMDVKYDLEMRKAYQAKVEVERVAKVAAEQEELAELASEMSGVKLLVAVATKGSGLINEHFGHA…
79	Bradyrhizobium japonicum	A0A1Y2JWJ9	A0A1Y2JSF8	A0A1Y2JU31	A0A1Y2JU24	A0A1Y2JTZ0	A0A1Y2JWW0	MSSLRQIAFYGKGGIGKSTTSQNTLAALAELGQKILIVGCDPKADSTRLILHAKAQDTILSLAANAGSVEDLEIEDVIKLGYKDIRCVESGGPEPGVGCAGRGVITSINFLEENGAYEDIDYVSYDVLGDVVCGGFAMPIRENKAQEIYIVMSGEMMAMYAANNISKGILKYANSGGVRLGGLICNERQTDKELELADALAKKLGSRLIYFVPRDNVVQHAELRRMTVLEYAPDSKQADHYRNLATKIHNNAGQGAIPTPISMDELEDMLMEHGIIKPVDESLVGKTAAELAAASA	MSRATTQSVAEIKARNKQLIDEVLKVYPEKTAKRRAKHLSVHEAGRSDCGVKSNIKSIPGVMTIRGCAYAGSKGVVWGPIKDMIHISHGPVGCGQYSWGSRRNYYVGTTGIDTFVTLQFTSDFQEKDIVFGGDKKITKLIDELQELFPLNRGITIQSECPIGLIGDDIEAVSREKSKEYGGKTIVPVRCEGFRGVSQSLGHHIANDAVRDWIFDKSAPEASSKFEPTPYDVAIIGDYNIGGDAWSSRILLEEMGLRVIAQWSGDGSLAELEATPKAKLNILHCYRSMNYISRHMEEKFGIPWCEYNFFGPSKIAESLRKIASFFDDKIKEGAERVIAKYQPLVDAVTAKYLPRLEGKTVMLFVGGLRPRHVIGAYEDLGMDVVGTGYEFGHNDDYQRTA…	MTQNAEHILDHSELFRGDEYQQMLANKKALFENPHDPAEVDRIREWSKTPDYREKNFAREALTVNPAKACQPLGAVFAALGFERTLPFVHGSQGCVAYYRSHLSRHFKEPTSCVSSSMTEDAAVFGGLNNLTDGLANSYNMYKPKMIAVATTCMAEVIGDDLNAFIKTSKEKGSVPADYDVPFAHTPAFVGSHVTGYDNTLKGILEHFWDGKAGTAPKLQREANDTINFIGGFDGYTVGNMREIKRIFELMGIGYTILADNSDVFDTPTDGEFRMYDGGTTLKDAADAVHAKATISMQQYCTEKTLAFIKGHDQEVVAFNHPLGVSATDDFLMTLSRITNKAIPNALERERGRLVDAMADSSAHVHGKKFAIYGDPDLCYGVAAFLLELGAEPTHVLST…	MTTLRTTILDAFNEPGCARNASKSNVERKNGCTKQLKPGGAAGGCAFDGAKIALQPFTDVAHLVHGPIACEGNSWDNRGSASSGSDLWRRSFTTDMSETDVVFGGEKRLYRAVKEITEKYDPQAIFVYQTCVPAMIGDDIDMVCKAASAKFGKPVIPINAPGFVGSKNLGNKLAGEALLEHVIGTGEPDYTTPYDINIIGEYNLSGELWQVKPLLDELGIRILSCISGDGKYREVAYSHRAKAAMMVCSKAMINVARKMRQRYGIPFFEGSFYGIEDSSDSLRQIARMLIERGAPAELMERTQTLIVREETKAWTAIERFKPRFAGKRVALITGGVKSWSMVAALQEAGLEIVGTSVKKSTEKDKERIKELMGQHAHMIEDMSPPEIYKMLKDAKADIM…	MAIVNASKKACAVNPLKMSQPIGGSFAFMGLRGAMPLLHGPQGCASFGLTLFVRHFNEAVPMQTTAMNEVATVLGGLENLERAILNIYNRVEPEIIGINSTGVTETNGDDVEAFIRLIRQKHPQLEKLSLVYVSTPDFKDAFQDGWGKTVARMIEVLVAPVDAARPRDAARVNVLPGCHLTPGDLDELRTIFEDFGLNPSFLPDVAGSLDGHIPDEFTPTTIGGIGIDEIATMGQAAWTIAIGAQMRRAAEIMQARTGTPFRLFERLCGLMPSDEFIAFLSEISGRSVPSKYRRQRGQLADAMLDAHFHIGGRKLAIGAEPDLLFDLSSFLHDMGAQVTAAVTTTNSPVLQRVRTEDVLIGDLEDLEELARSRDCDLLMSHSHGRQAASRLNVPFLRVG…	MSTSAQHQVSCGGGEISETMQAVTKHKGCGTIRGSRKASCGSQTGISNLPNEIWEKVKNHPCYSEEAHHHYARMHVAVAPACNIQCNYCNRKYDCANESRPGIVSEKLTPEQAAKKVLAVASAIPQMSVVGVAGPGDPLANPDKTFKTFDLVNKLAPGIKLCLSTNGLALADHVDTIARLKIDHVTITINMIDPEIGAKIYPWIFYRHKRYTGVEAASILSNRQLQGVEMLTARGILCKVNSVMIPGINDQHLVEVNKAVKSRGAFLHNVMPLISSPEHGTVFGLRGQRGPTAQEVTALQDSCESKMNMMRHCRQCRADAVGLLGEDRGSEFTVEKIMAMDIKYDEQPRKAYQAKVEKTQIAKLAAKQEELAGLANASSEIKVLVAVATKGSGLINQHF…
80	Bradyrhizobium japonicum SEMIA 5079	A0A023XY82	A0A023XY58	A0A023XXU5	A0A023XXB3	A0A023XXH7	A0A023XXI8	MESSMASLRQIAFYGKGGIGKSTTSQNTLAALAEMGQKILIVGCDPKADSTRLILHAKAQDTILSLAASAGSVEDLELEDVMKVGYQDIRCVESGGPEPGVGCAGRGVITSINFLEENGAYENIDYVSYDVLGDVVCGGFAMPIRENKAQEIYIVMSGEMMAMYAANNISKGILKYANSGGVRLGGLICNERQTDKELELAEALAKKLGTQLIYFVPRDNVVQHAELRRMTVLEYAPDSKQADHYRKLAAKVHNNGGKGIIPTPISMDELEDMLMEHGIIKAVDESIIGKTAAELAAS	MSLATTNSVAEIRARNKELIEEVLKVYPEKTAKRRAKHLNVHQAGKSDCGVKSNIKSIPGVMTIRGCAYAGSKGVVWGPIKDMVHISHGPVGCGQYSWGSRRNYYVGTTGIDSFVTLQFTSDFQEKDIVFGGDKKLDKILDEIQELFPLNNGITIQSECPVGLIGDDIEAVSRAKSKEYGGKTIVPVRCEGFRGVSQSLGHHIANDAVRDWIFGHIEAEGKPKFEPTPYDVAIIGDYNIGGDAWSSRILLEEMGLRVIAQWSGDGSLAELEATPKAKLNILHCYRSMNYISRHMEEKFGIPWCEYNFFGPSKIADSLRRIAGYFDDKIKEGAERVIEKYQPLVDAVIAKYRPRLEGKTVMLYVGGLRPRHVIGAYEDLGMDVIGTGYEFGHNDDYQRTA…	MPQSAEHVLDHVELFRGPEYQQMLAKKKIFENPRDPAEVERIKEWTKTAEYREKNFAREALAVNPAKACQPLGAVFASVGFERTLPFVHGSQGCVAYYRSHLSRHFKEPSSCVSSSMTEDAAVFGGLNNMTDGLANSYKMYKPKMIAVSTTCMAEVIGDDLNAFIKTSKEKGSVPADFDVPFAHTPAFVGSHVTGYDNALKGILEHFWDGKAGTAPKLERKPNGAINIIGGFDGYTVGNLREIKRILELMGIQHTVLADNSEVFDTPTDGEFRMYDGGTTLKDAANAIHAKATISMQQWCTEKTLSFAAEHGQDVLSFNYPVGLSATDDFIVALSRISGKEIPEQLARERGRLVDAIADSSAHVHGKKFAIYGDPDLCYGLAAFLLELGAEPTHVLSTN…	MSSLAATVQDIFDEPGCAKNGSKSEAERRNGCTRQLQPGSAAGGCAFDGAKVALQPFTDVAHLVHGPIACEGNSWDNRGAASSGSDLWRTAFTTDLSETDIVFGGEKRLCKAIKEIIDKCDPPAIFVYQTCIPAMIGDDINAVCKAASRRFSKPVIPINSPGFAGSKNLGNKLAGEALLDYVIGTREPDYTTPYDINLIGEYNLSGELWQVKPVLDELGVRILCCISGDGKYREVASSHRARAAMLVCSKSMINVARKMEQRYGIPFFEGSFYGIQDSSESLRQIARLLVERGAPADLLGRTEAVIAREEARAWAAIQPYKPRLEGKRALLMTGGVKSWSVVSALQEAGLELVGTSVKKSTMEDKERIKELMGQDAHMIDDMTAREMYKMLKDAEADIM…	MALVTAPTKACVVNPLKMSQPIGGAYAFMGLRGAMPLLHGSQGCTSFGLTLFVRHFKEAIPLQTTAMSEVATVLGGYENLEQAILNISKRAKPKIIGICSTGVTETNGDDVEAYLKLIRSAYPQLTKLPLVYVSTPDFKGAFQDGWEKAVARMVEVLVDRPSANGLRDPSKVNVLPGCHLTPGDLDELRALLEDFGLYPSFLPDLAGSLDGHIPDEFTSTTIGGIDVDEIASMGRAGWTIAIGAQMQRAAEVMQTKTGVPFRVFERLCGLHPNDDFMMFLSEISGRPIPSKYRRQRSQLADAMLDAHFHIGGRKVAIGAEPDLLFDLSGMLHDMGAQVTVAVTTTQSEVIERIRTKEVLIGDLEDLEGFAKEKHCDLLITHSHGRQAAGRLKVPFYRVG…	MGVDACRGVISVVERGKYIKAAVNSGKIMQSITEHKGCRASAKTGRASCGSQAGRGDLPVEIWERVKNHPCYSEDAHHHYARMHVAVAPACNIQCNYCNRKYDCANESRPGVVSEKLTPEQAVRKVIAVATTIPQMTVLGIAGPGDALANPAKTFKTLALVTEAAPDIKLCLSTNGLALPDYVDTIVRAKVDHVTITINMVDPEIGAKIYPWIFFNHKRYTGIEAARILTNRQLQGLEMLSERGILCKINSVMIPNINDDHLVEVNKAVTSRGAFLHNIMPLISVPEHGTAFGLNGQRGPTAQELKTLQDACEGKINMMRHCRQCRADAVGLLGEDRSAEFTNDQVMKMDVHYDLEMRKAYQKRVENERVSKVAAGQKELAGVSGEMSAITVLVAVATK…
81	Bradyrhizobium japonicum USDA 6	G7DEX0	G7DEZ6	G7DEZ5	G7DEZ4	G7DEZ3	G7DEY1	MASLRQIAFYGKGGIGKSTTSQNTLAALAEMGQKILIVGCDPKADSTRLILHAKAQDTILSLAASAGSVEDLELEDVMKVGYQDIRCVESGGPEPGVGCAGRGVITSINFLEENGAYENIDYVSYDVLGDVVCGGFAMPIRENKAQEIYIVMSGEMMAMYAANNISKGILKYANSGGVRLGGLICNERQTDKELELAEALAKKLGTQLIYFVPRDNVVQHAELRRMTVLEYAPDSKQADHYRKLAAKVHNNGGKGIIPTPISMDELEDMLMEHGIIKAVDESIIGKTAAELAAS	MSLATTNSVAEIRARNKELIEEVLKVYPEKTAKRRAKHLNVHQAGKSDCGVKSNIKSIPGVMTIRGCAYAGSKGVVWGPIKDMVHISHGPVGCGQYSWGSRRNYYVGTTGIDSFVTLQFTSDFQEKDIVFGGDKKLDKILDEIQELFPLNNGITIQSECPVGLIGDDIEAVSRAKSKEYGGKTIVPVRCEGFRGVSQSLGHHIANDAVRDWIFGHIEAEGKPKFEPTPYDVAIIGDYNIGGDAWSSRILLEEMGLRVIAQWSGDGSLAELEATPKAKLNILHCYRSMNYISRHMEEKFGIPWCEYNFFGPSKIADSLRRIAGYFDDKIKEGAERVIEKYQPLVDAVIAKYRPRLEGKTVMLYVGGLRPRHVIGAYEDLGMDVIGTGYEFGHNDDYQRTA…	MPQSAEHVLDHVELFRGPEYQQMLAKKKIFENPRDPAEVERIKEWTKTAEYREKNFAREALAVNPAKACQPLGAVFASVGFERTLPFVHGSQGCVAYYRSHLSRHFKEPSSCVSSSMTEDAAVFGGLNNMTDGLANSYKMYKPKMIAVSTTCMAEVIGDDLNAFIKTSKEKGSVPADFDVPFAHTPAFVGSHVTGYDNALKGILEHFWDGKAGTAPKLERKPNGAINIIGGFDGYTVGNLREIKRILELMGIQHTVLADNSEVFDTPTDGEFRMYDGGTTLKDAANAIHAKATISMQQWCTEKTLSFAAEHGQDVLSFNYPVGLSATDDFIVALSRISGKEIPEQLARERGRLVDAIADSSAHVHGKKFAIYGDPDLCYGLAAFLLELGAEPTHVLSTN…	MSSLAATVQDIFDEPGCAKNGSKSEAERRNGCTRQLQPGSAAGGCAFDGAKVALQPFTDVAHLVHGPIACEGNSWDNRGAASSGSDLWRTAFTTDLSETDIVFGGEKRLCKAIKEIIDKCDPPAIFVYQTCIPAMIGDDINAVCKAASRRFSKPVIPINSPGFAGSKNLGNKLAGEALLDYVIGTREPDYTTPYDINLIGEYNLSGELWQVKPVLDELGVRILCCISGDGKYREVASSHRARAAMLVCSKSMINVARKMEQRYGIPFFEGSFYGIQDSSESLRQIARLLVERGAPADLLGRTEAVIAREEARAWAAIQPYKPRLEGKRALLMTGGVKSWSVVSALQEAGLELVGTSVKKSTMEDKERIKELMGQDAHMIDDMTAREMYKMLKDAEADIM…	MALVTAPTKACVVNPLKMSQPIGGAYAFMGLRGAMPLLHGSQGCTSFGLTLFVRHFKEAIPLQTTAMSEVATVLGGYENLEQAILNISKRAKPKIIGICSTGVTETNGDDVEAYLKLIRSAYPQLTKLPLVYVSTPDFKGAFQDGWEKAVARMVEVLVDRPSANGLRDPSKVNVLPGCHLTPGDLDELRALLEDFGLYPSFLPDLAGSLDGHIPDEFTSTTIGGIDVDEIASMGRAGWTIAIGAQMQRAAEVMQTKTGVPFRVFERLCGLHPNDDFMMFLSEISGRPIPSKYRRQRSQLADAMLDAHFHIGGRKVAIGAEPDLLFDLSGMLHDMGAQVTVAVTTTQSEVIERIRTKEVLIGDLEDLEGFAKEKHCDLLITHSHGRQAAGRLKVPFYRVG…	MGVDACRGVISVVERGKYIKAAVNSGKIMQSITEHKGCRASAKTGRASCGSQAGRGDLPVEIWERVKNHPCYSEDAHHHYARMHVAVAPACNIQCNYCNRKYDCANESRPGVVSEKLTPEQAVRKVIAVATTIPQMTVLGIAGPGDALANPAKTFKTLALVTEAAPDIKLCLSTNGLALPDYVDTIVRAKVDHVTITINMVDPEIGAKIYPWIFFNHKRYTGIEAARILTNRQLQGLEMLSERGILCKINSVMIPNINDDHLVEVNKAVTSRGAFLHNIMPLISVPEHGTAFGLNGQRGPTAQELKTLQDACEGKINMMRHCRQCRADAVGLLGEDRSAEFTNDQVMKMDVHYDLEMRKAYQKRVENERVSKVAAGQKELAGVSGEMSAITVLVAVATK…
82	Bradyrhizobium jicamae	A0A0R3LXA0	A0A0R3LBP7	A0A0R3L2Z0	A0A0R3L2Y7	A0A0R3LBI1	A0A0R3LES2	MASLRQIAFYGKGGIGKSTTSQNTLAALAEMGHKILIVGCDPKADSTRLILHAKAQDTILSLAANAGSVEDLEIEDVMKIGYKDIRCVESGGPEPGVGCAGRGVITSINFLEENGAYEDIDYVSYDVLGDVVCGGFAMPIRENKAQEIYIVMSGEMMAMYAANNISKGILKYANSGGVRLGGLICNERQTDKELELAEALAKKLGTQLIYFVPRDNVVQHAELRRMTVLEYASDSQQADHYRNLATRIHNNGGKGIIPTPISMDELEDMLMEHGIMKPVDEAIVGKTAAELAAS	MSLVTTGSVAEIKARNKQLIEEVLKVYPEKTAKRRAKHLNVHEDGKSDCGVKSNLKSIPGVMTIRGCAYAGSKGVVWGPIKDMIHISHGPVGCGQYSWGSRRNYYIGTTGIDTFVTLQFTSDFQEKDIVFGGDKKLAKVIDEIQELFPLNNGITIQSECPIGLIGDDIEAVSRVKSKEYGGKTFVPVRCEGFRGVSQSLGHHIANDAVRDWVFDKITPESKSKFESTPYDVAIIGDYNIGGDAWSSRILLEEMGLRVIAQWSGDGSLAELEATPKAKLNVLHCYRSMNYISRHMEEKFGIPWCEYNFFGPSKIAESLRKIAGYFDDRIKEGAERVIAKYQPLVDAVIAKYRPRLEGKTVMLFVGGLRPRHVIGAYEDLGMEVAGTGYEFGHNDDYQRTA…	MAQNAEHVLDHFELFRGPEYQQMLDNKKKMYENPRDPAEVERIREWAKTPEYREKNFAREALTVNPAKACQPLGAVFASVGFEGTLPFVHGSQGCVAYYRSHLSRHFKEPSSCVSSSMTEDAAVFGGLNNMIDGLANSYNMYKPRMIAVSTTCMAEVIGDDLNAFIKTSKEKGSVPAEFDVPFAHTPAFVGSHVTGYDNALKGILEHFWDGKAGTTPKLERTPNEKINFIGGFDGYTVGNLREIKRIFELMGIQYTILADNSDVLDTPTDGEFRMYDGGTTLEDAANAVHAKATISMQQWCTEKTLPFISDHGHEVVAFNYPVGVSATDEFLMALSRISGKDIPDKLARERGRLIDAMADSNAHIHGKKFAIYGDPDLCYGLAAFLLELGAEPIHVLST…	MSSLSAAIQDVFNEPGCAKNANKSEAERKKGCTKQLQPGSAAGGCAFDGAKIALQPFTDVAHLVHGPIACEGNSWDNRGAASSGASIWRTGFTTDMNETDIVFGGEKRLYHAIREIVEKYNPTAIFVYQTCVPAMIGDDINAVCKAASQKFGKPVIPINSPGFVGPKSLGSKLAGEALLEHVIGTEEPDHTTPYDINLIGEYNLSGELWQVKPLFDELGIRILSCISGDGKYREVASSHRARAAMMVCSKAMINVARKMEERYGIPFFEGSFYGIQDSSDSLREIARLLVERGAPEDLIERTEAVIAREEARVWAAIEPYKPRFSGKRALLITGGVKSWSVVAALQEAGLELIGTSVKKSTKEDKERIKERMGQDAHMIEDMKPREMYKMLKDAKADIM…	MTIVTAPKKACVVNPLKMSQPIGGAFAFLGLRGAMPLLHGSQGCTSFGLTLFVRHFKEAVPLQTTAMSEVATVLGGYENVEQSILNIYNRAKPEIIGICSTGVTETNGDDVDAYIKLIRDRHPQLAKFPLVYVSTPDFKDAFQDGWEKTVARLVEVLVEPPAVETERDPARVNVLPGCHLTPGDLDELRTILEDFGLKPSFLPDLAGSLDGHIPDDFTPTTIGGIGVDDVVSMGRAGWTIAIGAQMRRAAETMQAKAGVPFRLFERLCGLIPNDQFIAFLNEISGRPIPLKYRRQRGQLADAMLDAHFHIAGRRLAIGAEPDLLFDVSSMLHEMGAQIAAAVTTTQSPVLEHVKTNEVLIGDLEDLEELAKARACDLLITHSHGRQAAARLNVPFYRAG…	MDVSECNEASSFGGAADLGEVKQAHTGHKGCGTLGGRDKASCGSQARQGDLPPAIWEKVKSHPCYSEEAHHHYARMHVAVAPACNIQCNYCNRKYDCANESRPGVVSEKLTPEQAAKKVLAVASTIPQMTVLGIAGPGDPLANPKKTFKTFELVAKAAPDIKLCLSTNGLALPDHVDAIARLNIDHVTITITMIDPEIGAKIYPWIFYGHRRYTGVKAAKILTDRQLQGLEMLAERGILCKINSVMIPGINDQHLVDVNKAVKSRGAFLHNVMPLISAPQHGTVFGLNGQRGPTAQELKTLQDACEGEMNMMRHCRQCRADAVGLLGEDRGAEFTTEKIMAMDVNYDLETRKAYQAKVEEERAATVAAKQQKLADLAGETSDINLLVAVASKGSGLINE…
83	Bradyrhizobium lablabi	A0A0R3MLA5	A0A0R3MCI5	A0A0R3MBC2	A0A0R3MJT5	A0A0R3MBB5	A0A0R3MIJ8	MASLRQIAFYGKGGIGKSTTSQNTLAALAEMGHKILIVGCDPKADSTRLILHAKAQDTILSLAANAGSVEDLEIEDVMKIGYQDIRCVESGGPEPGVGCAGRGVITSINFLEENGAYENIDYVSYDVLGDVVCGGFAMPIRENKAQEIYIVMSGEMMAMYAANNISKGILKYANSGGVRLGGLICNERQTDKELELAEALAKKLGTQLIYFVPRDNVVQHAELRRMTVLEYAPESQQADHYRNLATKIHNNGGKGIIPTPISMDELEDMLMEHGIMKPVDEAIVGKTAAELAAE	MSLATSQGIAEIKARNKELIQEVLKVYPEKTAKRRAKHLNVHEIGKSDCGVKSNIKSIPGVMTIRGCAYAGSKGVVWGPIKDMIHISHGPVGCGQYSWGSRRNYYVGTTGIDSFVTLQFTSDFQEKDIVFGGDKKLVKIIDEIQELFPLNNGITIQSECPIGLIGDDIEAVSRAKSKEYEGKTIVPVRCEGFRGVSQSLGHHIANDAVRDWVFDKVTPESKPTFEPTPYDVAIIGDYNIGGDAWSSRILLEEMGLRVIAQWSGDGSLAELEATPRAKLNVLHCYRSMNYISRHMEEKFGIPWCEYNFFGPSKIVESLRKIAGYFDDKIKEGAERVIEKYQPLVDAVIAKYRPRLEGKSVMLFVGGLRPRHVIGAYEDLGMEVVGTGYEFGHNDDYQRTA…	MAQSAEHVLDHFELFRGPEYQQMLANKKKMFENPRDPAEVERVREWSKTAEYREKNFAREALTVNPAKACQPLGAVFASVGFEGTLPFVHGSQGCVAYYRSHLSRHFKEPSSCVSSSMTEDAAVFGGLNNMIDGLANSYNMYKPKMIAVSTTCMAEVIGDDLNAFIKTSKEKGSVPADFDVPFAHTPAFVGSHVTGYDNALKGILEHFWDGKAGTASKLERAPNKKINLIGGFDGYTVGNIREIKRIFELMGIQNTVLADNSDVFDTPTDGEFRMYDGGTALEDAANAVHAKATISMQQWCTEKTLPFIADHGQEVVAFNYPVGVSATDEFLMALSRISGKDIPEELARERGRLVDAMADSSAHIHGKKFAIYGDPDLCYGLAAFLLELGAEPIHVLAT…	MSSLSATIQKIFNEPGCAKNANKSDAERNKGCAKQLQPGGAAGGCAFDGAKIALQPFTDVAHLVHGPIACEGNSWDNRGAASSGASIWRTGFTTDMNETDIVFGGEKRLYKAIKEIIKKYNPPAIFVYQTCVPAMIGDDINAVCKAASQKLGKPVIPINSPGFVGPKNLGNKLAGEALLEHVIGTEEPDYTTPYDINLIGEYNLCGELWQVKPLLDELGIRILSCISGDGKYREVASSHRARAAMIVCSKAMINVARKMEGRYGIPFFEGSFYGIQDSSDSLRQIARLLVERGAPCELIERTESVIAREEARAWATIELYKPRFAGKRALLITGGVKSWSVVAALQEAGLELVGTSVKKSTKQDKERIKELMGQDALMIGDMTPREIYEMLKDAKADIM…	MAIVTTPKKACAVNPLKMSQPIGGAFAFMGLRGAMPLLHGSQGCTSFGLTLFVRHFKEAVPLQTTAMSEVATVLGGYENVEQAILNIYNRAKPEIIGICSTGVTETNGDDVDGYIKLIREQHPQLAKCPLVFVSTPDFKDAFQDGWAKTVACMVEVLVEAPPVGVERDPARVNVLPGCHLTPGDLDELRTILEDFGLKPSFLPDLAGSLDGHIPDEFTPTTIGGIGVDEVAGMGRSSWTIAIGEQMRRAAEAIQAKAGVPFRLFERLCGLIPNDEFIAFLSDISGRPVPAKYRRQRGQLSDAMLDAHFHVGGRKLAIGAEPDLLFDLSSMLHEMGAQVTAAVTTTQSPVLERIGTNEVLIGDLEDLEELARTRNCDLLITHSHGRQAAARLKIPFYRAG…	MDVSALDEASSAASAVEIGEIRQVIAEHKGCGTSGASGKASCGSQASQAKLPTEIWEKVKNHPCYSEEAHHHYARMHVAVAPACNMQCNYCNRKYDCANESRPGVVSEKLTPEQAAKKVLAVASAIPQMTVLGIAGPGDPLANPKRTFKTFELVAKAAPDIKLCLSTNGLMLPDHVDTIARFKIDHVTITINMIHPEIGAKIYPWIFYNHTRYTGLEAATILNERQLQGLEMLTKRGILCKINSVMIPGINDHHLVEVNKAIKSRGAFLHNIMPLISAPEHGTVFGLNGQRGPISRELKALQDVCEGETNMMRHCRQCRADAVGLLGEDRGAEFTTEKIMAMDVNYDLEMRKAYQAKVEEKRAAKVAAAQEELAELASEMSGIKLLVAVATRGSGLINE…
84	Bradyrhizobium liaoningense	A0A151FHF8	A0A151FHG6	A0A151FHF4	A0A151FHF6	A0A151FHA7	A0A151FG86	MSSLRQIAFYGKGGIGKSTTSQNTLAALAEMGQKILIVGCDPKADSTRLILHAKAQDTILSLAASAGSVEDLELEDVMKVGYKDIRCVESGGPEPGVGCAGRGVITSINFLEENGAYENIDYVSYDVLGDVVCGGFAMPIRENKAQEIYIVMSGEMMAMYAANNISKGILKYANSGGVRLGGLICNERQTDKELELAEALAKKLGTQLIYFVPRDNVVQHAELRRMTVLEYAPDSKQADHYRNLATKVHNNGGKGIIPTPISMDELEDMLMEHGIIKPVDESIIGKTAAELAAS	MSVAKTQSMAEIKTRNKELIEEVLKVYPEKTAKRRAKHLNVHQAGKSDCGVKSNIKSIPGVMTIRGCAYAGSKGVVWGPIKDMVHISHGPVGCGQYSWGSRRNYYVGTTGIDSFVTLQFTSDFQEKDIVFGGDKKLVKVLDEIQELFPLNNGITIQSECPIGLIGDDIEAVSRAKSKEYGGKTIVPVRCEGFRGVSQSLGHHIANDAVRDWIFDKLEPDCKPKFEPTPYDVAIIGDYNIGGDAWSSRILLEEMGLRVIAQWSGDGSLAELEATPKAKLNILHCYRSMNYISRHMEEKFGIPWCEYNFFGPSKIAESLRKIAGYFDDKVKQGAERVIEKYQPLANAVIAKYRPRLEGKTVMLYVGGLRPRHVIGAYEDLGMEVIGTGYEFGHNDDYQRTA…	MAQSAEHVLDHLELFRGPEYQQMLAKKKIFENPRDPAEVERIKEWTKTAEYREKNFAREALAVNPAKACQPLGAVFASVGFEGTLPFVHGSQGCVAYYRSHLSRHFKEPSSCVSSSMTEDAAVFGGLNNMIDGLANSYNMYKPKMIAVSTTCMAEVIGDDLNAFIKTSKEKGSVPADFDVPFAHTPAFVGSHVTGYDNALKGILEHFWDGKAGTAPKLERKQNGAINIIGGFDGYTVGNLREIKRILALMGIQHTILADNSEVFDTPTDGEFRMYDGGTRLEDAANAVHAKATISMQQWCTEKTLPFVAEHGQDIVSFNYPVGLSATDDFIVALSRISGRQIPEQLARERGRLVDAIADSSSHIHGKKFAIYGDPDLCYGLAAFLLELGAEPTHVLSTN…	MSSLAATVQNIFDEPGCAKNGSKSDAERKKGCTKQLQPGSAAGGCAFDGAKIALQPFTDVAHLVHGPIACEGNSWDNRGAASSGSNLWRTAFTTDLSETDIVFGGEKRLCKAIKEIVEKCDPPAIFVYQTCIPAMIGDDINAVCKAASQRFAKPVIPINSPGFVGSKNLGNKLAGEALLDYVIGTQEPDYTTPYDINLIGEYNLSGELWQVKPLLDELGVRILSCISGDGKYREVASSHRARAAMLVCSKSMINVARKMEQRHGIPFFEGSFYGIQDSSEALRQLARLLVERGAPTDLLGRTEAVITREEARAWAAIEPYKPRFEGKRALLITGGVKSWSVVAALQEAGLELVGTSVKKSTRKDKERIKKLMGHDAHMIEDMTPREMYKMLKDTKADIM…	MAIVTAPTKACTVNPLKMSQPIGGAFAFMGLRGAMPLLHGSQGCTSFGLTLFVRHFKEAVPLQTTAMSEVATVLGGYENLEQAILNIYDRTKPKIIGVCSTGVTETNGDDVDAYLKLIRSKHPQLAKLPLVYVSTPDFKGAFQDGWEKAVARIVEVMVEGSNANGLRDPSNVNVLPGCHLTPGDLDELRVILEDFGLCPSFLPDLAGSLDGHIPDEFTSTTTGGIGVDDIVSMGRAGWTIAIGAQMQRAAELMQAKTGVPFRLFERLCGLCPNDEFMTFLSEISGRPIPLKYRRQRGQLADAMLDAHFHIGGRKVAIGAEPDLLFDLSGMLHDMGAQVTVAVTTTHSRVIERIKTKEVLIGDLEDLEGLAKTKHCDLLITHSHGRQAAARLKVPYYRTG…	MNAVVERGKYSNAAQDSDKMMQYADKHKDCHASAKTRQASCGSQAGQGDLPNEIWEKVKNHPCYSEEAHHHYARMHVAVAPACNIQCNYCNRKYNCANESRPGVVSEKLTPEQAVRKVLAVATTIPQMTVLGIAGPGDPLANPAKTFKTFELVAKAAPDIKLCLSTNGLALPDHIDTIAKCKIDHVTITINMVDPEIGAKIYPWIFFSHKRHTGIDAARILTDRQLQGLEMLSKRGVLCKVNSVMIPGINDHHLIEVNKAVKSRGAFLHNIMPLISAPEHGTVFGLNGQRGPTAQQLKGLQDACEGEIKVMRHCRQCRADAVGLLGEDRSAEFTNDQIMKMDVQYDLEMRKAFQEGVDHARAAKVAAAQKEGEEFAREMSAITLLVAVATKGSGLINEH…
85	Bradyrhizobium oligotrophicum S58	M4Z5C2	M4Z4E3	M4Z4Y4	M4ZPY5	M4Z5M6	M4Z5D8	MSSLRQIAFYGKGGIGKSTTSQNTLAALAEMGHRILIVGCDPKADSTRLILHAKAQDTILSLAAAAGSVEDLEIEEVMKVGYRDIRCVESGGPEPGVGCAGRGVITSINFLEENGAYEDIDYVSYDVLGDVVCGGFAMPIRENKAQEIYIVMSGEMMAMYAANNISKGILKYANSGGVRLGGLVCNERQTDKELELADALAKKLGTKLIYFVPRDNIVQHAELRRMTVLEYAPDSVQAGHYRSLAEKIHNNAGKGIIPTPITMDELEDMLMEHGIMKAVDESQIGKTAADLAATA	MSVTEKQSVAEIKARNKELIAEVLKVYPEKTAKRRAKHLNVHENGKSDCGVKSNIKSIPGVMTIRGCAYAGSKGVVWGPIKDMIHISHGPVGCGQYSWAARRNYYIGTTGIDTFVTMQFTSDFQEKDIVFGGDKKLAKIMDEIQDLFPLNNGITVQSECPIGLIGDDIEAVSKVKSKEYDGKTIVPVRCEGFRGVSQSLGHHIANDAIRDWVFDKIPADAAPRFEPSDYDVAIIGDYNIGGDAWSSRILLEEMGLRVIAQWSGDGSLAELEATPKAKLNVLHCYRSMNYISRHMEEKYNIPWCEYNFFGPSKIAESLRKIASFFDDKIKEGAERVIAKYQPLMDAVIAKYRPRLEGKTVMLFVGGLRPRHVIGAYEDLGMEVVGTGYEFGHNDDYQRTA…	MTQSAEHVLDHFELFRGPEYQQMLANKKKMFENPRDPAEVERIREWAKTPEYREKNFAREALTVNPAKACQPLGAVFVAVGFEGTMPFVHGSQGCVAYYRSHLSRHFKEPSSCVSSSMTEDAAVFGGLNNMIDGLANTYSMYKPKMIAVSTTCMAEVIGDDLNAFIKTSKEKGSVPAEYDVPFAHTPAFVGSHVTGYDNALKGIIEHFWDGKAGTAPKLERVPNEKINFIGGFDGYTVGNLREIKRIFKTMGIDYTILGDNENVFDTPTDGEFRMYAGGTTLEDAANAIHAKATISMQEYCTEKTLPMIGNHGQEVVAFNHPVGVTGTDAFIMALSRITGKEIPEEIALERGRLVDAIADSSAHIHGKKFAIYGDPDLCLGLAAFLLELGAEPTHVLAT…	MSSLSATIQNVFNEPGCGKNANKSEAERKKGCTKQLQPGGAAGGCAFDGAKVALQPLADVAHLVHGPIACEGNSWDNRGAASSGSQLWRTGFTTDINETDVVFGGEKRLYKAIKEIIEKYDPPAVFVYQTCVPAMTGDDINAVCKAASAKFGKPCIPVNSPGFVGPKNLGNKLAGEALLDHVIGTVEPEVTTPYDLNIIGEYNLSGELWQVKPLFDELGIRISACISGDGRYKDVASSHRARAAMMVCSKAMINVARKMEERYGIPFFEGSFYGIQDSSDSLREIARLLVERGAPADLLDRTEAVIAREEAKAWAAIEPFKQRLTGKKVLLITGGVKSWSVVAALQEAGMELVGTSVKKSTKEDKERIKELMGQDAHMIDDMAPREMYKMLKDAKADIM…	MAKVTIGKKACAVNPLKMSQPIGGAFAFLGLRGAMPLLHGSQGCTSFGLTLFVRHFKEAVPMQTTAMSEVATVLGGYENVEQAILNIHKRQKPEIIGICSTGVTETKGDDVDGYIRLIREKHPELASYPLVYVSTPDFKDAFQDGWDKTVAKMVEVLVDKPTSTRRDPARVNVLPGCHLTPGDIEELRTIIEDFGLEPSFLPDIGGSLDGHIPDEFTPTTIGGIGLEEIAMMGSASWTIAIGAQMKRAAEAMQVRTGVPYRLFERLCGLLPNDELMTFLSEISGRPVPAKYRRQRGQLADAMLDAHFHIGGRRLAIGAEPDLLFDVSSMLHEMGAQVAVAVTTTQSPLLERMPCDEVLIGDLEDLENLAKARDCALMMTHSHGRQAASRLKIPFYRIGF…	MDASVQHEQATIPDGEQLSSVMQTIAEHKGCGTSGGSGKASCGSGAGENDLPPDIWEKVKNHPCYSEEAHHHYARMHVAVAPACNIQCNYCNRKYDCANESRPGVVSEKLTPEQAAKKVLAVASTIPQMTVLGIAGPGDPLANPEKTFKTFELIARTAPDIKLCLSTNGLALPDHVDTIAGFNVDHVTITINMVDPEIGAKIYPWVFWKHKRYTGVEAAKLLTDRQLQGLEMLTERGILCKVNSVMIPGVNDKHLVEVNKAVKSRGAFLHNIMPLISSPEHGTVFGLTGQRGPTAQELKALQDECEGEMNMMRHCRQCRADAVGLLGEDRSAEFTTDKIMAMEVNYDIDSRKAYQEAVESERVAKVVARQEELASLAGQSSDIKLLVAVATKGSGLINE…
86	Bradyrhizobium pachyrhizi	A0A0R3CJ94	A0A0R3CJG9	A0A0R3CRI2	A0A0R3CS85	A0A0R3CR98	A0A0R3CP50	MSSLRQIAFYGKGGIGKSTTSQNTLAALAEMGQKILIVGCDPKADSTRLILHAKAQDTILSLAASAGSVEDLELEDVMKVGYKDIRCVESGGPEPGVGCAGRGVITSINFLEENGAYENIDYVSYDVLGDVVCGGFAMPIRENKAQEIYIVMSGEMMAMYAANNISKGILKYANSGGVRLGGLVCNERQTDKELELAEALAKKLGTQLIYFVPRDNVVQHAELRRMTVLEYAPESQQADHYRNLATKIHNNGGKGIIPTPISMDELEDMLMEHGIMKAVDESIIGKTAAELAAS	MSLATTQSIAEIKARNKELIEEVLKVYPEKTAKRRAKHLNVHQAGKSDCGVKSNIKSIPGVMTIRGCAYAGSKGVVWGPIKDMVHISHGPVGCGQYSWGSRRNYYVGTTGVDSFVTLQFTSDFQEKDIVFGGDKKLIKILDEIQELFPLNNGITIQSECPIGLIGDDIEAVSRAKSKEYGGKTIVPVRCEGFRGVSQSLGHHIANDAVRDWIFDKLETDDKPKFESTPYDVAIIGDYNIGGDAWSSRILLEEMGLRVIAQWSGDGSLAELEATPKAKLNILHCYRSMNYISRHMEEKFGIPWCEYNFFGPSKIAESLRKIAGYFDDRIKEGAERVIEKYLPLVNAVIAKYRPRLEGKTVMLYVGGLRPRHVIGAYEDLGMEVVGTGYEFGHNDDYQRTA…	MAQSAEHVLDHVELFRGPEYQKMLADKKMFENPRDPAEVERIKEWTKTAEYREKNFAREALTVNPAKACQPLGAVFVSVGFEGTLPFVHGSQGCVAYYRSHLSRHFKEPSSCVSSSMTEDAAVFGGLNNMIDGLANSYNMYKPKMIAVSTTCMAEVIGDDLNAFIKTSKEKGSVPAEFDVPFAHTPAFVGSHVTGYDNALKGILEHFWDGKAGTAPKLEREPNEAINIIGGFDGNTVGNLREIKRILALMDIKHTILADNSEVFDTPTDGEFRMYDGGTTLQDAANAVHAKATISMQQWCTEKTLPFVSQHGQDVVSFNYPVGVSATDDFLVALSRISGKEIPEELARERGRLVDAIADSSAHIHGKKFAIYGDPDLCYGLAAFLLELGAEPTHVLSTN…	MSSLAARVQSIFNEPGCAKNGSKSEAERKKGCTKQLQPGSAAGGCAFDGAKIALQPFTDVAHLVHGPIACEGNSWDNRGAASSGSSLWRTAFTTDMSETDIVFGGEKRLCKAIKEIIDKHDPPAVFVYQTCIPAMIGDDIDAVCKAASQRFGKPVIPINSPGFVGSKNLGNKLAGEALLDYVIGTQEPDYTTPYDVNLIGEYNLSGELWQVKPLLDELGVRILSCISGDAKYREVASSHRARAAMLVCSKAMLNVARKMEERYGIPFFEGSFYGIQDSSESLRRIARLLVERGAPMDLLGRTEAVIAREEARAWAAIGPYKPRFKGKKALLITGGVKSWSVVAALQQAGLELVGTSVKKSTREDKKRIKQLMGQDAHMIEDMTPREMYKMLKEAKADIM…	MAIATVPTKACAVNPLKMSQPIGAAFAFMGLSGAMPLLHGSQGCTSFGLTLFVRHFKEAVPLQTTAMSEVATVLGGYENLEQAILNIYNRTKPKIIGICSTGVTETNGDDVDAYLKLIRDKHPRLAKLPLVYVSTPDFKGAFQDGWEKAVARIVDLLVERPNVSGLRDPSRVNVLPGCHLTPGDLDELRTILEDFGLRPSFLPDLAGSLDGHIPDEFAATTIGGIGVDEIASMGRAGWTIAVGGQMRRAAEVMQAKTGVPIRLFERLCGLDPNDDLMTFLSEISGRPVPSKYRRQRGQLADAMLDTHFHIGGRKLAIAAEPDLLFDLSSMLHDMGAEVAVAVTTTQSAVIERIKTEEVLIGDLEDLEELAKTKRCDLLITHSHGRQAAARLKIPFYRAG…	MNAVVGRGKYAEAAVGAGKMVQTAAEHKGCRTSSNIGQARCGSRAGQGDLPTEIWEKVKNHPCYSEEAHHHYARMHVAVAPACNIQCNYCNRKYDCANESRPGVASEKLTPEQAVKKVLAVAATIPQMTVLGIAGPGDPLANPEKTFKTFELVAKAAPDIKLCLSTNGLSLPDYVDIIAKSKIDHVTITINTIDPEIGAKIYPWIFFDHRRYTGIDAARILTNRQLQGLEMLSERGILCKVNSVMIPHINDHHLVEVNKAVKSRGAFLHNIMPLISAPEYGTVFGLNGQRGPTALELRALQDACEGEINMMRHCRQCRADAVGLLGEDRSAEFTTDKVMKMDVEYDLDVRQAYRDRVEDERAAKGNANNEELGKLAGETSEISLLVAVATKGSGIINEH…
87	Bradyrhizobium paxllaeri	A0A1B9Z780	A0A1B9YQN4	A0A1B9YQN3	A0A1B9YQY2	A0A1B9YR09	A0A1B9YWZ2	MASLRQIAFYGKGGIGKSTTSQNTLAALAEMGHKILIVGCDPKADSTRLILHAKAQDTILSLAANAGSVEDLEIEDVMKIGYQDIRCVESGGPEPGVGCAGRGVITSINFLEENGAYENIDYVSYDVLGDVVCGGFAMPIRENKAQEIYIVMSGEMMAMYAANNISKGILKYANSGGVRLGGLICNERQTDKELELAEALAKKLGTQLIYFVPRDNVVQHAELRRMTVLEYAPESQQADHYRNLATKIHNNGGKGIIPTPISMDELEDMLMEHGIMKPVDEAIIGKTAAELAAE	MSLATTQSTAEIKARNKELIQEVLKVYPEKTAKRRAKHLNVHEIGKSDCGVKSNIKSIPGVMTIRGCAYAGSKGVVWGPIKDMIHISHGPVGCGQYSWGSRRNYYVGTTGIDSFVTLQFTSDFQEKDIVFGGDKKLVKIIDEIQELFPLNNGITIQSECPIGLIGDDIEAVSRAKSKEYEGKTIVPVRCEGFRGVSQSLGHHIANDAVRDWVFDKVTPESKPTFEPTPYDVAIIGDYNIGGDAWSSRILLEEMGLRVIAQWSGDGSLAELEATPRAKLNVLHCYRSMNYISRHMEEKFGIPWCEYNFFGPSKIVESLRKIAGYFDDKIKEGAERVIEKYQPLVDAVIAKYRPRLEGKSVMLFVGGLRPRHVIGAYEDLGMEVVGTGYEFGHNDDYQRTA…	MAQSAEHVLDHFELFRGPEYQQMLANKKKMFENPRDPAEVERVREWSKTAEYREKNFAREALTVNPAKACQPLGAVFASVGFEGTLPFVHGSQGCVAYYRSHLSRHFKEPSSCVSSSMTEDAAVFGGLNNMIDGLANSYNMYKPKMIAVSTTCMAEVIGDDLNAFIKTSKEKGSVPADFDVPFAHTPAFVGSHVTGYDNALKGILEHFWDGKAGTASKPERAPNKKINLIGGFDGYTVGNIREIKRIFELMGIQNTVLADNSDVFDTPTDGEFRMYDGGTTLEDAANAVHAKATISMQQWCTEKTLPFIADHGQEVVAFNYPVGVSATDEFLMALSRISGKDIPEELARERGRLVDAMADSSAHIHGKKFAIYGDPDLCYGLAAFLLELGAEPIHVLAT…	MSSLSATIQKIFNEPGCAKNANKSDAERNKGCAKQLQPGGAAGGCAFDGAKIALQPFTDVAHLVHGPIACEGNSWDNRGAASSGASIWRTGFTTDMNETDIVFGGEKRLYKAIKEIIKKYNPPAIFVYQTCVPAMIGDDINAVCKAASQKLGKPVIPINSPGFVGPKNLGNKLAGEALLEHVIGTEEPDYTTPYDINLIGEYNLCGELWQVKPLLDELGIRILSCLSGDGKYREVASSHRARAAMIVCSKAMINVARKMEGRYGIPFFEGSFYGIQDSSDSLRQIARLLVERGAPCELIERTEAVIAREEARAWATIELYKPRFAGKRALLITGGVKSWSVVAALQEAGLELVGTSVKKSTKQDKERIKELMGQDALMIEDMTPREIYKMLKDAKADIM…	MAIVTTPKKACAVNPLKMSQPIGGAFAFMGLRGAMPLLHGSQGCTSFGLTLFVRHFKEAVPLQTTAMSEVATVLGGYENVEQAILNIYNRAKPEIIGICSTGVTETNGDDVDGYIKLIREQHPQLAKCPLVFVSTPDFKDAFQDGWEKTVACMVEVLVGAPPVGVERDPARVNVLPGCHLTPGDLDELRTILEDFGLKPSFLPDLAGSLDGHIPGEFTPTTIGGIGVDEVAGMGRSSWTIAIGEQMRRAAEAIQAKAGVPFRLFERLCGLIPNDEFIAFLSDISGRPVPAKYRRQRGQLSDAMLDAHFHVGGRKLAIGAEPDLLFDLSSMLHEMGAQVTAAVTTTQSPVLERIGTNEVLIGDLEDLEELARTRNCDLLITHSHGRQAAARLKIPFYRTG…	MDVSALDEASAAASAVEIGEIRQVIAEHKGCGTSGASGKASCGSQASQAKLPTEIWEKVKNHPCYSEEAHHHYARMHVAVAPACNMQCNYCNRKYDCANESRPGVVSEKLTPEQAAKKVLAVASTIPQMTVLGIAGPGDPLANPKRTFKTFELVAKAAPDIKLCLSTNGLMLPDHVDRIASLKIDHVTITINMIHPEIGAKIYPWIFYNHKRYTGIEAATILNERQLQGLEMLTKRGILCKINSVMIPGINDQHLVEVNKAIKSRGAFLHNIMPLISAPEHGTVFGLNGQRGPISRELKALQDVCEGETNMMRHCRQCRADAVGLLGEDRGAEFTTEKIMAMDVNYDLEMRKAYQAKVEEKRAAKVAAAQEELPELASEMSGIKLLVAVATRGSGLINE…
88	Bradyrhizobium retamae	A0A068LKE3	A0A0R3MIJ0	A0A0R3MHT7	A0A0R3MID9	A0A0R3MHL0	A0A0R3M8U7	MASLRQIAFYGKGGIGKSTTSQNTLAALAEMGHKILIVGCDPKADSTRLILHAKAQDTILSLAANAGSVEDLELEDVMKIGYQDIRCVESGGPEPGVGCAGRGVITSINFLEENGAYENIDYVSYDVLGDVVCGGFAMPIRENKAQEIYIVMSGEMMAMYAANNISKGILKYANSGGVRLGGLICNERQTDKELELAEAMAKKLGTQLIYFVPRDNVVQHAELRRMTVLEYAPESQQADHYRNLATKIHNNGGKGIIPTPISMDELEDMLMEHGIMKSVDEDIIGKTAAELAAE	MSLAPTQSIAEIKARNKELIQEVLKVYPEKTAKRRAKHLNVHEVGKSDCGVKSNLKSIPGVMTIRGCAYAGSKGVVWGPIKDMIHISHGPVGCGQYSWGSRRNYYVGTTGIDSFVTLQFTSDFQEKDIVFGGDKKLVKVIDEIQELFPLNNGITIQSECPIGLIGDDIEAVSRAKSKEYGGKTIVPVRCEGFRGVSQSLGHHIANDAVRDWVFDKVMPESKPMFEPTPYDVAIIGDYNIGGDAWSSRILLEEMGLRVIAQWSGDGSLAELEATPKAKLNVLHCYRSMNYISRHMEEKFGIPWCEYNFFGPAKIVESLRKIAGYFDDKIKEGAERVIAKYQPLVDAVIAKYRPRLEGKSVMLFVGGLRPRHVIGAYEDLGMEVVGTGYEFGHNDDYQRTA…	MAQSAEHVLDHFELFRGPEYQQMLANKKKMFENPRDAAEVERIREWAKTPEYREKNFAREALTVNPAKACQPLGAVFASVGFEATLPFVHGSQGCVAYYRSHLSRHFKEPSSCVSSSMTEDAAVFGGLNNMIDGLANSYNMYKPKMIAVSTTCMAEVIGDDLNAFIKTSKEKGSVPADFDVPFAHTPAFVGSHVTGYDNALKGILEHFWDGKAGTAAKLERAPNKKINLIGGFDGYTVGNIREIKRIFELMGIQYTILADNSDVFDTPTDGEFRMYDGGTTLEDAANAVHAKATISMQQWCTEKTLPFIADHGQEVVAFNYPVGVSATDEFLMALSRISGKDIPEGLARERGRLVDAMADSSAHVHGKKFAIYGDPDLCYGLAAFLLELGAEPIHVLST…	MSSLSATIQEMFNEPGCAKNANKSDAERKKGCTKQLQPGGAAGGCAFDGAKIALQPFTDVAHLVHGPIACEGNSWDNRGAASSGASIWRTGFTTDMNETDIVFGGEKRLYKAIKEIINKYSPSAIFVYQTCVPAMIGDDINAVCKAASQKLGKPVIPVNSPGFVGPKNLGNKLAGEALLEHVIGTQEPDYTTPYDINLIGEYNLSGELWQVKPLLDELGIRILSCISGDGKYREVASSHRARAAMMVCSKAMINVARKMEERYGIPFFEGSFYGIQDSSDSLRQIARLLVERGAPSELIERTEAVIAREEARAWAAIERYKPRFAGKRALLITGGVKSWSVVAALQEAGLELVGTSIKKSTKQDKERIKELMGQDAHMIEDMTPREIYKMLKDAKADIM…	MAIVTTPKKACAVNPLKMSQPIGGAFAFMGLRGAMPLLHGSQGCTSFGLTLFVRHFKEAVPLQTTAMSEVATVLGGYDNVEQAILNIYNRAKPEIIGICSTGVTETNGDDVDGYIKLIREQHPQLAKFPLVFVSTPDFKDAFQDGWGKTVACMVEVLVEAPAVGAERDPARVNVLPGCHLTPGDLDELRTILEDFGLKPSFLPDLAGSLDGHIPDEFTPTTIGGIGVDEVAGMGRSSWTIAIGAQMRRAAEAMQAKSGVPFRLFERLCGLIPNDEFIAFLSDISGRPVPAKYRRQRGQLSDAMLDAHFHVGGRKLAIGAEPDLLFDLSSMLHEMGAQVTAAVTTTQSPVLERIGTKEVLIGDLEDLEELARTRNCDLLITHSHGRQAAARLKIPFYRAG…	MDEASLAGSAVDIGETMQAIAEHKGCGASGGSGKASCGSQAGQGDLPTEIWEKVKNHPCYSEEAHHHYARMHVAVAPSCNIQCNYCNRKFDCANESRPGVVSEKLTPEQAAKKVLAVASTVPQMTVLGIAGPGDPLANPKKTFMTFELVAKAAPDIKLCLSTNGLMLPDHVDTIARFKIDHVTITINMVHPEIGAKIYPWIFYNHKRHTGLEAAKILNDRQLQGLEMLTERGILCKINSVMIPGINDQHLVEVNKAVKSRGAFLHNIMPLISAPEHGTVFGLNGQRAPTAQELKALQDACEGEMSMMRHCRQCRADAVGLLGEDRSAEFTTEKVMAMDVNYDLQMRKAYQAKVEEERVAKVAAEQEELAELASEMSDIKLLVAVATKGTGLINEHFGHA…
89	Bradyrhizobium shewense	A0A1C3VUA7	A0A1C3VTL7	A0A1C3VTP4	A0A1C3VTL8	A0A1C3VTM8	A0A1C3VUC6	MSSLRQIAFYGKGGIGKSTTSQNTLAALAEMGQKILIVGCDPKADSTRLILHAKAQDTILSLAASAGSVEDLELEDVMKVGYKDIRCVESGGPEPGVGCAGRGVITSINFLEENGAYENIDYVSYDVLGDVVCGGFAMPIRENKAQEIYIVMSGEMMAMYAANNISKGILKYANSGGVRLGGLICNERQTDKELELAEALAKKLGTQLIYFVPRDNVVQHAELRRMTVLEYAPDSKQADHYRNLATKVHKNGGKGIIPTPISMDELEDMLMEHGIMKPVDEAIVGKTAAELAAS	MLVAKVLVKKPTSQQLTLEGHQMSLATTQSIAEIRARNKELIEEVLKVYPEKTAKRRAKHLNVHQAGKSDCGVKSNIKSIPGVMTIRGCAYAGSKGVVWGPIKDMVHISHGPVGCGQYSWGSRRNYYVGTTGIDSFVTLQFTSDFQEKDIVFGGDKKLVKILDEIQELFPLNNGITIQSECPIGLIGDDIEAVSRAKSKEYGGKTIVPVRCEGFRGVSQSLGHHIANDAVRDWIFDQLESDGKPKFELTPYDVAIIGDYNIGGDAWSSRILLEEMGLRVIAQWSGDGSLAELEATPKAKLNILHCYRSMNYISRHMEEKFGIPWCEYNFFGPSKIAESLRKIAGYFDDKIKEGAERVIEKYQPLVNAVIAKYRPRLEGKTVMLYVGGLRPRHVIGAYED…	MAQSAEHVLDHLELFRGPEYQQMLAKKKIFENPRDPAEVERIKEWTKTAEYREKNFAREALAVNPAKACQPLGAVFASVGFEGTLPFVHGSQGCVAYYRSHLSRHFKEPSSCVSSSMTEDAAVFGGLNNMIDGLANSYNMYKPKMIAVSTTCMAEVIGDDLNAFIKTSKEKGSVPADFDVPFAHTPAFVGSHVTGYDNALKGILEHFWDGKAGTAPKLVRKQNGAINIIGGFDGYTVGNLREIKRILALMGIQHTILADNSEVFDTPTDGEFRMYDGGTTLEDAANAVHAKATISMQQWCTEKTLPFVAQHGQDVVSFNYPVGLSATDDLIVALSRISGKEIPDQLARERGRLVDAIADSSAHIHGKKFAIYGDPDLCYGLAAFLLELGAEPTHVLSTN…	MSSLAARVQDVFDEPGCAKNGSKSEAERKNGCTKQLQPGSAAGGCAFDGAKVALQPFTDVAHLVHGPIACEGNSWDNRGAASSGSSLWRTSFTTDLSETDIVFGGEKRLCKAIKEIIDKCDPPAIFVYQTCIPAMIGDDINAVCKAASQRFAKPVIPINSPGFVGSKNLGNKLAGEALLDYVIGTQEPDYTTPYDVNLIGEYNLSGELWQVKPLLDELGVRILSCISGDGKYREVASSHRARAAMLVCSKSMINVARKMEQRYGIPFFEGSFYGIQDSSESLRQLARLLVERGAPTDLLERTEAVIAREEAWAWAAIKPYKPRFEGKKALLITGGVKSWSVVAALQEAGLELIGTSVKKSTRKDKERIKDLMGHDAHMIEDMTPREMYKMLKEAKADIM…	MAIVTAPAKACVVNPLKMSQPIGGAFAFMGLRGAMPLLHGSQGCTSFGLTLFVRHFKEAVPLQTTAMSEVATVLGGYENLEQAILNISNRAKPKIIGICSTGVTETNGDDVDAYLKLIRSKHPQLAKLPLVYVSTPDFKGAFQDGWEKAVARIVEVLVEGPSANGLRDPSKVNVLPGCHLTPGDLDELRVIVEDFGLCPSFLPDLAGSLDGHIPDEFTPTTIGGIGVDEIASMGRAGWTIAIGAQMQRAAEVMQVKTGVPFRVFERLCGLCPNDEFMTFLSEISGRPIPLKYRRQRSQLADAMLDAHFHIGGRKVAIGAEPDRLFDLSGMLHDMGAQVTAAVTTTQSEVIERIKTKEVLIGDLEDLEGLAKTHRCDLLITHSHGRQAAARLKLPFYRTG…	MKMNAVAGRGKYVKAVEDSGKMKPAAEHKGCRASAKTGQASCGSQAGQGDLPIEIWEKVKNHPCYSEEAHHHYARMHVAVAPACNVQCNYCNRKYDCANESRPGVVSEKLTPEQAVRKVLAVATTIPQMTVLGIAGPGDPLANPAKTFKTFELVAKAAPDIKLCLSTNGLALPDHIDAIARSKIDHVTITINMVDPEIGAKIYPWVFFNHKRYTGIDAARILTERQLQGLEMLSERGILCKVNSVMIPNINDYHLIEVNKAVKSRGAFLHNIMPLISAPEHGTVFGLNGQRGPTAQELKALQDACEGEIKMMRHCRQCRADAVGLLGENRSAEFTTDKVMRMDVQYDLEMRKAYQGRVENERAAKVAAAQKELAEFAGETSAITLLVAVATKGSGLINE…
90	Bradyrhizobium sp. (strain BTAi1 / ATCC BAA-1182)	A5ENX2	A5ENX1	A5ENX0	A5ENW9	A5ENW8	A5ENV2	MSSLRQIAFYGKGGIGKSTTSQNTLAALAEMGHRILIVGCDPKADSTRLILHAKAQDTILSLAAAAGSVEDLEIEEVMKVGYRDIRCVESGGPEPGVGCAGRGVITSINFLEENGAYEDIDYVSYDVLGDVVCGGFAMPIRENKAQEIYIVMSGEMMAMYAANNISKGILKYANSGGVRLGGLVCNERQTDKELELAEALAKKLGTQLIYFVPRDNIVQHAELRRMTVLEYAPESVQANHYRNLATKIHGNAGKGIIPTPITMDELEDMLMEHGIMKAVDESQIGKTAAELAATA	MSVIEKQSVAEIKARNKELIAEVLKVYPEKTAKRRAKHLNVHESGKSDCGVKSNIKSIPGVMTIRGCAYAGSKGVVWGPIKDMIHISHGPVGCGQYSWAARRNYYIGTTGIDTFVTMQFTSDFQEKDIVFGGDKKLAKIMDEIQELFPLNNGITVQSECPIGLIGDDIEAVSKTKSKEYDGKTIVPVRCEGFRGVSQSLGHHIANDAIRDWVFDKLPADAAPRFEPSDYDVAIIGDYNIGGDAWSSRILLEEMGLRVIAQWSGDGSLAELEATPKAKLNVLHCYRSMNYISRHMEEKFGIPWCEYNFFGPSKIAESLRKIASYFDDKIKEGAERVIAKYQPLMDAVIAKYRPRLEGKTVMLFVGGLRPRHVIGAYEDLGMEVVGTGYEFAHNDDYQRTA…	MTQSAEHVLDHFELFRGPEYQQMLANKKKMFENPRDPAEVERIREWAKTPEYREKNFAREALTVNPAKACQPLGAVFVAVGFESTLPFVHGSQGCVAYYRSHLSRHFKEPSSCVSSSMTEDAAVFGGLNNMIDGLANAYNMYKPKMIAVSTTCMAEVIGDDLNAFIKTSKEKGSVPAEFDVPFAHTPAFVGSHVTGYDNAMKGILDHFWDGKAGTAPKLERVPNEKINFIGGFDGYTVGNLREVKHIFEEMGIEYTILGDNSNVFDTPTDGEFRMYEGGTTLEDAANAVHAKATISMQHYCTEKTLPFIANHGQEVVSFHHPVGVSGTDAFVMALSRISGKEIPESLALERGRLVDAIADSSAHIHGKKFAIYGDPDLCLGLASFLLELGAEPTHVLAT…	MSSLSATIQNVFNEPGCGKNANKSEAERKKGCTKQLQPGGAAGGCAFDGAKVALQPLTDVAHLVHGPIACEGNSWDNRGAASSGSQIWRTGFTTDINETDVVFGGEKRLYKAIKEIIEKYDPPAVFVYQTCVPAMTGDDINAVCKAASAKFGKPCIPVNSPGFVGPKNLGNKLAGEALLDHVIGTVEPEVTTPYDLNIIGEYNLSGELWQVKPLFDELGIRISACISGDGRYKDVASSHRARAAMMVCSKAMINVARKMEERYGIPFFEGSFYGIQDSSDSLREIARLLVERGAPADLLERTEAVIAREEAKAWAAIEPFKKRLTGKKVLLITGGVKSWSVVAALQEAGMELVGTSVKKSTKEDKERIKELMGQDAHMIDDMAPREMYKMLKDAKADIM…	MAKVTIGKKACAVNPLKMSQPIGGSFAFLGLRGAMPLLHGSQGCTSFGLTLFVRHFKEAVPMQTTAMSEVATVLGGYENVEQAILNIYKKQKPEIIGICSTGVTETKGDDVDGYIRLIREKHPELANYPLVYVSTPDFKDAFQDGWDKTVAKMVEVLVDKPTSIRRDPARVNVLPGCHLTPGDIEELRTIFEDFGLEPSFLPDIGGSLDGHIPDEFTPTTIGGIGLEEIATMGSASWTIAIGAQMKRAAEAMQARTGVPYRLFERLCGLLPNDEFMTFLSEISGRPVPAKYRRQRGQLADAMLDAHFHIGGRKLAIGAEPDLLFDVASMLHDMGAEIAVAITTTQSPVLERMPCAEVLIGDLEDLETQAKARDCGLMMTHSHGRQAAARLKIPFYRIGF…	MDASVQHEQATIPDGDKLSSVMQTIAEHKGCGTSGGSGKASCGSGAGENDLPPEIWEKVKNHPCYSEEAHHHYARMHVAVAPACNIQCNYCNRKYDCANESRPGVVSEKLTPEQAAKKVLAVASTIPQMTVLGIAGPGDPLANPEKTFKTFELIARTAPDIKLCLSTNGLALPDHVDTIAGFNVDHVTITINMVDPEIGAKIYPWVFWKHKRYTGVEAAKLLTDRQLQGLEMLTERGILCKVNSVMIPGVNDKHLVEVNRAVKSRGAFLHNIMPLISSPEHGTVFGLTGQRGPTAQELKALQDECEGEMNMMRHCRQCRADAVGLLGEDRSAEFTTDKIMAMEVNYDIDSRKAYQEAVESERVAKVVARQEELASLAGQSSDIKLLVAVATKGSGLINE…
91	Bradyrhizobium sp. (strain ORS 278)	A4YYZ1	A4YYZ0	A4YYY9	A4YYY8	A4YYY7	A4YYX1	MSSLRQIAFYGKGGIGKSTTSQNTLAALAEMGHRILIVGCDPKADSTRLILHAKAQDTILSLAAAAGSVEDLEIEEVMKVGYRDIRCVESGGPEPGVGCAGRGVITSINFLEENGAYEDIDYVSYDVLGDVVCGGFAMPIRENKAQEIYIVMSGEMMAMYAANNISKGILKYANSGGVRLGGLVCNERQTDKELELAEALAKKLGTQLIYFVPRDNIVQHAELRRMTVLEYAPDSVQAGHYRNLATKIHGNAGKGIIPTPITMDELEDMLMEHGIMKAVDESQVGKTAADLAATA	MSVIEKQSVAEIKARNKELIAEVLKVYPEKTAKRRAKHLNVHESGKSDCGVKSNIKSIPGVMTIRGCAYAGSKGVVWGPIKDMIHISHGPVGCGQYSWAARRNYYIGTTGIDTFVTMQFTSDFQEKDIVFGGDKKLAKIMDEIQELFPLNNGITVQSECPIGLIGDDIEAVSKVKSKEYDGKTIVPVRCEGFRGVSQSLGHHIANDAIRDWVFDKLPADAAPRFEPSDYDVAIIGDYNIGGDAWSSRILLEEMGLRVIAQWSGDGSLAELEATPKAKLNVLHCYRSMNYISRHMEEKFGIPWCEYNFFGPSKIAESLRKIASYFDDKIKEGAERVIAKYQPLMDAVIAKYRPRLEGKTVMLFVGGLRPRHVIGAYEDLGMEVVGTGYEFAHNDDYQRTA…	MTQSAEHVLDHFELFRGPEYQQMLANKKKMFENPRDPAEVERIREWAKTPEYREKNFAREALTVNPAKACQPLGAVFVAVGFEKTLPFVHGSQGCVAYYRSHLSRHFKEPSSCVSSSMTEDAAVFGGLNNMIDGLANAYNMYKPKMIAVSTTCMAEVIGDDLNAFIKTSKEKGSVPAEYDVPFAHTPAFVGSHVTGYDNAMKGILDHFWDGKAGTAPKLERVPNEKINFIGGFDGYTVGNIREVKHIFEEMGIEYTILGDNSNVFDTPTDGEFRMYEGGTTLEDAANAVHAKATISMQHYCTEKTLPFIANHGQETVSFHHPVGVSGTDAFVMALSRISGKEIPESLAVERGRLVDAIADSSAHIHGKKFAIYGDPDLCLGLASFLLELGAEPTHVLAT…	MSSLSATIQNVFNEPGCGKNANKSEAERKKGCTKQLQPGGAAGGCAFDGAKVALQPLTDVAHLVHGPIACEGNSWDNRGAASSGSQIWRTGFTTDINETDVVFGGEKRLYKAIKEIIEKYDPPAVFVYQTCVPAMTGDDINAVCKAASAKFGKPCIPVNSPGFVGPKNLGNKLAGEALLDHVIGTVEPEVTTPYDLNIIGEYNLSGELWQVKPLFDELGIRISACISGDGRYKDVASSHRARAAMMVCSKAMINVARKMEERYGIPFFEGSFYGIQDSSDSLREIARLLVERGAPADLLDRTEAVIAREEAKAWAAIEPFKKRLTGKKVLLITGGVKSWSVVAALQEAGMELVGTSVKKSTKEDKERIKELMGQDAHMIDDMAPREMYKMLKDAKADIM…	MAKVTIGKKACAVNPLKMSQPIGGSFAFLGLRGAMPLLHGSQGCTSFGLTLFVRHFKEAVPMQTTAMSEVATVLGGYENVEQAILNIYKKQKPEIIGICSTGVTETKGDDVDGYIKLIREKHPELANYPLVYVSTPDFKDAFQDGWDKTVAKMVEVLVDKPTSTRRDPARVNVLPGCHLTPGDIEELRTIFEDFGLEPSFLPDIGGSLDGHIPDEFTPTTIGGIGLEEIATMGSASWTIAIGAQMKRAAEAMQAKTGVPYRLFERLCGLLPNDEFMAFLSEISGRPVPAKYRRQRGQLADAMLDAHFHIGGRKLAIGAEPDLLFDVASMLHDMGAEIAVAVTTTQSPVLERMPCEEVLIGDLEDLETRAKERDCGLMMTHSHGRQAAARLKIPFYRIGF…	MDASVQHEQATIPDGDKLSSVMQTIAEHKGCGTSGGSGKASCGSGAGENDLPPEIWEKVKNHPCYSEEAHHHYARMHVAVAPACNIQCNYCNRKYDCANESRPGVVSEKLSPEQAAKKVLAVASTIPQMTVLGIAGPGDPLANPEKTFKTFELIARTAPDIKLCLSTNGLALPDHVDTIAGFNVDHVTITINMVDPEIGAKIYPWVFWKHKRYTGVEAAKLLTDRQLQGLEMLTERGILCKVNSVMIPGVNDKHLVEVNKAVKSRGAFLHNIMPLISSPEHGTVFGLTGQRGPTAQELKALQDECEGEMNMMRHCRQCRADAVGLLGEDRSAEFTTDKIMAMEVNYDIDSRKAYQEAVESERVAKVVARQEELASLAGQSSDVKLLVAVATKGSGLINE…
92	Bradyrhizobium sp. AS23.2	A0A1Q5SEJ9	A0A1Q5R978	A0A1Q5R967	A0A1Q5R969	A0A1Q5R974	A0A1Q5SEG6	MSSLRQIAFYGKGGIGKSTTSQNTLAALAEMGHKILIVGCDPKADSTRLILHAKAQDTILSLAASAGSVEDLELEDVMKIGYRDIRCVESGGPEPGVGCAGRGVITSINFLEENGAYENIDYVSYDVLGDVVCGGFAMPIRENKAQEIYIVMSGEMMAMYAANNISKGILKYALSGGVRLGGLVCNERQTDKELELAEALAKKLGTQLIYFVPRDNVVQHAELRRMTVLEYAPDSKQADHYRNLATKIHGNGGKGIVPTPISMDELEDMLMEHGILTAADESIIGKPAAERAAS	MSLVTTQSAAEIRARNKELIEETLKVYPEKTAKRRAKHLNVHESGKSDCGVKSNLKSIPGVMTIRGCAYAGSKGVVWGPIKDMVHISHGPVGCGQYSWGSRRNYYVGTTGIDTFVTLQLTSDFQEKDIVFGGDKKLIKLIDEIQELFPLNNGITIQSECPIGLIGDDIEAVSRAKSNEYDGKTIVPVRCEGFRGVSQSLGHHIANDAVRDWIFDKNGPDSKPEFESTPYDVAIIGDYNIGGDAWSSRILLEEMGLRVIAQWSGDGSLAELEATPKAKLNILHCYRSMNYISRHMEEKFGIPWCEYNFFGPSKIAESLRKIASFFDDKIKEGAERVIEKYQPLVNAVIAKYRPRLQGKTVMLFVGGLRPRHVIGAYEDLGMEVIGTGYEFGHNDDYQRTA…	MAQSAEHVLDHFELFRGPEYQQMLAKKKAFENPRDPAEVERVKEWTKTLEYREKNFAREALTINPAKACQPLGAVFASVGFEGTLPFVHGSQGCVAYYRSHLSRHFKEPSSCVSSSMTEDAAVFGGLNNMVDGLANSYNMYKPKMIAVSTTCMAEVIGDDLNAFIKTSKEKGAVPADFDVPFAHTPAFVGSHITGYDNALKGILEHFWDGKAGTAPKLERKPNDKVNFIGGFDGYTVGNLREIKRILELMGVEYTILADNSEVFDTPTDGEFRMYDGGTTLDEAANAVHAKGTISMQQWSTEKTLPFIADHGQDVLAFNYPMGVSATDDFLMALSLLSGKGIPEELARERGRLVDAMTDSSAHIHGKKFAIYGDPDLCYGLAAFLLELGAEPIHVLSTN…	MSSLRATVRNIFNEPGCAKNGSKPESERKKGCTKQLQPGGAAGGCAFDGAKIALQPFTDVAHLVHGPIACEGNSWDSRSAASSGSNLWRTAFTTDMNETDIVFGGEKRLYKAIKQIIDKYDPPAIFVYQTCVPAMIGDDIDAVCKAAAGKFGKPVIPVNSPGFVGSKNLGSKLAGEALLEHVIGTQEPDDTTAYDINLIGEYNLSGELWQIKPLFEELGIRILSCISGDGKYREVASSHRARAAMMVCSKSLINVARKMEERYEIPFFEGSFYGIQDSSDSLREIARLLVGRGAPDHLIERTESVIAREEARAWTAIEPYKARFNGKKVLLITGGVKSWSVVAALQEAGLELVGTSVKKSTKEDKDRIKQLMGQDAHMIEDMPPREMYRILKDAKADIM…	MAILMTPKKACAVNPLKMSQPIGGAFAFMGLRGAMPILHGPQGCTSFGLTLFVRHFKEAVPLQTTAMTEVTTVLGGYENLDQAILNIFNRAKPEIIGICSTGVTETNGDDVDAYIKLVREKHPQLARLPLVYVSTPDFKDAFQDGWERAVARMVEVLVETPSVEAPRDPARVNVLPGCHLTPGDLDELRNILEDFGLQPSFLPDVAGSLDGHIPDEFTPTTIGGIGVDEVAAMGRAGWTIAIGSQMRRAAEAMQAKTGVPFRLFERLCGLIPNDEFIAFLSEISGRSVPAKYRRQRGQLADAMLDGHFLIGGRRLAIGAEPDLLFDLSSMLHDMGVHVIAAVTTTHSPVLERVETQEVLIGDLEDLGELAKNKNCDLLITHSHGRQAAAQLKIPFYRAG…	MNAVAGSGEYVMDAEDSGEMRVIADYKGCQSSPKNGKGSCGSQAGQGDLPSEIWHKVKNHPCYSEEAHHHYARMHVGVAPACNIQCNYCNRKYDCANESRPGVVSEKLTPEQAVKKMLAVATRIPQLTVLGIAGPGDALANPKNTFKTFELIARAAPDIQLCLSTNGLDLPDHVDTISRYKIDHVTITINMIDPEIGARIYPWIFFNHKRYSGIEAAKILTIRQLQGLEMLTQRGVLCKINSVMIPGINDQHLIEVNKAVKSRGAFLHNIMPLISAPEHGTAFGLKGQRGPTAQELKALQDACEGQINMMRHCRQCRADAVGLLGEDRSGEFTTEKVMAMDVQYDLEARKVYQARIEDERAANIATSEELAELAGEMSEINLLAAVATKGSGLINEHFG…
93	Bradyrhizobium sp. AT1	A0A150UL83	A0A150U8Z8	A0A150U8Z4	A0A150U8Y7	A0A150U8Z0	A0A150U8Z5	MSSLRQIAFYGKGGIGKSTTSQNTLAALAEMGHKILIVGCDPKADSTRLILHAKAQDTILSLAANAGSVEDLELEDVMKVGYRDIRCVESGGPEPGVGCAGRGVITSINFLEENGAYEDIDYVSYDVLGDVVCGGFAMPIRENKAQEIYIVMSGEMMAMYAANNISKGILKYANSGGVRLGGLVCNERQTDKELELAEAMAKKLGTQLIYFVPRDNIVQHAELRRMTVLEYAPESQQAEHYRKLAHKIHNNGGKGIIPTPITMDELEDMLMEHGIMKPVDESVVGKTAAELAAMSA	MSLATTQSVAEIKARNKQLIDEVLKVYPEKTAKRRAKHLNVHEAGKSDCGVKSNLKSIPGVMTIRGCAYAGSKGVVWGPIKDMIHISHGPVGCGQYSWAARRNYYIGTTGIDTFVTMQFTSDFQEKDIVFGGDKKLAKIIDEIQELFPLNHGITIQSECPIGLIGDDIEAVSKVKSKEYDGKTIVPVRCEGFRGVSQSLGHHIANDAVRDWIFDKVNPEAKPAFESTPYDVAIIGDYNIGGDAWSSRILLEEMGLRVIAQWSGDGSLAELEATPKAKLNVLHCYRSMNYISRHMEEKFGIPWCEYNFFGPSKIAESLRKIASFFDDKIKEGAERVIAKYQPLMDAVIAKYRPRLEGKTVMLFVGGLRPRHVIGAYEDLGMEVVGTGYEFGHNDDYQRTA…	MTQNAEHVLDHFELFRGPEYQQMLANKKTLFENPHDPAEVERIREWAKTPEYREKNFAREALTVNPAKACQPLGAVFVAVGFEGTLPFVHGSQGCVAYYRSHLSRHFKEPSSCVSSSMTEDAAVFGGLNNMIDGLANTYNMYKPKMIAVSTTCMAEVIGDDLNAFIKTAKEKGSVPAEYDVPFAHTPAFVGSHVTGYDNALKGILDHFWDGKAGTAPKLERKENGKINFIGGFDGYTVGNIREMKRIFELMGIEYTILADNSDVFDTPTDGEFRMYDGGTTLEDAANAIHAKATISMQQYCTEKTLPFIANHGQEVAAFNHPVGVSATDELLMTLSRITGKPIAKALEQERGRLVDAMADSSAHIHGKKFAIYGDPDLCYGLAAFLLELGAEPTHVLST…	MTSLSATIQDVFNEPGCGKNANKTEAERKKGCTKQLQPGGAAGGCAFDGAKIALQPFTDVAHLVHGPIACEGNSWDNRGSASSGSDLWRRSFTTDMNETDIVFGGEKRLYKAIKEVIEKYDPPAIFVYQTCVPAMIGDDINAVCKAAATKFGKPVIPVNSPGFVGPKNLGNKLAGEALLEHVIGTEEPDYTTPYDINIIGEYNLSGEFWQIKPLLDELGIRILSCISGDGKYRELAYSHRAKAAMMVCSKAMINVARKMEERYGIPFFEGSFYGIQDSSDSLREIARMLIERGAPAELMERTEAVIAREEAKAWAAIERFKPRFKDKKVLLITGGVKSWSVVAALQEAGLEIVGTSVKKSTKEDKERIKELMGQDAHMIEDMTPREMYKMLKDARADIM…	MAIVTTSKKACSVNPLKMSQPIGGSFAFMGLRGAMPLLHGSQGCTSFGLTLFVRHFKEAVPMQTTAMSEVATVLGGYENVEQAILNIYNRTKPEIIGINSTGVTETKGDDVEGFIRLIRQKHPQLEKFPLVYVSTPDFKGAFQDGWEKTVARMVEVLVDPVEAGTVRDPVRVNVLPGCHLTPGDLDELRTIIEDFGLKPSFLPDLAGSLDGHIPDEFTPTTIGGIGVDEIATMGQAAWTIAIGAQMERAAEAMQERTGVPFRLFERLCGLIPNDEFIVFLSEISGRPVPVKYRRQRGQLADAMLDAHFHIGGRKLAIGAEPDLLFDLSSMLHEMGAEVAAAVTTTASPVLERVKTHEVLIGDLEDLEELAKARDCDLLITHSHGRQAASRLKIPFYRAG…	MDASAQSEVSNGGNVAEIGEIMQNIAEHKGCGTSGGSGKASCGSQAGQGDLPTEIWEKVKNHPCYSEEAHHHYARMHVAVAPACNIQCNYCNRKYDCANESRPGVVSEKLTPEQAAKKVLAVASTIPQMTVLGIAGPGDPLANPEKTFKTFELIYNTAPDIKLCLSTNGLMLPDHVDTIAKYNVDHVTITINMVDPEIGAKIYPWIFYKHKRYTGYEAAKILTDRQLQGLEMLTERGILCKVNSVMIPGINDQHLVEVNKAVKSRGAFLHNIMPLISAPEHGTVFGLNGQRGPSAQELKALQDSCEGEMNMMRHCRQCRADAVGLLGEDRSAEFTTEKIMAMEVKYDAETRKAYQEKVEEERVAKVVAKQEELAELAGASSDIKVLAAVATKGSGLINE…
94	Bradyrhizobium sp. BR 10303	A0A120FQC2	A0A120FQ84	A0A109JZZ0	A0A120FQ85	A0A125Q9Q8	A0A109JZZ8	MSSLRQIAFYGKGGIGKSTTSQNTLAALAEMGQKILIVGCDPKADSTRLILHAKAQDTILSLAANAGSVEDLELEDVMKIGYKDIRCVESGGPEPGVGCAGRGVITSINFLEENGAYEGIDYVSYDVLGDVVCGGFAMPIRENKAQEIYIVMSGEMMAMYAANNISKGILKYANSGGVRLGGLVCNERQTDKELELADALAKKLGTTLIYFVPRDNIVQHAELRRMTVLEYAPDSQQADHYRKLATKVHNNGGKGVIPTPISMDELEDMLMEHGIMKAVDESVIGKTAAELAAS	MSLATTYSTAQIRARNKELIEEVLKVYPEKTAKRRAKHLNIHEAGRSDCGVKSNIKSIPGVMTIRGCAYAGSKGVVWGPIKDMVHISHGPVGCGQYSWGSRRNYYVGTTGIDSFVTLQFTSDFQEKDIVFGGDKKLIKVMDEIQELFPLNNGITVQSECPIGLIGDDIEAVSRAKSKEFGGKTIVPVRCEGFRGVSQSLGHHIANDAVRDWIFDKDDPQSKPRFEPSPYDVAIIGDYNIGGDAWSSRILLEEIGLRVIAQWSGDGSLAELEATPKAKLNILHCYRSMNYISRHMEEKFGIPWCEYNFFGPAKIAESLRKIAGYFDDKIKEGAERVIEKYQPLVNAVITKYRPRLEGKTVMLFVGGLRPRHVIGAYEDLGMEVVGTGYEFGHNDDYQRTA…	MAQSADHVLDHFDLFRGPEYQQMLDNKKEFENPRDPAEVERVKEWTKTSEYREKNFAREALTINPAKACQPLGAVFASVGFQGTLPFVHGSQGCVAYYRSHLSRHFKEPSSCVSSSMTEDAAVFGGLNNMIDGLANSYNMYKPKMIAVSTTCMAEVIGDDLNAFIKTSKEKGSVPADFDVPFAHTPAFVGSHVTGYDNALKGILEHFWDGKAGTADKLERKPNRKINLIGGFDGYTVGNLREIKRIFELMGIEYTILADNSEVFDTPTDGEFRMYDGGTTLEDAANALHAKATISMQQWCTDKTLPFIADHGQEVLAFNYPVGVSATDDFLMALSRISGKEIPEELARERGRLVDAMADSSAHIHGKKFAIYGDPDLCHGLATFLLELGAEPTHVLATN…	MSSLPATVQDVFNEPGCAKNVTKSRAERNKGCTRQLQPGSAAGGCAFDGAKIALQPFTDVAHLVHGPIACEGNSWDNRGSASSGPNLWRTGFTTDLTETDIVFGGEKRLYKAIKQIIDKCDPPAIFVYQTCVPAMIGDDINAVCKAASQRFGTPVIPVNSPGFVGSKNLGNKLAGEALLEHVIGTQEPDYTTPYDINLIGEYNLSGELWQVKPLFDELGIRILCCIAGDGKYHEVASSHRARAAMMVCSRAMINVARKMEERYGIPFFEGSFYGIQDSSGALREIARLLVERGAPEDLIGRTEAVIAREEARARAAIEPYRPRFKGKKVLLMTGGVKSWSVVAALQEAGLELVGTSVKKSTKEDKERIKHLIGQDAHMIEDMTPREMHKMLKDAKADIM…	MVIVTTPKKACAVNPLKMSQPIGGAFAFMGLRGAMPLLHGPQGCTSFGLTLFVRHFREPVPLQTTAMSEVTTVLGGYENVEQAILNIHNRAKPEIIGICSTGVTETNGDDVDAYIKLIREKHPQLDKLPLIYVSTPDFKDAFQDGWGKTVARMVEVLVEAPAAETVRNPAQVNVLPGCHLTPGDLDELRIIFEDFGLQPSFLPDLAGSLDGHIPDHFTATTIGGIGIDEVARMGRAGWTIAIGAQMRRAAEAMQEKTGVPFRLFERLCGLVPNDDFIAFLSEISGRPVPSRYRRQRGQLVDAMLDAHFQIGGRRLAIGAEPDLLFDLSSMLHEMGAQVTAAVTTTQSAVLEQIKTKEVQIGDLEDLEELARTRDCDLLITHSHGRQAATRLKIPFYRAG…	MNAVAGRGRRAGVAEYIGEIAEHKGCRTSPGGSKTNCGSQAGQADLPKTIWEKVKNHPCYSEEAHHHYARMHVAVAPACNVQCNYCNRKYDCANESRPGVVSEKLTPEQAAKEVLAVATSIPQLTVVGIAGPGDPLANPEKTFKTFELVARAAPDIKLCLSTNGLALPDHVDSIARAKIDHVTITINTVDPEIGAKIYPWIFFNHKRYTGIEAARILIDRQLQGLQMLTERGILCKVNSVMIPEINDLHLVEVNKTVKARGAFLHNIMPLISAPEHGTVFGLNGQRGPTAQELKALQDGCEGETKVMRHCRQCRADAVGLLGEDRSAEFTTERIMAMDVNYDAEMRRAYQAKVEDERAAKVAARREELAELAGQKSEITLLVAAATKGSGLINEHFGHA…
95	Bradyrhizobium sp. BR10280	A0A1V5EIU1	A0A1V5EIJ4	A0A1V5EH24	A0A1V5EHF5	A0A1V5EI44	A0A1V5EH50	MASLRQIAFYGKGGIGKSTTSQNTLAALAEMGQKILIVGCDPKADSTRLILHAKAQDTILSLAASAGSVEDLELEDVMKVGYKDIRCVESGGPEPGVGCAGRGVITSINFLEENGAYENIDYVSYDVLGDVVCGGFAMPIRENKAQEIYIVMSGEMMAMYAANNISKGILKYANSGGVRLGGLICNERQTDKELELAEALAKKLGTQLIYFVPRDNVVQHAELRRMTVLEYAPDSKQADHYRKLAAKVHNNGGKGIIPTPISMDELEDMLMQHGIMKPVDESIVGKTAAELAAS	MSLATTQSTAETRARNKELIEEVLKVYPEKTAKRRAKHLNVHQAGKSDCGVKSNIKSIPGVMTIRGCAYAGSKGVVWGPIKDMVHISHGPVGCGQYSWGSRRNYYVGTTGIDSFVTLQFTSDFQEKDIVFGGDKKLDKVLDEIQELFPLNNGITIQSECPIGLIGDDIEAVSRAKSKEYGGKTIVPVRCEGFRGVSQSLGHHIANDAVRDWIFGHLEGDGKPKFDPTPYDVAIIGDYNIGGDAWSSRILLEEMGLRVIAQWSGDGSLAELEATPKAKLNILHCYRSMNYISRHMEEKFGIPWCEYNFFGPSKIAESLRRIAGYFDDKIKEGAERVIEKYEPLVNAVIAKYRPRLEGKTVMLYVGGLRPRHVIGAYEDLGMEVIGTGYEFGHNDDYQRTA…	MAQSAERVLDHVELFRGPEYQQMLAKKKIFENPRDPAEVERIKEWTKTAEYREKNFAREALAVNPAKACQPLGAVFASVGFERTLPFVHGSQGCVAYYRSHLSRHFKEPSSCVSSSMTEDAAVFGGLNNMIDGLANSYNMYKPKMIAVSTTCMAEVIGDDLNAFIKTSKEKGSVPAEFDVPFAHTPAFVGSHVTGYDNALKGILEHFWDGKSGTAPKLERKPNGAINIIGGFDGYTVGNLREIKRILELMDIDHTVLADNSEVFDTPTDGEFRMYDGGTTLEDAANAIHAKATISMQQWCTEKTLTFVAEHGQDVVSFNYPVGLSATDDFIVALSRISSKEIPEQLARERGRLVDAIADSSAHVHGKKFAIYGDPDVCYGLAAFLLELGAEPTHVLSTN…	MSSLAATVQNIFDEPGCAKNGSKSEAERRNGCTRQLQPGSAAGGCAFDGAKVALQPFTDVAHLVHGPIACEGNSWDNRSAASSGSDLWRTAFTTDLSETDIVFGGEKRLCKAIKEIIDKCDPPAIFVYQTCIPAMIGDDINAVCKAASQKFSKPVIPINSPGFVGSKNLGNKLAGEALLDYVIGTREPDYTTPYDINLIGEYNLSGELWQVKPLLDELGVRILCCISGDGKYREVASSHRARAAMLVCSKSMINVARKMEQLYGIPFFEGSFYGIQDSSESLRQLARLLVERGAPTDLLGRTEAVIAREEARAWAAIEPYKPRFEGKKALLMTGGVKSWSVVAALQEAGLELVGTSVKKSTREDKERIKQLMGQDAHMIEDMTAREMYKMLKGAKADIM…	MALVTAPTKACAVNPLKMSQPIGGAYAFMGLRGAMPLLHGPQGCTSFGLTLFVRHFKEAIPLQTTAMSEVATVLGGYENLEQAILNIYNRTKPKIIGICSTGVTETNGDDVDAYLKLIRSNHPQLAKLPLVYVSTPDFKGAFQDGWEKAVARMVEVLVDRPSANGLWYPSKVNVLPGCHLTPGDLDELRVLLEDFGLCPSFLPDLAGSLDGHIPDEFTSTTIGGIDVDEIASMGRAGWTIAIGAQMKSAAEVMQAKTGVPFRVFERLCGLHPNDEFMTFLSEISGRPIPLKYRRQRSQLADAMLDAHFHIGGRKIAIGAEPDLLFDLSGMLHDMGAQVTVAVTTTQSEVIERIRTREVLIGDLEDLEGLAKKTHCDLLITHSHGRQAAARLKVPFYRTG…	MSAVVGRGNYIKAVVNGGSIMQPITEHKGCRASTNTGPASCGSQASQGNLPIGIWEKVKNHPCYSEDAHHHYARMHVAVAPACNIQCNYCNRKYDCANESRPGVVSEKLTPEQAARKVIAVATTIPQMTVLGIAGPGDALANPAKTFKTFELVSQAAPDIKLCLSTNGLALPDYVDTIKRAKIDHVTITINMVDPEIGAKIYPWIFFNHKRYTGIEAARILTDRQLQGLEMLSERGILCKINSVMIPNINDDHLVEVSKAVTSRGAFLHNIMPLISAPEHGTAFGLNGQRGPTAQELKVLQDACEGQINIMRHCRQCRADAVGLLGEDRSAEFTSDQVMKMDVQYDLAMRKAYQEKVENERVSKVAAGQKELAGVSGEMSAITLLVAVATKGSGLINEH…
96	Bradyrhizobium sp. C9	A0A2A6NST7	A0A2A6NTM5	A0A2A6NSK0	A0A2A6NSS4	A0A2A6NSJ2	A0A2A6NSI2	MSSLRQIAFYGKGGIGKSTTSQNTLAALAEMGQKILIVGCDPKADSTRLILHAKAQDTILSLAASAGSVEDLELEDVMKVGYKDIRCVESGGPEPGVGCAGRGVITSINFLEENGAYEDIDYVSYDVLGDVVCGGFAMPIRENKAQEIYIVMSGEMMAMYAANNISKGILKYANSGGVRLGGLICNERQTDKELELAEALAKKLGTQLIYFVPRDNVVQHAELRRMTVLEYAPESKQADHYRNLATKVHNNGGKGIIPTPISMDELEDMLMEHGIMKPVDESIVGKTAAELAAS	MSLATTQSIAEIRARNKQLIDEVLKVYPEKTAKRRAKHLNVHQSGKSDCGVKSNIKSIPGVMTIRGCAYAGSKGVVWGPIKDMVHISHGPVGCGQYSWGSRRNYYVGTTGIDSFVTLQFTSDFQEKDIVFGGDKKLVKVLDEIQELFPLNHGITIQSECPIGLIGDDIEAVSRSKSKEYGGKTIVPVRCEGFRGVSQSLGHHIANDAVRDWIFDKLDPDGKPKFEPTPYDVAIIGDYNIGGDAWSSRILLEEMGLRVIAQWSGDGSLAELEATPKAKLNILHCYRSMNYISRHMEEKFGIPWCEYNFFGPSKIAESLRKIAGYFDDKIKEGAERVIEKYQPLVNAVIAKYRPRLQGKTVMLYVGGLRPRHVIGAYEDLGMEVVGTGYEFGHNDDYQRTA…	MAQSAEHVLDHLELFRGPEYQQMLADKKLFENPRDPAEVERIKEWTKTPEYREKNFAREALAVNPAKACQPLGAVFVSVGFEGTLPFVHGSQGCVAYYRSHLSRHFKEPSSCVSSSMTEDAAVFGGLNNMIDGLANSYNMYKPKMIAVSTTCMAEVIGDDLNAFIKTSKEKGSVPAEFDVPFAHTPAFVGSHVTGYDNALKGILEHFWDGKAGTAPKLERKPNEAINIIGGFDGNTVGNLREIKRILALMGIEHTILADNSEVFDTPTDGEFRMYDGGTTLEDAANAIHAKATISMQQWCTEKTLPFVSEHGQDVVSFNYPVGVSATDDFLVALSRISGKEIPEELARERGRLVDAIADSSAHIHGKKFAIYGDPDLCYGLAAFLLELGAEPTHVLSTN…	MSSLAATVQDIFSEPGCAKNGNKSEAERKKGCTKQLQPGSAAGGCAFDGAKIALQPLTDVAHLVHGPTACEGNSWDNRGAASSGSSLWRTAFTTDMNETDIVFGGEKRLCRAIKEIIDKHDPPAIFVYQTCIPAMIGDDINAVCKAASHRFGKPVIPINSPGFVGSKNLGNKLAGEALLDYVIGTQEPDYATPYDVNLIGEFNLSGELWQVKPLFEELGIRILSCISGDGKYREVASSHRARAAMLVCSKAMVNVARKMEERYGIPFFEGSFYGIQDSSDSLRQIARLLVERGAPQELLGRTEAVIAREEARAWAAIEPYKPRFKGKKALLITGGVKSWSVVAALQEAGLEMVGTSVKKSTREDKDRIKLLMGQDAHMIEDMTPREMYRMLKDAKADIM…	MAIATLPTKACAVNPLKMSQPIGGAFAFMGLSGAMPLLHGSQGCTSFGLTLFVRHFKEAVPLQTTAMSEVATVLGGYENLEQAILNIYNRTKPKIIGICSTGVTETNGDDVDAYLKLIRDKHPQLAKLPLVYVSTPDFKGAFQDGWEKAVASIVELLVEGPNVNGLRDPSRVNVLPGCHLTPGDLDELRAILEDFGLRPSFLPDLAGSLDGHIPDDFTPTTIGGIGVDEIASMGRAGWTIAIGGQMRRAAEVMQARTGVPFRLFERLCGLGPNDEFVTFLSEISGRPVPSKYRRQRGQLTDAMLDAHFHIGGRKLAIAAEPDLLFDLSSMLHEMGAQVSAAVTTTQSAVIERIKTKEVLIGDLEDLEELARTKHCDLLITHSHGRQAAARLKIPFYRAG…	MNAVVGRGKCAKAAVGASKMVQAAEHKGCRTSSNSGQASCGSRAGQADLPTEIWEKVKSHPCYSEEAHHHYARMHVAVAPACNIQCNYCNRKYDCANESRPGVVSEKLTPEQAVKKALAVAATIPQMTVLGIAGPGDPLANPEKTFKTFELVAKAAPDIKLCLSTNGLSLPDYVDVIAKSKVDHVTITINMIDPEIGAKIYPWIFFNHRRYTGLDAARVLADRQLLGLEMLSERGILCKVNSVMIPHINDGHLVEVNKAVKSRGAFLHNIMPLISAPEYGTVFGLNGQRGPTAQELKALQDACEGEMNMMRHCRQCRADAVGLLGEDRSAEFTTDRVMKMDVKYDLEMRKAYQDRVEDERAAKAAASKEELGELAGAASEISLLVAVATKGSGLINEHF…
97	Bradyrhizobium sp. CCGE-LA001	A0A109Q6K7	A0A0X8CMM7	A0A109QCJ3	A0A109QCJ1	A0A109QCG0	A0A0X8CMM3	MSSLRQIAFYGKGGIGKSTTSQNTLAALAEMGHKILIVGCDPKADSTRLILHAKAQDTILSLAASAGSVEDLELEDVMKIGYKDIRCVESGGPEPGVGCAGRGVITSINFLEENGAYENIDYVSYDVLGDVVCGGFAMPIRENKAQEIYIVMSGEMMAMYAANNISKGILKYANSGGVRLGGLICNERQTDKELELAEALAKKLGTQLIYFVPRDNVVQHAELRRMTVLEYAPDSEQADHYRNLAKKIHNNGGKGIIPTPISMDELEDMLMEHGIMKAVDESIVGKTAAELAAS	MSLATTQSIPEIRARNKELIEEVLKVYPEKTSKRRAKHLNVHEAGKSDCGVKSNLKSIPGVMTIRGCAYAGSKGVVWGPIKDMVHISHGPVGCGQYSWGSRRNYYAGTTGIDSFVTLQLTSDFQEKDIVFGGDKKLNKIIDEVQELFPLNNGITIQSECPIGLIGDDIEAVSRAKSKEHGGKTIVPVRCEGFRGVSQSLGHHIANDAVRDWIFDKNGPDSKPRFEPTPYDVAIIGDYNIGGDAWSSRILLEEMGLRVIAQWSGDGTLAELEATPKAKLNILHCYRSMNYISRHMEEKFGIPWCEYNFFGPSKIAESLRKIASYFDDKIREGTERVIEKYQPLVNDVIAKYRPRLEGKTVMLFVGGLRPRHVIGAYEDLGMEVIGTGYEFGHNDDYQRTA…	MAQSAEHVLDHIELFRGPEYQQMLADKKAFENPRESAEVERVREWTKTPEYREKNFAREALMINPAKACQPLGAVFASVGFEGTLPFVHGSQGCVAYYRSHLSRHFKEPSSCVSSSMTEDAAVFGGLNNMIDGLANSYNMYKPRMIAVSTTCMAEVIGDDLNAFIKTSKEKGSVPSDFDVPFAHTPAFVGSHITGYDNALKGILEHFWDGKAGTAPKLERTPNDKINFIGGFDGYTVGNLREIKRIFELMGIDYTVLADNSEVFDTPTDGQFRMYDGGTTLEDAANAVHAKATISMQQWCTEKTLPFIAEHGQEVEAFNHPVGVSATDDFLLALSRISGKDIPEKLARERGRLVDAMSDSSAHIHGKKFAVYGDPDLCYGLAAFLLELGAEPIHVLSTN…	MSSLAATVRDVFNEPGCAKNGSKPENERRTGCTKQLLPGSAAGGCAFDGAKIALQPFTDVAHLVHGPIACEGNSWDNRGAASSGSDLWRAGFTTDMNETDVVFGGEKRLSKAIKEIILKYDPPALFVYQTCVPAMIGDDINAVCKAATRKFGTPVVPVNSPGFVGSKNLGNKLAGEALLEHVIGTQEPDDITPYDINLIGEYNLAGELWQVKPLFDELGIRILCCISGDGKYREVASSHRARAAMVVCSKSMINIARKMKDRYGIPFFEGSFYGIQDSSISLRDIARLLVERGAPGHLIERTEAVIAREEARAWAAIEPYKPRFKGKKALLITGGVKSWSVVAALQEAGLELVGTSVKKSTKEDKERIRELTGQATQMIEDMPPRAMYQMLKDAKADIM…	MAVVMTPKKACAVNPLKMSQPIGGAFAFMGLRGAMPLLHGAQGCTSFGLTLFVRHFKEAVPLQTTGMTEVTTVLGGYDNLEQAILNIFNRAKPKVIGICSTGVTETNGDDVDAYIKLIRQKHPQLARLPLVYVSTPDFKDAFQDGWGKAVTRMVEVLVETPAVDVPRDPARVNVLPGCHLTPGDLDELRAILSDFGLQPSFLPDLAGSLDGHVPDEFTPTTIGGIGVDEIALMGRAGWTIAIGSQMRRAGEAMQAKTGVPFRLFERLCGLLPNDEFIAFLSEISGRPVPSKYRRQRGQLVDAMLDTHFHIGGRKLAIGAEPDLLFDLSSMLHDMGVQVIAAVTTTHSAVLERLASEEVLIGDLEDLEEVAKSKGCDLLITHSHGRQAAARLKIPFYRVG…	MNAVAGRGKNVKAAEAGGKMRVIGDQKACRSQSRDGTASCGLQPVQGGVSSEIWKKIKNHPCYSEEAHHHYARMHVAVAPACNIQCNYCNRKYDCANESRPGVVSEKLTPEQAARKLVAVAASIPQLSVIGIAGPGDSLANPRKTFKTFELIAAAAPDIKLCLSTNGLDLPDHVDTISRCKIDHVTITINMIDPEIGARIYPWIFFNHKRYTGTEASKILTSRQLKGLEMLSERGVLCKINSVMIPGINDQHLIEVNRAVKSRGAFVHNIMPLISSPEHGTAFGLNGQRGPTAHELKALQDACEGQINMMRHCRQCRADAIGLLGDDRSHEFTAEKIMAMHVENELETRKAYHAKIEDEREAKISARQEELEKIAGETSEIKLLAAVATKGSGLINEHF…
98	Bradyrhizobium sp. cf659	A0A1I3G427	A0A1I3G299	A0A1I3G330	A0A1I3G2U2	A0A1I3G289	A0A1I3G3W1	MSSLRQIAFYGKGGIGKSTTSQNTLAALAEMGHRILIVGCDPKADSTRLILHAKAQDTILSLAANAGSVEDLEIEDVMKVGYRDIRCVESGGPEPGVGCAGRGVITSINFLEENGAYEDIDYVSYDVLGDVVCGGFAMPIRENKAQEIYIVMSGEMMAMYAANNISKGILKYANSGGVRLGGLVCNERQTDKELELAEAMAKKLGTQLIYFVPRDNIVQHAELRRMTVLEYAPESQQAEHYRKLAHKIHNNAGKGIIPTPITMDELEDMLMEHGIMKPVDETVVGKTAAELAAMSA	MSLATTESVAEIKARNKQLIDEVLKVYPEKTAKRRAKHLNVHEAGKSDCGVKSNLKSIPGVMTIRGCAYAGSKGVVWGPIKDMIHISHGPVGCGQYSWAARRNYYIGTTGIDTFVTMQFTSDFQEKDIVFGGDKKLAKIIDEIQDLFPLNHGITIQSECPIGLIGDDIEAVSKVKSKEYDGKTIVPVRCEGFRGVSQSLGHHIANDAVRDWIFDKVSPDAKPAFESTPYDVAIIGDYNIGGDAWSSRILLEEMGLRVIAQWSGDGSLAELEATPKAKLNVLHCYRSMNYISRHMEEKFGIPWCEYNFFGPSKIAESLRKIASFFDDKIKEGAERVIAKYQPLMDAVIAKYRPRLEGKTVMLFVGGLRPRHVIGAYEDLGMEVVGTGYEFGHNDDYQRTA…	MTQNAEHVLDHFELFRGPEYQQMLANKKALFENPHDPAEVERIREWAKTPEYREKNFAREALTVNPAKACQPLGAVFVAVGFEGTLPFVHGSQGCVAYYRSHLSRHFKEPSSCVSSSMTEDAAVFGGLNNMIDGLANTYNMYKPKMIAVSTTCMAEVIGDDLNAFIKTSKEKGSVPAEFDVPFAHTPAFVGSHVTGYDNALKGILEHFWDGKAGTAPKLERKPNGKINFIGGFDGYTVGNIREMKRIFELMGIEYTILADNSDVFDTPTDGEFRMYDGGTTLEDAANAIHADATISMQQYCTEKTLPFIGGHGQEVVAFNHPVGVSATDDLLMALSRITGKAIPKALEQERGRLVDAMADSSAHIHGKKFAIYGDPDLCYGLAAFLLELGAEPTHVLST…	MTSLSATIQDVFNEPGCGKNANKSEAERKKGCTKQLQPGGAAGGCAFDGAKIALQPFTDVAHLVHGPIACEGNSWDNRGSASSGSDLWRRSFTTDMNETDIVFGGEKRLYKAIREVIEKYDPPAIFVYQTCVPAMIGDDINAVCKAAATKFGKPVIPVNSPGFVGPKNLGNKLAGEALLEHVIGTEEPDYTTPYDINIIGEYNLSGEFWQVKPLLDELGIRILSCISGDGKYRELAYSHRAKAAMMVCSKAMINVARKMEERYGIPFFEGSFYGIQDSSDSLREIARMLIERGAPAELMDRTEAVIAREEAKAWAAIERFKPRFKDKKVLLITGGVKSWSVVAALQEAGLEIVGTSVKKSTKEDKERIKELMGQDAHMIDDMTPREMYKMLKDARADIM…	MAIVTTSKKACSVNPLKMSQPIGGSFAFMGLRGAMPLLHGSQGCTSFGLTLFVRHFKEAVPMQTTAMSEVATVLGGYENVEQAILNIYNRTKPEIIGINSTGVTETKGDDVEGFIRLIRQRHPQFEKFPLVYVSTPDFKDAFQDGWEKTVARMVEVLVDPVEAGAVRDPARVNVLPGCHLTPGDLDELRTILEDFGLKPSFLPDLAGSLDGHIPDEFTPTTIGGIGVDEIATMGQAAWTIAIGAQMKRAAEAMQQKAGVPFRLFERLCGLVPNDEFIAFLSEISGRPVPTKYRRQRGQLADAMLDTHFHIGGRRLAIGAEPDLLFDLSSMLHEMGAEVAAAVTTTVSPVLERIKTQEVLIGDLEDLEERAKARDCDLLITHSHGRQAASRLKIPFYRAG…	MDVSAQHDASSNGPVAEVGEIMQAIAEHKGCGTTGGSGKASCGSQAGQGDLPTEIWEKVKNHPCYSEEAHHHYARMHVAVAPACNIQCNYCNRKYDCANESRPGVVSEKLTPEQAAKKVLAVASTIPQMTVLGIAGPGDPLANPEKTFKTFELISKTAPDIKLCLSTNGLTLPDHVDAIARFNVDHVTITINMVDPEIGAKIYPWIFYKHKRYTGFEAAKILTDRQLQGLEMLTERGILCKINSVMIPGINDQHLVEVNKAVKSRGAFLHNIMPLISSPEHGTVFGLNGQRGPSAQELKALQDSCEGEMNMMRHCRQCRADAVGLLGEDRSAEFTTEKIMAMEVKYDADTRKAYQAKVEEERVAKVAAKQEELAELAGSSSDIKVLAAVATKGSGLINE…
99	Bradyrhizobium sp. DOA1	A0A150ZIB9	A0A150Z2S3	A0A150ZIK0	A0A150ZI46	A0A150ZII3	A0A150Z2T2	MASLRQIAFYGKGGIGKSTTSQNTLAALAEMGHKILIVGCDPKADSTRLILHAKAQDTILSLAASAGSVEDLEIEDVLKVGYKDIRCVESGGPEPGVGCAGRGVITSINFLEENGAYEDIDYVSYDVLGDVVCGGFAMPIRENKAQEIYIVMSGEMMAMYAANNISKGILKYANSGGVRLGGLVCNERQTDKELELAEALAKKLGTQLIYFVPRDNVVQHAELRRMTVLEYAPESKQAEHYRNLATKIHNNGGKGIIPTPISMDELEDMLMEHGIMKPIDENQVGKTASELAAVSA	MSLASTQSVAEIKARNKELINEVLKVYPEKTAKRRAKHLSVHEAGTSDCGVKSNLKSIPGVMTIRGCAYAGSKGVVWGPIKDMIHISHGPVGCGQYSWGSRRNYYVGTTGIDAFGTMQFTSDFQEKDIVFGGDKKLAQVIDEIQGLFPLNHGITIQSECPVGLIGDDIEAVSRAKSKEYDGKTIVPVRCEGFRGVSQSLGHHIANDAVRDWIFDKLTPETERRFESTPYDVAIIGDYNIGGDAWSSRILLEEMGLRVIAQWSGDGSLAELEATPKAKLNILHCYRSMNYISRHMEEKFGIPWCEYNFFGPSKIAESLRKIASFFDDKIREGAERVITKYQPLVDAVIAKYRPRLEGKSVMLFVGGLRPRHVIGAYEDLGMEVIGTGYEFGHNDDYQRTA…	MTQNAENVLDHLELFRGPEYQQMLANKRALFENAHDPAEVERIREWAKTPEYREKNFAREELTINPAKACQPLGAVFASVGFEGTLPFVHGSQGCVAYYRSHLSRHFKEPTSCVSSSMTEDAAVFGGLNNMVDGLANSYNMYKPKMIAVSTTCMAEVIGDDLNAFIKTSKEKGSVPAEFDVPFAHTPAFVGSHVTGYDNALKGILEHFWDGKAGSEPKLERKPNERINFIGGFDGYTVGNIREIKRIFEVMGVDYTILADNSDVFDTPTEGEFRMYDGGTTLADAANAIHAKATISMQQYCTEKTLSFIESHGQKVVSFNHPVGVSATDDFLMTLSHITGKAIPKSLEQERGRLVDAMADSSAHIHGKRFAIYGDPDLCYGLAAFLLELGAEPTHVLST…	MSSLSATIQDVFNAAGCPKNANKSEAERKKGCTKQLQPGGAAGGCSFDGAKIALQPFTDVAHLVHGPIACEGNSWDNRGSASSGPDLWRTSFTTDMNEIDVVFGGEKRLYKAIKEIIEKYDPPAIFVYQTCVPAMIGDDINAVCKIAAAKFGKPVIPVNSPGFVGSKNLGNKLAGEALLEYVIGTQEPDYITPYDINLIGEYNLSGELWQIKPLLDEIGIRILSCISGDGKYHEAACSHRARAAMMVCSRAMINVATRMKERYGIPFFEGSFYGIQDTSEALRKIARMLIERGAPRHLMECTEAVVAREEAKAWAAIERFRPRFAGKKVLLVTGGVKSWSVVAALQEAGLEIVGTSVKKSTSDDKQRIQQLMGHDAHMIEDLAPREMYKMLREAKADIM…	MAIVTCSDKACTINPLKMSQPIGGSFAFLGLRGAMPLLHGPQGCTSFGLTLFVRHFKEAVPLQTTAMSEVSTVLGGYENVEQAILNIYKRVKPEIIGINSTGVTETKGDDVEAFIRLIRQNHPHLKKFPLVYVSTPDFKDAFQDGWEKTVARMVEALVDSVDAAAPRDSLRVNVLPGCHLTPGDLDELRTIFEDFGIRPSFLPDISGSLDGHIPDEFTQTTIGGIGVDEIATMGQAAWTIAIGAQMRRAAEAMQARTGVPFRLFERLCGLVPNDEFITFLSDISGKSVPKRYRRQRGQLADAMLDTHFHIAGRKLAIGAEPDLLFDISSVLHEMGAQVAAAVTTTASPVLERVKAKEVVIGDLGDLEDLAKARQCDLLISHSHGRQAAARLDIPFYRAG…	MDAPTQQEASSIGNEIGEITQLNAVQMGCGRSSGGGTTGRGSPAGRGDIPAETWEKVKNHPCYSEQAHHHYARMHVGVAPACNIQCNYCNRKYDCTNESRPGVVSERLTPEQAARKVMAVASTIPQMTVVGIAGPGDPLANPEKTFKTFELIHEVAPDLKLCLSTNGLALPDHIDTIKKINVDHVTITINMVDPEIGAKIYPWIFYKHKRYTGIQAAKILNDRQLQGVEMLAKLGILCKINSVMIPGINDQHLIEVNKAVKWRGAFLHNIVPLISSPEHGTVFGLRGQRGPTPGELKALQDSCEGEMHMMRHCRQCRADAVGLLGEDRRAEFTTEKIMQMDVKYDVESRKIYQSNIEEERSAKTIAERADLTKCADSDSDIKVLVAVATKGSGLINEHF…
100	Bradyrhizobium sp. DOA9	A0A061M5G7	A0A061M5A6	A0A061M6E7	A0A0S6UYF9	A0A0S6V0M8	A0A061M5D5	MSSLRQIAFYGKGGIGKSTTSQNTLAALAEMGHKILIVGCDPKADSTRLILHAKAQDTILSLAANAGSVEDLEIEDVMKVGYKGIRCVESGGPEPGVGCAGRGVITSINFLEENGAYEDIDYVSYDVLGDVVCGGFAMPIRENKAQEIYIVMSGEMMAMYAANNISKGILKYANSGGVRLGGLVCNERQTDKELELAEALAKKLGTQLICFVPRDNIVQHAELRRMTVLEYAPDSKQADHYRNLASRIHNNKGKGVVPVPIGMDELEDMLMEHGIMKAVDESQIGKTAAQLATP	MSRTTNQSVAEIKARNKQLIDEVLKVYPEKTAKRRAKHLNVHEAGKSDCGVKSNLKSIPGVMTIRGCAYAGSKGVVWGPIKDMIHISHGPVGCGQYSWAARRNYYTGTTGIDTFVTMQFTSDFQEKDIVFGGDKKLAKIIDEVQELFPLNHGITIQSECPIGLIGDDIEAVSKVKSTEYDGKTIVPVRCEGFRGVSQSLGHHIANDAVRDWIFDKVNPDAKPAFESTPYDVAIIGDYNIGGDAWSSRILLEEMGLRVIAQWSGDGSLAELEATPKAKLNVLHCYRSMNYISRHMEEKFGIPWCEYNFFGPSKIAESLRKIASFFDDKIKEGAERVIAKYQPLMDAVIAKYRPRLEGKTVMLFVGGLRPRHVIGAYEDLGMEVVGTGYEFGHNDDYQRTA…	MTQNAEHVLDHFELFRGPEYQQMLANKKALFENPQDPAEVERIREWAKTPEYREKNFAREALTVNPAKACQPLGAVFVAVGFEGTLPFVHGSQGCVAYYRSHLSRHFKEPSSCVSSSMTEDAAVFGGLNNMIDGLANTYNMYKPKMIAVSTTCMAEVIGDDLNAFIKTTKEKGSVPAEYDVPFAHTPAFVGSHVTGYDNALKGILEHFWDGKAGTAPKLERKENGKINFIGGFDGYTVGNIREIKRIFELMGIEYTILADNSDVFDTPTDGEFRMYDGGTTLEDAANAIHAKATISMQQYCTEKTLPFIEGHGHEVAAFNHPVGVSATDEFLMTLSRITGKPIAKALEQERGRLVDAMADSSAHIHGKKFAIYGDPDLCYGLAAFLLELGAEPTHVLST…	MSSLSATIQDVFNEPGCGKNANKTEAERKKGCTKQLQPGGAAGGCAFDGAKIALQPFTDVAHLVHGPIACEGNSWDNRGSASSGSDLWRRSFTTDMNETDIVFGGEKRLYKAIREVIEKYDPPAIFVYQTCVPAMIGDDINAVCKAAATKFGKPVIPVNSPGFVGPKNLGNKLAGEALLEHVIGTEEPDYTTPYDINIIGEYNLSGEFWQIKPLLDELGIRILSCISGDGKYRELAYSHRAKAAMMVCSKAMINVARKMEERYGIPYFEGSFYGIQDSSDSLREIARLLIERGAPAELMDRTEAVIAREEARAWAAIARFKPRFKDKKVLLITGGVKSWSVVAALQEAGLEIVGTSVKKSTKEDKERIKELMGQDAHMIEDMTPREMYKMLKDARADIM…	MAIVTTSKKACSVNPLKMSQPIGGSFAFMGLRGAMPLLHGSQGCTSFGLTLFVRHFKEAVPMQTTAMSEVATVLGGSENVEQAILNIYNRTKPEIIGINSTGVTETKGDDVEGFIRLIRQKHPQLEKFPLVYVSTPDFKDAFQDGWEKTVARMVEVLVDPVEAEAVRDPARVNVLPGCHLTPGDLDELRTIIEDFGLRPSFLPDLAGSLDGHIPDEFTPTTIGGIGVDEIATMGQAAWTIAIGAQMQRAAEAMQQRTGVPFRLFERLCGLIPNDEFIAFLSEISGRPVPAKYRRQRGQLADAMLDTHFHIGGRKLAIGAEPDLLFDLSSMLHEMGAEVAVAVTTTASPVLERVRTQEVLIGDLEDLEELAKARDCDLLITHSHGRQAASRLKIPFYRAG…	MHASAKYGTSRIGMLARLGDTMPAIAGHNGCGTSGCGGQAKCKSQTSQGDLPARIWDNVKAHPRYSEDADHNYAQMHVAVAPACNIQCNYCNRKCDRTCEPRPGVVSEPLSQEQAAKRAFEFASILPQLTVFGTACPGDALANSESTFKMFELIKKTSSGSAISVA
101	Bradyrhizobium sp. Gha	A0A1I3SX91	A0A1I3STQ1	A0A1I3SVG3	A0A1I3STU4	A0A1I3SVL0	A0A1I3SW13	MSSLRQIAFYGKGGIGKSTTSQNTLAALAEMGQKILIVGCDPKADSTRLILHAKAQDTILSLAASAGSVEDLELEDVMKVGYRDIRCVESGGPEPGVGCAGRGVITSINFLEENGAYENIDYVSYDVLGDVVCGGFAMPIRENKAQEIYIVMSGEMMAMYAANNISKGILKYANSGGVRLGGLICNERQTDKELELAEALAKKLGTQLIYFVPRDNVVQHAELRRMTVLEYAPDSKQADHYRKLAHKVHNNGGKGIIPTPISMDELEDMLMEHGIMKPVDESIIGKTAAELAAS	MSLATTRSTAEIRARNKELIEEVLKVYPEKTAKRRAKHLNVHQAGKADCGVKSNIKSIPGVMTIRGCAYAGSKGVVWGPIKDMVHISHGPVGCGQYSWGSRRNYYVGTTGIDSFVTLQFTSDFQEKDIVFGGDKKLVKVLDEIHELFPLNNGITIQSECPIGLIGDDIEAVSRAKSKEYGGKTIVPVRCEGFRGVSQSLGHHIANDAVRDWIFDHIEPDGKPKFEPTPYDVAIIGDYNIGGDAWSSRILLEEMGLRVIAQWSGDGSLAELEATPKAKLNILHCYRSMNYISRHMEEKFGIPWCEYNFFGPSKIAESLRRIAGYFDDKIKEGAERVIEKYRPLVDAVIAKYRPRLEGKSVMLYVGGLRPRHVIGAYEDLGMDVIGTGYEFGHNDDYQRTA…	MAQSAEHVLDHVELFRGQEYQQMLEKKKIFENARDPAEVERIKEWTKTAEYREKNFAREALTVNPAKACQPLGAVFASVGFERTLPFVHGSQGCVAYYRSHLSRHFKEPSSCVSSSMTEDAAVFGGLNNMTDGLANSYNMYKPKMIAVSTTCMAEVIGDDLNAFIKTSKEKGSVPADFDVPFAHTPAFVGSHVTGYDNALKGILEHFWDGKAGTAPKLKRKPNGAINIIGGFDGYTVGNLREIKRILELMGIQHTVLADNSEVFDTPTDGEFRMYDGGTPLEDAASAIHAKATISMQQWCTEKTLTFVAEHGHDVLSFNYPVGLSATDDFVVALSRISGKEIPEQLERERGRLVDAIADSSAHVHGKKFAIYGDPDLCYGLAAFLLELGAEPTHVLCTN…	MSSLAATVQKVFDEPGCAKNGSKSEADRRNGCTKQLQPGSAAGGCAFDGAKVALQPFTDVAHLVHGPIACEGNSWDNRGAASSGSNLWRTAFTTDLTETDIVFGGEKRLCKAIKEIIDKWDPPAIFVYQTCIPAMIGDDINAVCKAASKRFAKPVIPINSPGFVGSKNLGNKLAGEALLDYVIGTREPDYVTPYDINLIGEYNLSGELWQVKPLLDEVGVRILSCISGDGKYHEVASSHRARAAMLVCSKSMINVARKMEQRYAIPFFEGSFYGIQDSSEALRQLARLLVERGAPIDLLGRTETVIAREEARARAAIEPYKRRFEGKKALLITGGVKSWSVVAALQEAGLELVGTSTKKSTREDKARIKELMGQDAHMIEDMTAREMYKMLKDAKADIM…	MALVVPPSKACAVNPLKMSQPIGGAYAFMGLRGAMPLLHGSQGCTSFGLTLFVRHFKEAVPLQTTAMSEVATVLGGCENLEQAILNISNRAAPKVIGICSTGVTETNGDDVDAYLKLIRSKYPQLAKLPLVYVSTPDFKGAFQDGWEKAVVRMVEVLVDGASAHGLRDPSKVNVLPGCHLTPGDLDELRVIMEDFGLCPSFLPNIAGSLDGHIPDEFTSTTLGGIDIDEIASMGRAGWTIAVGAQMLRPAEVMQAKTGVPFRMFDRLCGLGPNDEFMTFLSEISGRPIPQKYRRQRSQLADAMLDAHFHIGGRKLAIGAEPDLLFDLSGMLHDMGAQVTVAVTTTQSEVIERIKTKEVLIGDLEDLEGLAKKRHCDLLITHSHGRQAAARLKVPFHRAG…	MVGKVGMIAVDGRGKYIKAALNSSQMMRPVTEHKGCSASAKTGQASCGSATGQGALPTEIWEKVRNHPCYSEDAHHYYARMHVAVAPACNIQCNYCNRKYDCANESRPGVASEKLTPEQAVKKVIAVATTIPHMTVLGIAGPGDALANPAKTFKTFELVTKAAPDIKLCLSTNGLALADYVDTIAKAKIDHVTITINMIDPEIGAKIYPWIFFNHKRYTGVEAARILSHRQLQGLEMLTSRGILCKINSVMIPNINDHHLVEVNKAVTSRGAFLHNIMPLISAPEHGTAFGLKGQRGPAAQELKELQDACEGQISVMRHCRQCRADAVGLLGEDRSAEFTTDQVMKMDVRYDLEKRKAYQKRIEDERVAKAAGGQQELTQTCGKMSAITLLVAVATKGS…
102	Bradyrhizobium sp. Ghvi	A0A1I5VP64	A0A1I5VRG3	A0A1I5VRD8	A0A1I5VR34	A0A1I5VRJ9	A0A1I5VPZ8	MSSLRQIAFYGKGGIGKSTTSQNTLAALAEMGQKILIVGCDPKADSTRLILHAKAQDTILSLAASAGSVEDLELEDVMKVGYKDIRCVESGGPEPGVGCAGRGVITSINFLEENGAYENIDYVSYDVLGDVVCGGFAMPIRENKAQEIYIVMSGEMMAMYAANNISKGILKYANSGGVRLGGLICNERQTDKELELAEALAKKLGTQLIYFVPRDNVVQHAELRRMTVLEYAPDSKQADHYRNLATKVHNNGGKGIIPTPISMDELEDMLMEHGIMKPVDESIVGKTAAELAAS	MLVAKVLLKKPPSQQVTFEGHQMSLATTQSIAEIRARNKELIEEVLKVYPEKTAKRRAKHLNVHQAGKSDCGVKSNIKSIPGVMTIRGCAYAGSKGVVWGPIKDMVHISHGPVGCGQYSWGSRRNYYVGTTGIDSFVTLQFTSDFQEKDIVFGGDKKLVKILDEIQELFPLNNGITIQSECPIGLIGDDIEAVSRAKSKEYGGKTIVPVRCEGFRGVSQSLGHHIANDAVRDWIFDQLEPDAKPKFEPTPYDVAIIGDYNIGGDAWSSRILLEEMGLRVIAQWSGDGSLAELEATPKAKLNILHCYRSMNYISRHMEEKFGIPWCEYNFFGPSKIAESLRKIAGYFDDKIKEGAERVIEKYQPLVNAVIAKYRPRLEGKTVMLYVGGLRPRHVIGAYED…	MAQSAEHVLDHLELFRGPEYQQMLAKKKMFENPRDPAEVERIKEWTKTTEYREKNFAREALAVNPAKACQPLGAVFASVGFEGTLPFVHGSQGCVAYYRSHLSRHFKEPSSCVSSSMTEDAAVFGGLNNMIDGLANSYNMYKPKMIAVSTTCMAEVIGDDLNAFIKTSKEKGSVPADFDVPFAHTPAFVGSHVTGYDNALKGILEHFWDGKAGTAPKLERKQNEAINIIGGFDGYTVGNLREIKRILALMGIQHTILSDNSEVFDTPTDGEFRMYDGGTTLEDAANAIHAKATISMQQWCTEKTLPFVAEHGQDVESFNYPVGLSATDDFIVALSRISGKEIPEQLARERGRLVDAIADSSAHIHGKKFAIYGDPDLCYGLAAFLLELGAEPTHVLSTN…	MSSLAATVRSIFDEPGCAKNGSKSEAERKNGCTKQLQPGSAAGGCAFDGAKIALQPFTDVAHLVHGPIACEGNSWDNRGAASSGSNLWRTAFTTDLSETDIVFGGEKRLCKAIKEIIDKCDPPAIFVYQTCIPAMIGDDINAVCKAASRRFAKPVIPINSPGFVGSKNLGNKLAGEALLDYVIGTREPDYTTPYDINLIGEYNISGELWQVKPLLDELGVRILSCISGDGKYREVASSHRARAAMLVCSKSMINVARKMEQRYGIPFFEGAFYGIQDSSKSLRQLARLLVERGAPTDLLGRTEAVIAREEARAWAAIEPYKPRFEGKKALLITGGVKSWSVVAALQQAGLELVGTSVKKSTRKDKERIKELMGQDAHMIEDMTPREMYKMLKDAKADIM…	MAMVTAPTKACAVNPLKMSQPIGGAFAFMGLRGAMPLLHGSQGCTSFGLTLFVRHFKEAVPLQTTAMSEVATVLGGYENLEQAILNIYSRAKPKIIGICSTGVTETNGDDVDAYLKLIRSKHPHLAQLPLVYGSTPDFKGAFQDGWEKAVARIVEVLVEGPSANGLRDPSKVNVLPGCHLTPGDLDELRVIVEDFGLCPSFLPDLAGSLDGHIPDEFTPTTIGGISVGEIASMGRAGWTIAIGAQMQRAAEVMQVKTGVPFRVFERLCGLCPNDEFMTFLSEISGRPIPLKYRRQRSQLADAMLDAHFHIGGRKIAIGAEPDLLFDLSGMLHDMGAQVTAAVTTTQSEVLQRIKTKEVLIGDLEDLERLAKTNHCDLLITHSHGRQAASRLKLPFYRTG…	MNAVVERGKYVKAAVDSGRMMQSAGCRASAKTGQASCGSQAGQRDLPSEIWEKVKNHPCYSEGAHHHYARMHVAVAPACNIQCNYCNRKYDCANESRPGVVSEKLTPEQAVRKVLAVATTIPQMTVLGIAGPGDPLANPAKTFKTFELVAKAAPDIKLCLSTNGLALPDHVDTIARSKIDHVTITINMVDPEIGAKIYPWIFFNHKRYTGVDAAKILTDRQLQGLEMLSERGILCKVNSVMIPNINDDHLVEVNKAVKSRGAFLHNIMPLISAPEHGTVFGLNGQRGPTAQELKVLHDACEGEIKMMRHCRQCRADAVGLLGEDRSAEFTTDQVMRMDVQYDMEMRKAYQGRIEDERAAKVAAAQKELAECAGEMSAITLLVAVATKGAGLINQHFGHA…
103	Bradyrhizobium sp. INPA54B	A0A2M8R6V4	A0A2M8R6Q3	A0A2M8R6N9	A0A2M8R6P6	A0A2M8R6L4	A0A2M8R6W3	MSSLRQIAFYGKGGIGKSTTSQNTLAALAEMGQKILIVGCDPKADSTRLILHAKAQDTILSLAANAGSVEDLELEDVMKVGYRDIRCVESGGPEPGVGCAGRGVITSINFLEENGAYENIDYVSYDVLGDVVCGGFAMPIRENKAQEIYIVMSGEMMAMYAANNISKGILKYANSGGVRLGGLICNERQTDKELELAEALAKKLGTQLIYFVPRDNVVQHAELRRMTVLEYAPESKQADHYRNLATKVHKNGGKGIIPTPISMDELEDMLMEHGIMKPVDESIIGKTAAELAAS	MSLATTQSIAEIRARNKELIEEVLKVYPEKTAKRRAKHLNVHQAGKSDCGVKSNIKSIPGVMTIRGCAYAGSKGVVWGPIKDMVHISHGPVGCGQYSWGSRRNYYVGTTGIDSFVTLQFTSDFQEKDIVFGGDKKLVKILDEIQELFPLNNGITIQSECPIGLIGDDIEAVSRAKSKEYGGKTIVPVRCEGFRGVSQSLGHHIANDAVRDWIFDKLESDGKPTFEPTPYDVAIIGDYNIGGDAWSSRILLEEMGLRVIAQWSGDGSLAELEATPKAKLNILHCYRSMNYISRHMEEKFGIPWCEYNFFGPSKIAESLRKIAGYFDDKIKEGAERVIEKYQPLVNAVIAKYRPRLEGKTVMLYVGGLRPRHVIGAYEDLGMEVIGTGYEFGHNDDYQRTA…	MAQSAEHVLDHLELFRGPEYQQMLVKKKIFENPRDPAEVERIKEWTKTAEYREKNFAREALAVNPAKACQPLGAVFASVGFEGTLPFVHGSQGCVAYYRSHLSRHFKEPSSCVSSSMTEDAAVFGGLNNMIDGLSNSYNMYKPKMIAVSTTCMAEVIGDDLNAFIKTSKEKGSVPADFDVPFAHTPAFVGSHVTGYDNALKGILEHFWDGKAGTAPKLERKQNGAINIIGGFDGYTVGNLREIKRILALMGIQHTILADNSEVFDTPTDGEFRMYDGGTTLEDAANAVHAKATISMQQWCTEKTLPFVAEHGQDVVSFNYPVGLSATDDFIVALSRISGKEIPEQLARERGRLVDAIADSSAHIHGKKFAIYGDPDLCYGLAAFLLELGAEPTHVLSTN…	MTSLAATVQKIFDEPGCAKNGSKSEAERKNGCTKQLLPGSAAGGCAFDGAKVALQPFTDVAHLVHGPIACEGNSWDNRGAASSGSNLWRTSFTTDLSETDIVFGGEKRLCKAIKEIIDKCDPPAIFVYQTCIPAMIGDDINAVCKAASQRFAKPVIPINSPGFVGSKNLGNKLAGEALLDHVIGTQEPDYTTPCDINLIGEYNLSGELWQVKPLLDELGIRILSCISGDGKYREVASSHRARAAMLVCSKSMINVARKMEQRYGIPFFEGSFYGIQDSSESLRQLARLLVERGAPADLLGRTEAVIAREEAWVRAAIGPYKPRFEGKRALLITGGVKSWSIVAALQEAGLELVGTSVKKSTRNDKERIKELMGRDAYMIEDMTPREMYKMLKDAKADIM…	MAIVTAPTKACAVNPLKMSQPIGGAFAFMGLRGAMPLLHGSQGCTSFGLTLFVRHFKEAVPLQTTAMSEVATVLGGYENLEQAILNIYNRTKPKIIGICSTGVTETNGDDVDAYLKLIRCKHPQLAKLPLVYVSTPDFKGAFQDGWGKAVARIVEVLVEGPGANGLPDPLKVNVLPGCHLTPGDIDELRVILEDFGLCPSFLPDVAGSLDGHIPDEFTPTTIGGIGVDEIESMGRAGWTIAIGAQMQRAAEVMQVKTGVPFRIFERLCGLCPNDEFMTFLSEISGRPIPLKYRRQRGQLADAMLDAHFHIGGRKVAIGAEPDLLFDVSGMLHDMGAQVTAAVTTTQSEVIERIKAKEVLIGDLEDLEGLAKTHNCDLLITHSHGRQAAARLKLPFYRTG…	MKPAAEYKGCRASANTGQASCGSQAGPGDLPIEIWEKVKNHPCYSEEAHHHYARMHVAVAPACNIQCNYCNRKYDCANESRPGVVSEKLTPEQALRKVLAVATTIPQMTVLGIAGPGDPLANPAKTFKTFELVAKAAPDIKLCLSTNGLALPDHIDTIAGSKIDHVTITINMVDPEIGAKIYPWIFFNHKRYTGIDAARILTDRQLQGLEMLSERGILCKVNSVMIPNINDDHLVEVNKAVKSRGAFLHNIMPLISAPEHGTVFGLNGQRGPTAWELKALQDACEGEIKMMRHCRQCRADAVGLLGEDRSAEFTTDQLMKMDVQYDLEMRKGYQDGVEDERAAKVAAAQKELTEFAGEMSAITLLVAVATKGSGLINEHFGHAKEFQVYELSTSGAKFV…
104	Bradyrhizobium sp. LMTR 3	A0A1B9YHF5	A0A1B9YHG1	A0A1B9YGS5	A0A1B9YGU9	A0A1B9YGT4	A0A1B9YGN3	MSSLRQIAFYGKGGIGKSTTSQNTLAALAEMGHKILIVGCDPKADSTRLILHAKAQDTILSLAANAGSVEDLEIEDVMKIGYKDIRCVESGGPEPGVGCAGRGVITSINFLEENGAYENIDYVSYDVLGDVVCGGFAMPIRENKAQEIYIVMSGEMMAMYAANNISKGILKYANSGGVRLGGLICNERQTDKELELAEALAKKLGTQLIYFVPRDNVVQHAELRRMTVLEYAPESQQADHYRNLATKIHNNGGKGIIPTPISMDELEDMLMEHGIMKPVDEAIIGKTAAELAAE	MSLATTQSIAEIKARNKELIQEVLKVYPEKTAKRRAKHLNVHEVGKSDCGVKSNLKSIPGVMTIRGCAYAGSKGVVWGPIKDMIHISHGPVGCGQYSWGSRRNYYVGTTGIDSFVTLQFTSDFQEKDIVFGGDKKLVKIIDEIQELFPLNNGITIQSECPIGLIGDDIEAVSRAKSKEYGGKTIVPVRCEGFRGVSQSLGHHIANDAVRDWVFDKVAPESKPTFEPTPYDVAIIGDYNIGGDAWSSRILLEEMGLRVIAQWSGDGSLAELEATPKAKLNVLHCYRSMNYISRHMEEKFGIPWCEYNFFGPSKIVESLRKIAGYFDDKIKEGAERVIAKYQPLVDAVIAKYRPRLEGKSVMLFVGGLRPRHVIGAYEDLGMEVVGTGYEFGHNDDYQRTA…	MAQSAEHVLDHVELFRGPEYQQMLANKKKMFENPRDPAEVERIREWAKTPEYREKNFAREALTVNPAKACQPLGAVFASVGFEATLPFVHGSQGCVAYYRSHLSRHFKEPSSCVSSSMTEDAAVFGGLNNMIDGLANSYNMYKPKMIAVSTTCMAEVIGDDLNAFIKTSKEKGSVPADFDVPFAHTPAFVGSHVTGYDNALKGILEHFWDGKAGTAAKLERAPNKKINLIGGFDGYTVGNIREIKRIFELMGIQYTILADNSDVFDTPTDGEFRMYDGGTTLEDAAKAVHAKATISMQQWCTEKTLPFIADHGQEVVAFNYPVGVSATDEFLMALSRISGKDIPEELTRERGRLVDAMADSSAHIHGKKFAIYGDPDLCYGLAAFLLELGAEPIHVLST…	MSSLSATIQKIFNEPGCAKNANKSDAERNRGCTKQLQPGGAAGGCAFDGAKIALQPFTDVAHLVHGPIACEGNSWDNRGAASSGASIWRTGLTTDMNETDIVFGGEKRLYKAIKEIINKYNPPAIFVYQTCVPAMIGDDINAVCKAASQKLGKPVIPVNSPGFVGSKNLGNKLAGEALLEHVIGTQEPDYTTPYDINLIGEYNLSGELWQVKPLLDELGIRILSCISGDGKYREVASSHRARAAMMVCSKAMISVARKMEERYGIPFFEGSFYGIQDSSDSLRQIARLLVERGAPSELIERTEAVIAREEAGAWAAIEPYKPRFAGKRALLITGGVKSWSVVAALQEAGLELVGTSVKKSTKQDKERIKELMGQDAHMIEDMTPREIYKMLKDAKADIM…	MAIVTTPKKACAVNPLKMSQPIGGAFAFMGLRGAMPLLHGSQGCTSFGLTLFVRHFKEAVPLQTTAMSEVATVLGGYENVEQAILNIYNRTKPEIIGICSTGVTETNGDDVDGYIKLIREQHPQLAKFPLVFVSTPDFKDAFQDGWEKTVACMVEVLVEAPAVGAERDPARVNVLPGCHLTPGDLDELRTILEDFGLKPSFLPDLAGSLDGQIPDEFTPTTIGGIGVDEVAGMGRSSWTIAIGAQMRRAAQAMQAKTGVPFRLFERLCGLIPNDEFIAFLSDISGRPVPEKYRRQRGQLSDAMLDAHFHVGGRKLAIGAEPDLLFDLSSMLHEMGAQVTAAVTTTQSPVLERIGTNEVLIGDLEDLEELARTRNCNLLITHSHGRQAAARLKIPFYRAG…	MDASALDEASLAGSAVDIGETMQAIAEHKGCGTSGGSGKASCGSQAGRGELPTEIWEKVKNHPCYSEEAHHHYARMHVAVAPACNIQCNYCNRKYDCANESRPGVVSEKLTPEQAAKKVLAVASTIPQMTVLGIAGPGDPLANPKKTFKTFELVAKAAPDIKLCLSTNGLMLPDHVDTIARFKIDHVTITINMVDPEIGSKIYPWIFYNHKRYTGLEAAKILTDRQMQGLEMLTERGILSKINSVMIPGINDKHLVEVNKAVKSRGAFLHNIMPLISAPEHGTAFGLNGQRGPTAQELKALQDVCEGETNMMRHCRQCRADAVGLLGEDRSAEFTTEKIMAMDVNYDLEMRKAYQAKVEEERVAKVAAEQEELAELASAMSGVKLLVAVATKGAGLINE…
105	Bradyrhizobium sp. NAS80.1	A0A1Q5SLP8	A0A1Q5SLM9	A0A1Q5SLJ3	A0A1Q5SLE8	A0A1Q5SLN8	A0A1Q5SLM8	MSSLRQIAFYGKGGIGKSTTSQNTLAALAEMGHKILIVGCDPKADSTRLILHAKAQDTILSLAASAGSVEDLELEDVMKIGYRDIRCVESGGPEPGVGCAGRGVITSINFLEENGAYENIDYVSYDVLGDVVCGGFAMPIRENKAQEIYIVMSGEMMAMYAANNISKGILKYALSGGVRLGGLVCNERQTDKELELAEALAKKLGTQLIYFVPRDNVVQHAELRRMTVLEYAPDSKQADHYRNLATKIHGNGGKGIVPTPISMDELEDMLMEHGILTAADESIIGKPAAERAAS	MSLVTTQSAAEIRARNKELIEETLKVYPEKTAKRRAKHLNVHESGKSDCGVKSNLKSIPGVMTIRGCAYAGSKGVVWGPIKDMVHISHGPVGCGQYSWGSRRNYYVGTTGIDTFVTLQLTSDFQEKDIVFGGDKKLIKLIDEIQELFPLNNGITIQSECPIGLIGDDIEAVSRAKSNEYDGKTIVPVRCEGFRGVSQSLGHHIANDAVRDWIFDKNGPDSKPEFESTPYDVAIIGDYNIGGDAWSSRILLEEMGLRVIAQWSGDGSLAELEATPKAKLNILHCYRSMNYISRHMEEKFGIPWCEYNFFGPSKIAESLRKIASFFDDKIKEGAERVIEKYQPLVNAVIAKYRPRLQGKTVMLFVGGLRPRHVIGAYEDLGMEVIGTGYEFGHNDDYQRTA…	MAQSAEHVLDHFELFRGPEYQQMLAKKKAFENPRDPAEVERVKEWTKTPEYREKNFAREALTINPAKACQPLGAVFASVGFEGTLPFVHGSQGCVAYYRSHLSRHFKEPSSCVSSSMTEDAAVFGGLNNMVDGLANSYNMYKPKMIAVSTTCMAEVIGDDLNAFIKTSKEKGAVPADFDVPFAHTPAFVGSHITGYDNALKGILEHFWDGKAGTAPKLERKPNDKVNFIGGFDGYTVGNLREIKRILELMGVEYTILADNSEVFDTPTDGEFRMYDGGTTLDEAANAVHAKGTISMQQWSTEKTLPFIADHGQDVLAFNYPMGVSATDDFLMALSLLSGKGIPEELARERGRLVDAMTDSSAHIHGKKFAIYGDPDLCYGLAAFLLELGAEPIHVLSTN…	MSSLRATVRNIFNEPGCAKNGSKPESERKKGCTKQLQPGGAAGGCAFDGAKIALQPFTDVAHLVHGPIACEGNSWDSRSAASSGSNLWRTAFTTDMNETDIVFGGEKRLYKAIKQIIDKYDPPAIFVYQTCVPAMIGDDIDAVCKAAAGKFGKPVIPVNSPGFVGSKNLGSKLAGEALLEHVIGTQEPDDTTAYDINLIGEYNLSGELWQIKPLFEELGIRILSCISGDGKYREVASSHRARAAMMVCSKSLINVARKMEERYEIPFFEGSFYGIQDSSDSLREIARLLVGRGAPDHLIERTESVIAREEARAWTAIEPYKARFNGKKVLLITGGVKSWSVVAALQEAGLELVGTSVKKSTKEDKDRIKQLMGQDAHMIEDMPPREMYRILKDAKADIM…	MAILMTPKKACAVNPLKMSQPIGGAFAFMGLRGAMPILHGPQGCTSFGLTLFVRHFKEAVPLQTTAMTEVTTVLGGYENLDQAILNIFNRAKPEIIGICSTGVTETNGDDVDAYIKLVREKHPQLARLPLVYVSTPDFKDAFQDGWERAVARMVEVLVETPSVEAPRDPARVNVLPGCHLTPGDLDELRNILEDFGLQPSFLPDVAGSLDGHIPDEFTPTTIGGIGVDEVAAMGRAGWTIAIGSQMRRAAEAMQAKTGVPFRLFERLCGLIPNDEFIAFLSEISGRSVPAKYRRQRGQLADAMLDGHFLIGGRRLAIGAEPDLLFDLSSMLHDMGVHVIAAVTTTHSPVLERVETQEVLIGDLEDLGELAKNKNCDLLITHSHGRQAAAQLKIPFYRAG…	MNAVAGSGEYVMDAEDSGEMRVIADYKGCQSSPKNGKGSCGSQAGQGDLPSEIWHKVKNHPCYSEEAHHHYARMHVGVAPACNIQCNYCNRKYDCANESRPGVVSEKLTPEQAVKKMLAVATRIPQLTVLGIAGPGDALANPKNTFKTFELIARAAPDIQLCLSTNGLDLPDHVDTISRYKIDHVTITINMIDPEIGARIYPWIFFNHKRYSGIEAAKILTIRQLQGLEMLTQRGVLCKINSVMIPGINDQHLIEVNKAVKSRGAFLHNIMPLISAPEHGTAFGLKGQRGPTAQELKALQDACEGQINMMRHCRQCRADAVGLLGEDRSGEFTTEKVMAMDVQYDLEARKVYQARIEDERAANIATSEELAELAGEMSEINLLAAVATKGSGLINEHFG…
106	Bradyrhizobium sp. NAS96.2	A0A1Q5S8P8	A0A1Q5S8E7	A0A1Q5S8Q6	A0A1Q5S8U6	A0A1Q5S8L7	A0A1Q5S8Q7	MESNMSSLRQIAFYGKGGIGKSTTSQNTLAALAEMGQKILIVGCDPKADSTRLILHAKAQDTILSLAASAGSVEDLELEDVMKIGYKDIRCVESGGPEPGVGCAGRGVITSINFLEENGAYEGIDYVSYDVLGDVVCGGFAMPIRENKAQEIYIVMSGEMMAMYAANNISKGILKYANSGGVRLGGLVCNERQTDKELELAEALAKKLGTTLIYFVPRDNVVQHAELRRMTVLEYAPDSQQAQHYRNLATKVHNNGGKGVIPTPISMDELEDMLMEHGIMKAVDESIVGKTAAELAAS	MSLATTYSTAQIRARNKELIEEVLKVYPEKTAKRRAKHLNIHEAGRSDCGVKSNIKSIPGVMTIRGCAYAGSKGVVWGPIKDMVHISHGPVGCGQYSWGSRRNYYVGTTGIDSFVTLQFTSDFQEKDIVFGGDKKLVKVMDEIQELFPLNNGITVQSECPIGLIGDDIEAVSRAKSKEFGGKTIVPVRCEGFRGVSQSLGHHIANDAVRDWIFDKGGPQGKPRFEPSPYDVAIIGDYNIGGDAWSSRILLEEIGLRVIAQWSGDGSLAELEATPKAKLNILHCYRSMNYISRHMEEKFGIPWCEYNFFGPAKIAESLRKIAGYFDDKIKEGAERVIEKYQPLVNAVIAKYRPRLEGKTVMLFVGGLRPRHVIGAYEDLGMEVVGTGYEFGHNDDYQRTA…	MAQSADHVLDHFDLFRGPEYQQMLDNKKMFENPRDPAEVERIKEWTKTSEYREKNFAREALTINPAKACQPLGAVFASVGFQGTLPFVHGSQGCVAYYRSHLSRHFKEPSSCVSSSMTEDAAVFGGLNNMIDGLANSYNMYKPKMIAVSTTCMAEVIGDDLNAFIKTSKEKGSVPADFDVPFAHTPAFVGSHVTGYDNALKGILEHFWDGKAGTADKLERKPNRKINLIGGFDGYTVGNLREIKRIFELMGIEYTILADNSDVFDTPTDGEFRMYDGGTSLEDAASALHAKATISMQQWCTEKTLPFIADHGQEVLAFNYPVGVSATDEFLMALSRISGNEIPEELARERGRLVDAMADSSAHIHGKKFAIYGDPDLCHGLAAFLLELGAEPTHVLSTN…	MSSLPATVQEVFNEPGCAKNANKSLTERNKGCTKQLQPGSAAGGCAFDGAKVALQPFTDVAHLVHGPIACEGNSWDNRGSASSGPNLWRTGFTTDLAETDIVFGGEKRLYKAIKQIIDKCNPPAIFVYQTCVPAMIGDDINAVCKAASKKFGKPVIPVNSPGFVGSKNLGNKLAGEALLEHVIGTQEPDYTTPYDINLIGEYNLSGELWQVKPLFDELGIRILCCIAGDGKYHEVASSHRARAAMMVCSRAMINVARKMEERYGIPFFEGSFYGIQDSSDALREIAQLLVKRGAPEDLIGRTEAVIVREEARARAAIEPYRPRFKGKKVLLMTGGVKSWSIVAALQEAGLELVGTSVKKSTKEDKERIKHLMGQDAHMIEDMTPREMYKMLKDAKTDIM…	MVLVTASKKACAVNPLKMSQPIGAAFAFMGLRGAMPLLHGPQGCTSFGLTLFVRHFKEPVPLQTTAMSEVTTVLGGYENVEQAILNIDKRAEPEIIGICSTGVTETNGDDVDAYIKLIREKHPQLDKLPLVYVSTPDFKDAFQDGWGKAVVRMVEVLVEAPARGAERNPAQVNVLPGCHLTPGDLDELRIIFEDFGLQPSFLPNLAGSLDGHIPDRFTPTTTGGIGIDEVARMGRAGWTIAIGAQMRRAAEAMQEKTGVPFRLFERLCGLVPNDDFMAFLSEISGRPVPARYRRQRGQLVDAMLDAHFQIGGRRLAIGAEPDLLLDLSSMLHEMGARVTAAVTTTQSTVLEQIKTKEVQIGDLEDLEELARTRNCDLLITHSHGRQAATRLKIPFHRAG…	MDAVAGRGRRTGIAEYIGEIAEHKGCRTSHGGPSTNCGSQAGQGDLPQTIWEKVKNHPCYSEEAHHHYARMHVAVAPACNVQCNYCNRKFDCANESRPGVVSEKLTPEQAVRKVLAVATSIPQLTVLGIAGPGDPLANPEKTFKTFELVAKAAPDLKLCLSTNGLALPDYVDSIVRANVDHVTITINTIDPEIGAKIYPWIFFNHKRHTGIEAARILIDRQLQGLQMLTERGILCKVNSVMIPEINDQHLVEVNKTVKSRGAFLHNIMPLISASEHGTVFGLSGQRGPTAQELKALQDACEGETKVMRHCRQCRADAVGLLGEDRRADFTTERIMVMDINYDAEMRRAYQAKVEDERAAKIAAGREELAELAGQKSEITLLVAVATKGSGLINEHFGHA…
107	Bradyrhizobium sp. ORS 285	A0A1Y6KDD1	A0A1Y6KEE2	A0A1Y6KFZ7	A0A1Y6KB52	A0A1Y6KB95	A0A1Y6KDF2	MSSLRQIAFYGKGGIGKSTTSQNTLAALAEMGHRILIVGCDPKADSTRLILHAKAQDTILSLAAAAGSVEDLEIEEVMKVGYRDIRCVESGGPEPGVGCAGRGVITSINFLEENGAYEDIDYVSYDVLGDVVCGGFAMPIRENKAQEIYIVMSGEMMAMYAANNISKGILKYANSGGVRLGGLVCNERQTDKELELAEALAKKLGTQLIYFVPRDNIVQHAELRRMTVLEYAPESVQANHYRNLATKIHGNAGKGIIPTPITMDELEDMLMEHGIMKAVDESQIGKTAAELAATA	MSVIEKQSVAEIKARNKELIAEVLKVYPEKTAKRRAKHLNVHESGKSDCGVKSNIKSIPGVMTIRGCAYAGSKGVVWGPIKDMIHISHGPVGCGQYSWAARRNYYIGTTGIDTFVTMQFTSDFQEKDIVFGGDKKLAKIMDEIQELFPLNNGITVQSECPIGLIGDDIEAVSKVKSKEYDGKTIVPVRCEGFRGVSQSLGHHIANDAIRDWVFDKLPADAAPRFEPSDYDVAIIGDYNIGGDAWSSRILLEEMGLRVIAQWSGDGSLAELEATPKAKLNVLHCYRSMNYISRHMEEKYNIPWCEYNFFGPSKIAESLRKIASYFDDKIKEGAERVIAKYQPLMDAVIAKYRPRLEGKTVMLFVGGLRPRHVIGAYEDLGMEVVGTGYEFGHNDDYQRTA…	MTQSAEHVLDHFELFRGPEYQQMLANKKKMFENPRDPAEVERIREWAKTPEYREKNFAREALTVNPAKACQPLGAVFVAVGFEKTLPFVHGSQGCVAYYRSHLSRHFKEPSSCVSSSMTEDAAVFGGLNNMIDGLANAYNMYKPKMIAVSTTCMAEVIGDDLNAFIKTSKEKGSVPAEYDVPFAHTPAFVGSHVTGYDNAMKGILDHFWDGKAGTAPKLERVPNEKINFIGGFDGYTVGNIREVKHIFEEMGIEYTILGDNSNVFDTPTDGEFRMYEGGTTLEDAANAVHAKATISMQHYCTEKTLPFIANHGQEVVSFHHPVGVSGTDAFVMALSRISGKEIPESLSIERGRLVDAIADSSAHIHGKKFAIYGDPDLCLGLASFLLELGAEPTHVLAT…	MSSLSATIQNVFNEPGCGKNANKSEAERKKGCTKQLQPGGAAGGCAFDGAKVALQPLTDVAHLVHGPIACEGNSWDNRGAASSGSQIWRTGFTTDINETDVVFGGEKRLYKAIKEIIEKYDPPAVFVYQTCVPAMTGDDINAVCKAASAKFGKPCIPVNSPGFVGPKNLGNKLAGEALLDHVIGTVEPEVTTPYDLNIIGEYNLSGELWQVKPLFDELGIRISACISGDGRYKDVASSHRARAAMMVCSKAMINVARKMEERYGIPFFEGSFYGIQDSSDSLREIARLLVERGAPADLLDRTEAVIAREEAKAWAAIEPFKKRLTGKKVLLITGGVKSWSVVAALQEAGMELVGTSVKKSTKEDKERIKELMGQDAHMIDDMAPREMYKMLKDAKADIM…	MAKVTIGKKACAVNPLKMSQPIGGSFAFLGLRGAMPLLHGSQGCTSFGLTLFVRHFKEAVPMQTTAMSEVATVLGGYENVEQAILNITKKQKPEIIGICSTGVTETKGDDVDGYIKLIREKHPELATYPLVYVSTPDFKDAFQDGWDKTVAKMVEVLVDKPTSTRRDPAKVNVLPGCHLTPGDIEELRTIFEDFGLEPSFLPDIGGSLDGHIPDEFTPTTIGGIGLEEIATMGSASWTIAIGAQMKRAAEAMQAKTGVPYRLFERLCGLLPNDEFMAFLSEISGRPVPAKYRRQRGQLADAMLDAHFHIGGRKLAVGAEPDLLFDVASMLHDMGAEISVAVTTTQSPVLERMPCEEVLIGDLEDLENLAKARDCGLMMTHSHGRQAAARLKIPFYRIGF…	MDASVQHEQATIPDGDKLSSVMQTIAEHKGCGTSGGSGKASCGSGAGENDLPPEIWEKVKNHPCYSEEAHHHYARMHVAVAPACNIQCNYCNRKYDCANESRPGVVSEKLSPEQAAKKVLAVASTIPQMTVLGIAGPGDPLANPEKTFKTFELIARTAPDIKLCLSTNGLALPDHVDTIAGFNVDHVTITINMVDPEIGAKIYPWVFWKHKRYTGVEAAKLLTDRQLQGLEMLTERGILCKVNSVMIPGVNDKHLVEVNKAVKSRGAFLHNIMPLISSPEHGTVFGLTGQRGPTAQELKALQDECEGEMNMMRHCRQCRADAVGLLGEDRSAEFTTDKIMAMEVNYDIDSRKAYQEAVESERVAKVVARQEELASLAGQSSDIKLLVAVATKGSGLINE…
108	Bradyrhizobium sp. R5	A0A1G6ZBC1	A0A1G6ZEV9	A0A1G6ZG79	A0A1G6ZG47	A0A1G6ZEC5	A0A1G6ZCD4	MSSLRQIAFYGKGGIGKSTTSQNTLAALAEMGQKILIVGCDPKADSTRLILHAKAQDTILSLAASAGSVEDLELEDVMKVGYKDIRCVESGGPEPGVGCAGRGVITSINFLEENGAYENIDYVSYDVLGDVVCGGFAMPIRENKAQEIYIVMSGEMMAMYAANNISKGILKYANSGGVRLGGLVCNERQTDKELELAEALAKKLGTQLIYFVPRDNVVQHAELRRMTVLEYAPESQQADHYRNLATKIHNNGGKGIIPTPISMDELEDMLMEHGIMKAVDESIIGKTAAELAAS	MSLATTQSIAEIKARNKELIEEVLKVYPEKTAKRRAKHLNVHQAGKSDCGVKSNIKSIPGVMTIRGCAYAGSKGVVWGPIKDMVHISHGPVGCGQYSWGSRRNYYVGTTGVDSFVTLQFTSDFQEKDIVFGGDKKLIKILDEIQELFPLNNGITIQSECPIGLIGDDIEAVSRAKSKEYGGKTIVPVRCEGFRGVSQSLGHHIANDAVRDWIFDKLETDDKPKFESTPYDVAIIGDYNIGGDAWSSRILLEEMGLRVIAQWSGDGSLAELEATPKAKLNILHCYRSMNYISRHMEEKFGIPWCEYNFFGPSKIAESLRKIAGYFDDRIKEGAERVIEKYQPLVNAVIAKYRPRLEGKTVMLYVGGLRPRHVIGAYEDLGMEVVGTGYEFGHNDDYQRTA…	MAQSAEHVLDHVELFRGPEYQKMLADKKMFENPRDPAEIERIKEWTKTAEYREKNFAREALTVNPAKACQPLGAVFVSVGFEGTLPFVHGSQGCVAYYRSHLSRHFKEPSSCVSSSMTEDAAVFGGLNNMIDGLANSYNMYKPKMIAVSTTCMAEVIGDDLNAFIKTSKEKGSVPAEFDVPFAHTPAFVGSHVTGYDNALKGILEHFWDGKAGTAPKLEREPNEAINIIGGFDGNTVGNLREIKRILALMDIKHTILADNSEVFDTPTDGEFRMYDGGTTLEDAANAVHAKATISMQQWCTEKTLPFVSQHGQDVVSFNYPVGVSATDDFLVALSRISGKEIPEELARERGRLVDAIADSSAHIHGKKFAIYGDPDLCYGLAAFLLELGAEPTHVLSTN…	MSQRDMWLAMMVGLAFDFDRKEKRMSSLAARVQSIFNEPGCAKNGSKSEAERKKGCTKQLQPGSAAGGCAFDGAKIALQPFTDVAHLVHGPIACEGNSWDNRGAASSGSSLWRTAFTTDMSETDIVFGGEKRLCEAIKEIIDKHDPPAVFVYQTCIPAMIGDDIDAVCKAASQRFGKPVIPINSPGFVGSKNLGNKLAGEALLDYVIGTQEPDYTTSYDVNLIGEYNLSGELWQVKPLLDELGVRILSCISGDAKYREVASSHRARAAMLVCSKAMLNVARKMEERYGIPFFEGSFYGIQDSSESLRQIARLLVERGAPRDLLERTEAVIAREEARAWAAIGPYKPRFKGKKALLITGGVKSWSVVAALQQAGLELVGTSVKKSTREDKKRIMQLMGQD…	MAIATVPTKACAVNPLKMSQPIGAAFAFMGLSGAMPLLHGSQGCTSFGLTLFVRHFKEAVPLQTSAMSEVATVLGGYENLEQAILNIYNRTKPKIIGICSTGVTETNGDDVDAYLKLIRDKHPQLAKLPLVYVSTPDFKGAFQDGWEKAVARIVDLLVERPNVSGLRDPSRVNVLPGCHLTPGDLDELRTILEDFGLRPSFLPDLAGSLDGHIPDEFTATTIGGIGVDEIASMGRAGWTIAVGGQMRRAAEVMQAKTGVPIRLFERLCGLDPNDDLMTFLSEISGRPVPSKYRRQRGQLADAMLDTHFHIGGRKLAIAAEPDLLFDLSSMLHDMGAEVAVAVTTTQSAVIERIKTEEVLIGDLEDLEELAKTRRCDLLITHSHGRQAAARLKIPFYRAG…	MNAVVGRGKYAEAAVDAGKMVQTAAEHKGCRTSSNIGQASCGSRVGQGDLPTEIWERVKNHPCYSEEAHHHYARMHVAVAPACNIQCNYCNRKYDCANESRPGVASEKLTPEQAVKKVLAVAATLPQMTVLGIAGPGDPLANPEKTFKTFELVAKAAPDIKLCLSTNGLSLPDYIDLIAKSKIDHVTITINTIDPEIGAKIYPWIFFDHRRHTGIDAARILTNRQLQGLEMLSERGILCKVNSVMIPHINDHHLVEVNKAVKSRGAFLHNIMPLISAPEYGTVFGLNGQRGPTAQELSALQDACEGEINMMRHCRQCRADAVGLLGEDRSAEFTTDKVMKMDVEYDLDVRQAYRDRVEDERAAKGKANNEELAKLAGETSEISLLVAVATKGSGLINEH…
109	Bradyrhizobium sp. Rc2d	A0A1G7XL33	A0A1G7XIE8	A0A1G7XI82	A0A1G7XIN2	A0A1G7XID7	A0A1G7XJI0	MSSLRQIAFYGKGGIGKSTTSQNTLAALAEMGQKILIVGCDPKADSTRLILHAKAQDTILSLAASAGSVEDLELEDVMKVGYKDIRCVESGGPEPGVGCAGRGVITSINFLEENGAYENIDYVSYDVLGDVVCGGFAMPIRENKAQEIYIVMSGEMMAMYAANNISKGILKYANSGGVRLGGLICNERQTDKELELAEALAKKLGTQLIYFVPRDNVVQHAELRRMTVLEYAPESKQADHYRNLATKVHNNGGKGIIPTPISMDELEDMLMEHGIMKPVDESIIGKTAAELAAS	MSLATTQSIAEIRARNKELIEEVLKVYPEKTAKRRAKHLNVHQAGKSDCGVKSNIKSIPGVMTIRGCAYAGSKGVVWGPIKDMVHISHGPVGCGQYSWGSRRNYYVGTTGIDSFVTLQFTSDFQEKDIVFGGDKKLVKILDEIQELFPLNNGITIQSECPIGLIGDDIEAVSRAKSKEYGGKTIVPVRCEGFRGVSQSLGHHIANDAVRDWIFDQLEPDGKPKFEPTPYDVAIIGDYNIGGDAWSSRILLEEMGLRVIAQWSGDGSLAELEATPKAKLNILHCYRSMNYISRHMEEKFGIPWCEYNFFGPSKIAESLRKIAGYFDDKIKEGAERVIEKYQPLVNAVIAKYRPRLEGRTVMLYVGGLRPRHVIGAYEDLGMEVIGTGYEFGHNDDYQRTA…	MAQSAEHVLDHLELFRGPEYQQMLAKKKIFENPRDPAEVERIKEWTKTAEYREKNFAREALAVNPAKACQPLGAVFASVGFEGTLPFVHGSQGCVAYYRSHLSRHFKEPSSCVSSSMTEDAAVFGGLNNMIDGLANSYNMYKPKMIAVSTTCMAEVIGDDLNAFIKTSKEKGSVPADFDVPFAHTPAFVGSHVTGYDNALKGILEHFWDGKAGTAPKLERKPNGAINIIGGFDGYTVGNLREIKRILALMGIQHTILADNSEVFDTPTDGEFRMYDGGTTLEDAANAVHAKATISMQQWCTEKTLPFVAEHGQDVVSFNYPVGLSATDDFLVALSRISGKEIPEQLARERGRLVDAIADSSSHIHGKKFAIYGDPDLCYGLAAFLLELGAEPTHVLSTN…	MSSLAATVQNIFDEPGCAKNGSKSEAERKKGCTKQLQPGSAAGGCAFDGAKVALQPFTDVAHLVHGPIACEGNSWDNRGAASSGSNLWRTAFTTDLSETDIVFGGEKRLCKAIKEIIDKCDPPAIFVYQTCIPAMIGDDINAVCKAASQRFAKPVIPINSPGFVGSKNLGNKLAGEALLDYVIGTQEPDYTTPYDINLIGEYNLSGELWQVKPLLDELGIRILSCISGDGKYREVASSHRARAAMLVCSKSMINVARKMEERYGIPFFEGSFYGIQDSSESLRQLARLLVERGAPTDLLRRTEAVIAREEAWAWAAIEPYKQRFEGKKALLITGGVKSWSVVAALQEAGLELVGTSVKKSTREDKERIKELMGQDAHMIEDMTPREMYKMLKDAKADIM…	MAIVTAPTKACAVNPLKMSQPIGGAFAFMGLRGAMPLLHGSQGCTSFGLTLFVRHFKEAVPLQTTAMSEVATVLGGYENLEQAILNIYNRTKPKIIGICSTGVTETNGDDVDAYLKLIRSKHPQLAKLPLVYVSTPDFKGAFQDGWEKAVARIVEVLVEGPSANGLRDPSKVNVLPGCHLTPGDLDELRVILEDFGLCPSFLPDLAGSLDGHIPDEFTPTTIGGIGVDEIASMGRAGWTIAIGAQMRRAAEVMQVKTDVPFRVFERLCGLCPNDEFMTFLSEISGRPIPLKYRRQRGQLADAMLDAHFHIGGRKVAIGAEPDLLFDLSGMLHDMGAHVTAAVTTTQSEVIERIKTKEVLIGDLEDLEGLAKTKHCDLLITHSHGRQAAARLKVPFYRMG…	MKMNAVVERGKYAKAAVDSGKMMQPAAEHKGCRALAKTGQASCGSQAGQGDLPTEIWEKVKNHPCYSEEAHHHYARMHVAVAPACNIQCNYCNRKYDCANESRPGVVSEKLTPEQAVRKVLAVATTIPQMTVLGIAGPGDPLANPAKTFKTFELVAKAAPDIKLCLSTNGLALPDYIDTIARSKIDHVTITINMVDPEIGAKIYPWIFFNHKRYTGIDAARILTDRQLQGLEMLSERGILCKVNSVMIPNINDDHLVEVNRAVKSRGAFLHNIMPLISAPEHGTVFGLNGQRGPTAQELKSLQDACEGEIKMMRHCRQCRADAVGLLGEDRSAEFTTDQVMKMDVQYDLEMRKAYQDRVEDERAAKIAAGQKELAEFAGEMSAITLLVAVATKGSGLIN…
110	Bradyrhizobium sp. Rc3b	A0A1I5CW47	A0A1I5CX94	A0A1I5CX80	A0A1I5CXB8	A0A1I5CX56	A0A1I5CWJ1	MSSLRQIAFYGKGGIGKSTTSQNTLAALAEMGQKILIVGCDPKADSTRLILHAKAQDTILSLAASAGSVEDLELEDVMKVGYKDIRCVESGGPEPGVGCAGRGVITSINFLEENGAYENIDYVSYDVLGDVVCGGFAMPIRENKAQEIYIVMSGEMMAMYAANNISKGILKYANSGGVRLGGLICNERQTDKELELAEALAKKLGTQLIYFVPRDNVVQHAELRRMTVLEYAPDSKQADHYRNLATKVHKNGGKGIIPTPISMDELEDMLMEHGIMKPVDESIVGKTAAELAAS	MSLATTQSIAEIRARNKELIEEVLKVYPEKTAKRRAKHLNVHQAGKSDCGVKSNIKSIPGVMTIRGCAYAGSKGVVWGPIKDMVHISHGPVGCGQYSWGSRRNYYVGTTGIDSFVTLQFTSDFQEKDIVFGGDKKLIKILDEIQELFPLNNGITIQSECPIGLIGDDIEAVSRAKSKEYGGKTIVPVRCEGFRGVSQSLGHHIANDAVRDWIFDQLESDAEPKFEPTPYDVAIIGDYNIGGDAWSSRILLEEMGLRVIAQWSGDGSLAELEATPKAKLNILHCYRSMNYISRHMEEKFGIPWCEYNFFGPSKIAESLRKIAGYFDDKIKEGAERVIEKYQPLVNAVIAKYRPRLQGKTVMLYVGGLRPRHVIGAYEDLGMEVIGTGYEFGHNDDYQRTA…	MAQSAEHVLDHLELFRGPEYQQMLAKKKVFENPRDHAEVERIKEWTKTAEYREKNFAREALAVNPAKACQPLGAVFASVGFEGTLPFVHGSQGCVAYYRSHLSRHFKEPSSCVSSSMTEDAAVFGGLNNMIDGLANSYNMYKPKMIAVSTTCMAEVIGDDLNAFIKTSKEKGSVPADFDVPFAHTPAFVGSHVTGYDNALKGILEHFWDGKAGTAPKLERKQNGAINIIGGFDGYTVGNLREIKRILALMGIQHTILADNSEVFDTPTDGEFRMYDGGTTLEDAANAVHSKATISMQQWCTEKTLPFVAEHGQDVVSFNYPVGLSATDDFIVALSGISGKEIPEQLARERGRLVDAIADSSAHIHGKKFAIYGDPDLCYGLAAFLLELGAEPTHVLSTN…	MSSLAATVRNIFDEPGCGKNGSKSEAERKKGCTNQLQPGSAAGGCAFDGAKVALQPFTDVAHLVHGPIACEGNSWDNRGAASSGSNLWRTAFTTDLSETDIVFGGEKRLCIAIKEIIDKCDPPAIFVYQTCIPAMIGDDINAVCKAASQRFAKPVIPINSPGFVGSKNLGNKLAGEALLEYVIGTQEPDYTTSYDINLIGEYNVSGELWQVKPLLDELGVRILSCISGDGKYREVASSHRARAAMLVCSKSMINVARKMEQRYGIPFFEGSFYGIQDSSESLRQLTRLLVERGAPTDLLGRTEAVIAREESRAWAAIEPYKARFEGKKALLITGGVKSWSVVAALQEAGLELVGTSVKKSTKKDKERIKELMGQDAHMIEDMTPREMYRMLKDAKADIM…	MVSAPTKACAVNPLKMSQPIGGAFAFMGLRGAMPLLHGSQGCTSFGLTLFVRHFKEAVPLQTTAMSEVATVLGGYENLEQAILNIYNRTKPKIIGICSTGVTETNGDDVDAYLKLIRSKHPQLVKLPLVYVSTPDFKGAFQDGWEKAVSRIVEVLVEGPSANGLRDPSKVNVLPGCHLTPGDLDELRVIVEDFGLCPSFLPDLAGSLDGHIPDEFAPTTIGGIGVDEIASMGRAAWTIAIGAQMQRAAEVMQLKTGVPFRVFERVRGLCPNDEFMTFLSEISGRPIPLKYRRQRGQLADAMLDAHFHIAGRKVAIGAEPDLLFDLSGMLHDMGAQVTAAVTTTQSEVIDRIKTKEVLIGDLEDLEGLAKSKHCDLLITHSHGRQAAARLKLPFYRTGFP…	MKMNAVVGREKYVKAAVDGEMKPAAEHKGCRASASTGQASCGSQAGHGDLPIETWEKVKNHPCYSEEAHHHYARMHVAVAPACNIQCNYCNRKYDCANESRPGVVSEKLTPEQAVRKVLAVATTIPQMSVLGIAGPGDPLANPAKTFRTFELVAKAAPDIKLCLSTNGLALPDHIDTIVRSKVDHVTITINMVDPEIGTKIYPWIFFNHKRYTGIDAARILTDRQLQGLEMLSERGILCKVNSVMIPNINDRHLVEVNKAVKSRGAFLHNIMPLISAPEHGTVFGLNGQRGPTAWELKELQDACEGEIKTMRHCRQCRADAVGLLGEDRSAEFTTDQVMKMDVQYDLEMRKGYQDRIERARAAKVAAAQKELAELAGEMSAITLLVAVATKGSGLINEH…
111	Bradyrhizobium sp. S23321	I0GAQ1	I0GAQ0	I0GAP9	I0GAP8	I0GAP7	I0GAN2	MSSLRQIAFYGKGGIGKSTTSQNTLAALAEMGHKILIVGCDPKADSTRLILHAKAQDTILSLAANAGSVEDLEIEDVMKVGYRDIRCVESGGPEPGVGCAGRGVITSINFLEENGAYEDVDYVSYDVLGDVVCGGFAMPIRENKAQEIYIVMSGEMMAMYAANNISKGILKYANSGGVRLGGLVCNERQTDKELELAEALAKKLGTQLIYFVPRDNIVQHAELRRMTVLEYAPDSKQADHYRTLATRIHNNKGKGIIPTPITMDELEDMLMEHGIMKAVDESVVGKTAAELAAMPA	MSLATTQSVAEIKARNKQLIDEVLKVYPEKTAKRRAKHLNVHEAGKSDCGVKSNLKSIPGVMTIRGCAYAGSKGVVWGPIKDMIHISHGPVGCGQYSWAARRNYYIGTTGIDTFVTMQFTSDFQEKDIVFGGDKKLAKIIDEIQELFPLNHGITIQSECPIGLIGDDIEAVSKVKSKEYEGKTIVPVRCEGFRGVSQSLGHHIANDAVRDWIFDKISPEAKPTFEPTPYDVAIIGDYNIGGDAWSSRILLEEMGLRVIAQWSGDGSLAELEATPKAKLNVLHCYRSMNYISRHMEEKFGIPWCEYNFFGPSKIAESLRKIASFFDDKIKEGAERVIAKYQPLMDAVIAKYRPRLEGKTVMLFVGGLRPRHVIGAYEDLGMEVVGTGYEFGHNDDYQRTA…	MTQNAEHVLDHFELFRGPEYQQMLANKKALFENPHDPAEVERIREWAKTPEYREKNFAREALTVNPAKACQPLGAVFVAVGFEGTLPFVHGSQGCVAYYRSHLSRHFKEPSSCVSSSMTEDAAVFGGLNNMIDGLANTYNMYKPKMIAVSTTCMAEVIGDDLNAFIKTSKEKGSVPAEFDVPFAHTPAFVGSHVTGYDNALKGIIEHFWDGKAGTAPKLERKPNERINFIGGFDGYTVGNIREMKRIFELMGIEYTILADNSDVFDTPTDGEFRMYDGGTTLEDAANAIHAKATISMQQYCTEKTLPFIGGHGQEVVAFNHPIGVSATDELLMTLSRIAGKPIAKALEQERGRLLDAMADSSAHIHGKKFAIYGDPDLCYGLAAFLLELGAEPTHVLST…	MSSLSATIQDVFNEPGCGKNANKSEAERKKGCTKQLQPGGAAGGCAFDGAKIALQPFTDVAHLVHGPIACEGNSWDNRGAASSGSDLWRRSFTTDINETDIVFGGEKRLYKAIREIIEKYDPPAIFVYQTCVPAMIGDDINAVCKAAATKFGKPVIPVNSPGFVGPKNLGNKLAGEALLEHVIGTEEPDYTTPYDINIIGEYNLSGEFWQVKPLLDELGIRILSCISGDGKYRELAYSHRAKAAMMVCSKAMINVARKMEERYGIPFFEGSFYGIQDSSDSLREIARMLIERGAPAELMDRTEAVIAREEAKAWAAIERFKPRFKDKKVLLITGGVKSWSVVAALQEAGLEIVGTSVKKSTKEDKERIKELMGQDAHMIEDMTPREMYKMLKDAKADIM…	MAIVTTSRKACSVNPLKMSQPIGGSFAFMGLRGAMPLLHGSQGCTSFGLTLFVRHFKEAVPMQTTAMSEVATVLGGYENVEQAILNIYNRTKPEIIGINSTGVTETKGDDVDGFIRLIRQKHPQLEKFPLVYVSTPDFKDAFQDGWEKTVARLVEELVDPVDAAAPRDAARVNVLPGCHLTPGDLDELRTILEDFGLRPSFLPDLAGSLDGHIPDEFTPTTIGGIGVDEIATMGQAAWTIAIGAQMRRAAEAMQAKAGTPFRLFERLCGLGPNDEFIAFLSEISGRPVPLKYRRQRGQLADAMLDSHFYIGGRKLAIGAEPDLLFDLSSMLHEMGAQVTVAVTTTASPVLERVKTQEVLIGDLEDLEDLAKARDCDLLITHSHGRQAASRLKIPFYRAG…	MDVSVQHEASGNVADVGEIMQAIADHKGCGTTGGSGKASCGSSAGQGDLPTEIWEKVKNHPCYSEEAHHHYARMHVAVAPACNIQCNYCNRKYDCANESRPGVVSEKLTPEQAAKKVLAVASTIPQMTVLGIAGPGDPLANPEKTFKTFELIYNTAPDIKLCLSTNGLMLPDHVDTIAKYNVDHVTITINMVDPEIGAQIYPWIFYKHKRYTGVEAAKILTDRQLQGLEMLTERGILCKINSVMIPGINDKHLVEVNKAVKSRGAFLHNIMPLISAPEHGTVFGLNGQRGPSAHELKALQDSCEGEMNMMRHCRQCRADAVGLLGEDRSAEFTTEKIMAMEVKYDSDTRKAYQAKVEEERVAKVAAKQEELAELAGASSDIKVLVAVATKGSGLINEHF…
112	Bradyrhizobium sp. TSA1	A0A2M6UNY6	A0A2M6UG61	A0A2M6UFZ8	A0A2M6UG95	A0A2M6UG64	A0A2M6UG71	MSSLRQIAFYGKGGIGKSTTSQNTLAALAEMGHRILIVGCDPKADSTRLILHAKAQDTILSLAANAGSVEDLEIEDVMKVGYRDIRCVESGGPEPGVGCAGRGVITSINFLEENGAYEDIDYVSYDVLGDVVCGGFAMPIRENKAQEIYIVMSGEMMAMYAANNISKGILKYANSGGVRLGGLVCNERQTDKELELAEALAKKLGTQLIYFVPRDNIVQHAELRRMTVLEYAPESQQADHYRKLAAKIHNNGGKGIIPTPITMDELEDMLMEHGIMKAVDESQIGKSAAELAAMSA	MSLATTESVAEIKARNKQLIDEVLKVYPEKTAKRRAKHLNVHEAGKSDCGVKSNLKSIPGVMTIRGCAYAGSKGVVWGPIKDMIHISHGPVGCGQYSWAARRNYYIGTTGIDTFVTMQFTSDFQEKDIVFGGDKKLAKIIDEIQELFPLNHGITIQSECPIGLIGDDIEAVSKVKSKEYDGKTIVPVRCEGFRGVSQSLGHHIANDAVRDWIFDKVSPEAKPTFEATPYDVAIIGDYNIGGDAWSSRILLEEMGLRVIAQWSGDGSLAELEATPKAKLNVLHCYRSMNYISRHMEEKFGIPWCEYNFFGPSKIAESLRKIASFFDDKIKEGAERVIAKYQPLMDAVIAKYRPRLEGKTVMLFVGGLRPRHVIGAYEDLGMEVVGTGYEFGHNDDYQRTA…	MTQNAEHVLDHFELFRGPEYQQMLANKKALFENPHDPVEVERIREWAKTPEYREKNFAREALTVNPAKACQPLGAVFVAVGFEGTLPFVHGSQGCVAYYRSHLSRHFKEPSSCVSSSMTEDAAVFGGLNNMIDGLANTYNMYKPKMIAVSTTCMAEVIGDDLNAFIKTSKEKGSVPAEFDVPFAHTPAFVGSHVTGYDNALKGILEHFWDGKAGTAPKLERKENGKVNFIGGFDGYTVGNIREIKRIFELMGIEYTILADNSDVFDTPTDGEFRMYDGGTTLEDAANAIHAKATISMQQYCTEKTLPFIAGHGHEVAAFNHPVGVSATDDFLMTLSRITGKPIAKALEQERGRLVDAMADSSAHIHGKKFAIYGDPDLCYGLAAFLLELGAEPTHVLST…	MSSLSATIQDVFNEPGCGKNANKTEAERKKGCTKQLQPGGAAGGCAFDGAKIALQPFTDVAHLVHGPIACEGNSWDNRGSASSGSDLWRRSFTTDMNETDIVFGGEKRLYKAIKEVIEKYDPPAIFVYQTCVPAMIGDDINAVCKAAATKFGKPVIPVNSPGFVGPKNLGNKLAGEALLEHVIGTEEPDYTTPYDINIIGEYNLSGEFWQIKPLLDELGIRILSCISGDGKYRELAYSHRAKAAMMVCSKAMINVARKMEERYGIPYFEGSFYGIQDSSDSLREIARLLIERGAKAELMDRTEAVIAREEAKAWAAIERFKPRFKDKKVLLITGGVKSWSVVAALQEAGLEIVGTSVKKSTKEDKERIKELMGQDAHMIEDMTPREMYKMLKDARADIM…	MAIVTTSKKACSVNPLKMSQPIGGSFAFMGLRGAMPLLHGSQGCTSFGLTLFVRHFKEAVPMQTTAMSEVATVLGGYENVEQAILNIHNRTKPEIIGINSTGVTETKGDDVEGFIRLIRQRHPQLEKLPLVYVSTPDFKDAFQDGWEKTVARMVEVLVDPVDAGAVRDPARINILPGCHLTPGDLDELRTILEDFGLKPSFLPDLAGSLDGHIPDEFTPTTIGGIGVDEIATMGQSAWTIAVGAQMKRAAEAMQARTGVPFRLFERLCGLIPNDEFMAFLSEISGRPVPAKYRRQRGQLADAMLDAHFHIGGRKLAIGAEPDLLFDFSSMLHEMGAEVEAVVTTTASPVLERVKTQEVLIGDLEDLEERAKARDCDLLITHSHGRQAASRLKIPFYRAG…	MDVSAQHDASSSNVADVGEIMQAIAEHKGCGTTGGSGKASCGSSAGQGDLPTEIWEKVKNHPCYSEEAHHHYARMHVAVAPACNIQCNYCNRKYDCANESRPGVVSEKLTPEQAAKKVLAVASTIPQMTVLGIAGPGDPLANPDKTFKTFELIYNTAPDIKLCLSTNGLMLPDHVDTIAKYNVDHVTITINMVDPEIGAKIYPWIFYKHKRYTGYEAAKILTDRQLQGLEMLTERGILCKINSVMIPGINDQHLVEVNKAVKSRGAFLHNIMPLISAPEHGTVFGLNGQRGPSAQELKALQDSCEGEMNMMRHCRQCRADAVGLLGEDRSAEFTTEKIMAMEVKYDADTRKAYQAKVEEERVAKVTAKQEELAELAGASSDIKVLVAVATKGSGLINEH…
113	Bradyrhizobium sp. UFLA 03-321	A0A1R1QVG6	A0A1R1QVA4	A0A1R1QV92	A0A1R1QV78	A0A1R1QVA3	A0A1R1QV88	MSSLRQIAFYGKGGIGKSTTSQNTLAALAEMGQKILIVGCDPKADSTRLILHAKAQDTILSLAASAGSVEDLELEDVMKVGYKDIRCVESGGPEPGVGCAGRGVITSINFLEENGAYEKIDYVSYDVLGDVVCGGFAMPIRENKAQEIYIVMSGEMMAMYAANNISKGILKYANSGGVRLGGLICNERQTDKELELAEALAKKLGTQLIYFVPRDNVVQHAELRRMTVLEYAPNSKQADHYRNLANKVHNNGGKGIIPTPISMDELEDMLMEHGIMKPVDESIIGKTAAELAAE	MSLATTQSIADIRARNKQLIEEVLKVYPEKTAKRRAKHLNVHQAGKSDCGVKSNIKSIPGVMTIRGCAYAGSKGVVWGPIKDMVHISHGPVGCGQYSWGSRRNYYVGTTGIDSFVTLQFTSDFQEKDIVFGGDKKLVKVLDEIQELFPLNNGITIQSECPIGLIGDDIEAVSRAKSKEYGGKTIVPVRCEGFRGVSQSLGHHIANDAVRDWIFDKLEPDGAPKFEPTPYDVAIIGDYNIGGDAWSSRILLEEMGLRVIAQWSGDGSLAELEATPKAKLNLLHCYRSMNYISRHMEEKFGIPWCEYNFFGPSKIAESLRKIAAYFDDKIKEGAERVIEKYQPLVNAVVAKYRPRLEGRTVMLYVGGLRPRHVIGAYEDLGMEVVGTGYEFGHNDDYQRTA…	MAQSAEHVLDHLELFRGPEYQQMLDKKKMFEDPRDPAEVERIKEWTKTPEYREKNFAREALTINPAKACQPLGAVFASVGFEGTLPFVHGSQGCVAYYRSHLSRHFKEPSSCVSSSMTEDAAVFGGLNNMIDGLANSYNMYKPKMIAVSTTCMAEVIGDDLNAFIKTSKEKGSVPAEFDVPFAHTPAFVGSHVTGYDNALKGILEHFWDGKAGTAPKLERRPNQAINIIGGFDGYTVGNLREIKRILELMGIQHTILADNSEVFDSPTDGEFRMYDGGTTLEDAANAVHAKATISMQEWCTEKTLPFVAEHGQDVVSFNYPIGISATDDLLVALSRIAGKDIPEQLARERGRLVDAIADSSAHIHGKKFAIYGDPDLCYGVAAFLLELGAEPTHVLSTN…	MSSLAATVQNIFDEPGCAKNGSKSEAERRKGCTKQLQPGSAAGGCAFDGAKIALQPFTDVAHLVHGPIACEGNSWDNRSSASSGLNLWRTAFTTDLTETDIVFGGEQRLCKAIKEIIDKWDPPAIFVYQTCIPAMIGDDIDAVCKAASQRFGKPVIPINSPGFVGSKNLGNKLAGEALLEHVIGTQEPDYTTPYDINLIGEYNLSGELWQVKPLLDELGIRILSCISGDGKYREVASSHRARAAMLVCSKSMINVARRMKERYGIPFFEGAFYGIQDSSDSLRQIARLLVERGAPKELLGRTDAVIAREEARAWAAIKPYKPRFRGKKVLLITGGVKSWSVVAALQEAGLELVGTSVKKSTKEDKERIKELMGQDAHMIEDMTPREMYRMLKEAEADIM…	MALVKASIKSCAVNPLKMSQPIGGAFAFMGLRGAMPLLHGSQGCTSFGLTLFVRHFKEAVPLQTTAMSEVATVLGGYENLEQAILNIYGRAKPRIVGICSTGVTETNGDDVDAYLKLIRDKHPQLAKLPLVYVSTPDFKGAFQDGWEKAVVRIVEALVERPGASGLRDPSKVNVLPGCHLTPGDLDELRAILEDFGLRPSFLPDLAGSLDGHIPDEFMPTTTGGIGIDEIASMGRAQWTIAIGAQMRRAAEVLQAKAGVPFRLFERLCGLDPNDKFITFLSEISGQPVPVKYRRQRGQLTDAMLDAHFHIGGRRVAIAAEPDLLFDLSSMLHDMGALVTAAVTTTQSVVIERVKTEEVFIGDLEDLEELARTRQCDLLITHSHGRQAAARLKIPFYRAG…	MCLRGRKRMNAVVGSGGYAKAALDNGTMMQSAAEHKGCRTAAKTAQAGCGSQTSQGDLPSEIWEKVKNHPCYSEEAHHHYARMHVAVAPACNIQCNYCNRKYDCANESRPGVVSEKLTPEQAVRKVLVVATTIPQMTVLGIAGPGDALANPEKTFKTFELVAKAAPDIKLCLSTNGLALPDHVDAIVRSRIDHVTITINTIDPEIGAKIYPWIFFNHKRYTGIDAARILTDRQLQGLEMLSEQGILCKVNSVMIPHINDQHLVEVNKAVKARGAFLHNIMPLISAPEYGTVFGLNGQRGPTAQELKALQDACEGKMNMMRHCRQCRADAVGLIGEDRSAEFSTDQIMKMDVKYDLATRKAYQERVEDERAASVVAHQQELTQFAGETSAIKVLVAVATK…
114	Bradyrhizobium sp. WSM1253	I2QMY3	I2QMW2	I2QMW3	I2QMW4	I2QMW5	I2QMX5	MSSLRQIAFYGKGGIGKSTTSQNTLAALAELGQRILIVGCDPKADSTRLILHAKAQDTILSLAANAGSVEDLEIEDVIKLGYRDIRCVESGGPEPGVGCAGRGVITSINFLEENGAYEDIDYVSYDVLGDVVCGGFAMPIRENKAQEIYIVMSGEMMAMYAANNISKGILKYANSGGVRLGGLICNERQTDKELELADALAKKLGSRLIYFVPRDNVVQHAELRRMTVLEYAPDSKQADHYRNLATKIHNNAGQGAIPTPISMDELEDMLMEHGIIKPVDESQVGKTAAELAAISA	MSRAPTQSVAEIKARNKQLIDEVLTVYPEKTAKRRAKHLSVHEAGKSDCGVKSNIKSIPGVMTIRGCAYAGSKGVVWGPIKDMIHISHGPVGCGQYSWGSRRNYYVGTTGIDTFVTLQFTSDFQEKDIVFGGDKKVTKLIDELQELFPLNRGITIQSECPIGLIGDDIEAVSREKSKEYGGKTIVPVRCEGFRGVSQSLGHHIANDAVRDWIFDKSAPETSPKFEPTPYDVAIIGDYNIGGDAWSSRILLEEMGLRVIAQWSGDGSLAELEATPKAKLNILHCYRSMNYISRHMEEKFGIPWCEYNFFGPSKIAESLRKIASFFDDKIKQGAERVIAKYQPLVDAVTAKYRPRLEGKTVMLFVGGLRPRHVIGAYEDLGMDVVGTGYEFGHNDDYQRTA…	MTQNAEHILDHSELFRGDEYQQMLAKKKALFENPHDPADVDRIKEWSKTSEYREKNFAREALTVNPAKACQPLGAVFAALGFERTLPFVHGSQGCVAYYRSHLSRHFKEPTSCVSSSMTEDAAVFGGLNNLTDGLANSYNMYKPKMIAVATTCMAEVIGDDLNAFIKTSKEKGSVPADYDVPFAHTPAFVGSHVTGYDNTLKGILEHFWDGKAGTAPKLERKANNTINFIGGFDGYTVGNVREIKRIFELMGIGYTILADNSDVFDTPTDGEFRMYDGGTTLKDAANAVHAKATISMQQYCTEKTLSFIKGHDQEVVAFNHPLGISATDDFLMTLSRITNKAIPNALEQERGRLVDAMADSSAHVHGKKFAIYGDPDLCYGLAAFLLELGAEPIHVLST…	MTSLPTTIQDVFNEPGCAKNASKSKVERKNGCTKQLKPGGAAGGCAFDGAKVALQPFTDVAHLVHGPIACEGNSWDNRGSVSSGSDLWRRSFTTDMSETDIVFGGEKRLYRAVKEITEKYDPQAIFVYQTCVPAMIGDDIDMVCKAASAKFGKPVIPINSPGFVGSKNLGNKLAGEALLEHVIGTGEPDYTTPYDVNIIGEYNLSGELWQVKPLLDELGIRILSCISGDGKYREVAYSHRAKAAMMVCSRAMINVARKMRQRYGIPFFEGSFYGIEDTSDSLRQLARMLIESGAPAELMERTHALIAREETKAWAAIERFKPRFAGKRVVLITGGVKSWSMVAALQEAGLEIVGTSVKKSTKKDKERIKELMGQDAHMIEDMSPREIYKMLKDAKADIM…	MAIVTTSKKACSVNPLKMSQPIGGAFAFMGLRGAMPLLHGPQGCASFGLTLFVRHFNEAVPMQTTAMSEVATVLGGHENLEQAILNIYNRIEPEIIGINSTGVTETNGDDVEAFIRLIRQKHPQLEKLPLVYVSTPDFKDALQDGWGKTVARMIEVLVTPFDPARPRDASRVNVLPGCHLTPGDLDELRTIFEDFGLKPSFLPDLAGSLDGHIPDEFTPTTIGGIGVDEIATMGQVAWTIAIGAQMRRAAETMQVRTGAPFRLFERLCGLIPNDEFMAFLSQITGRSVPSKYRRQRGQLADAMLDAHFHIGGRKLAIGAEPDLLFDLSSSLHEMGAQVTAAVTTTNSPVLQRVRTEDVLIGDLEDLEELARTRDCDLLMSHSHGRQAASRLNVPFFRVG…	MSTSAQHQVSCGGEISETMQVMATHKGCGTIGGSGKASCGSQAGIANLPIEIWEKVKNHPCYSEEAHHHYARMHVAVAPACNIQCNYCNRKYDCANESRPGIVSEKLTPIEAAKKVLAVASAIPQMSVVGVAGPGDPLANPDKTFRTFELVNRLAPDLKLCLSTNGLALPDHVDTIARLKVDHVTITINMIDPEIGAKIHPWIFYGHKRCTGIEAARILSNRQLQGLEMLTARGVLCKVNSVMIPGINDQHLVDVNKAVKSRGAFLHNVMPLISSPEHGTVFGLRGQRGPTAQEVVALQDSCESEMNMMRHCRQCRADAVGLLGEDRGAEFTMEKIMAMDIKYDEQARKEYQAKVEKARTANLVAKQEALARLASASSEIKVLVAVATKGSGLINQHFG…
115	Bradyrhizobium sp. WSM471	H5YF93	H5YF70	H5YF71	H5YF72	H5YF73	H5YF84	MSSLRQIAFYGKGGIGKSTTSQNTLAALAELGQRILIVGCDPKADSTRLILHAKAQDTILSLAANAGSVEDLEIEDVIKLGYRDIRCVESGGPEPGVGCAGRGVITSINFLEENGAYEDIDYVSYDVLGDVVCGGFAMPIRENKAQEIYIVMSGEMMAMYAANNISKGILKYANSGGVRLGGLICNERQTDKELELADALAKKLGSRLIYFVPRDNVVQHAELRRMTVLEYAPDSKQADHYRNLATKIHNNAGQGAIPTPISMDELEDMLMEHGIIKPVDESQVGKTAAELAAISA	MSRAPTQSVAEIKARNKQLIDEVLTVYPEKTAKRRAKHLSVHEAGKSDCGVKSNIKSIPGVMTIRGCAYAGSKGVVWGPIKDMIHISHGPVGCGQYSWGSRRNYYVGTTGIDTFVTLQFTSDFQEKDIVFGGDKKVTKLIDELQELFPLNRGITIQSECPIGLIGDDIEAVSREKSKEYGGKTIVPVRCEGFRGVSQSLGHHIANDAVRDWIFDKSAPETSPKFEPTPYDVAIIGDYNIGGDAWSSRILLEEMGLRVIAQWSGDGSLAELEATPKAKLNILHCYRSMNYISRHMEEKFGIPWCEYNFFGPSKIAESLRKIASFFDDKIKQGAERVIAKYQPLVDAVIAKYRPRLEGKTVMLFVGGLRPRHVIGAYEDLGMDVVGTGYEFGHNDDYQRTA…	MTQNAEYILDHAELFRGDEYQQMLAKKKALFENPHDPAEVDRIKEWSKTSEYREKNFAREALTVNPAKACQPLGAVFAALGFERTLPFVHGSQGCVAYYRSHLSRHFKEPTSCVSSSMTEDAAVFGGLNNLTDGLANSYSMYKPKMIAVATTCMAEVIGDDLNAFIKTSKEKGAVPADYDVPFAHTPAFVGSHVTGYDNTLKGILEHFWDGKAGTGPKLERKANNTINFIGGFDGYTVGNIREIKRIFELMGIGYTILADNSDVFDTPTDGEFRMYDGGTTLKDAANAVHAKATISMQQYCTEKTLSFIKGHDQEVVAFNHPLGISATDDFLMTLSRITNKAIPNALEQERGRLVDAMADSSAHVHGKKFAIYGDPDLCYGLAAFLLELGAEPIHVLST…	MTSLPTTIHDVFNEPGCAKNASKSKVERKNGCTKQLKPGGAAGGCAFDGAKVALQPFTDVAHLVHGPIACEGNSWDNRGSVSSGSDLWRRSFTTDMSETDIVFGGEKRLYRAVKEITEKYDPQAIFVYQTCVPAMIGDDIDMVCKAASAKFGKPVIPINSPGFVGSKNLGNKLAGEALLEHVIGTGEPDYTTPYDVNIIGEYNLSGELWQVKPLLDELGIRILSCISGDGKYREVAYSHRAKAAMMVCSRAMINVARKMRQRYGIPFFEGSFYGIEDTSDSLRQIARMLIESGAPAELMERTQALIAREETKAWAAIERFKPRFAGKRVVLITGGVKSWSMVAALQEAGLEIVGTSVKKSTKKDKERIKELMGQDAHMIEDMSPREIYKMLKDAKADIM…	MAIVTTSKKACSVNPLKMSQPIGGSFAFMGLRGAMPLLHGPQGCASFGLTLFVRHFNEAVPMQTTAMSEVATVLGGHENLEQAILNIYNRVAPEIVGINSTGVTETNGDDVEAFIRLIRQKHPQLEKLPLVYVSTPDFKDAFQDGWGKTVARMIEVLVTPFDPARPRDASRVNVLPGCHLTPGDLDELRTIFEDFGLKPSFLPDLAGSLDGHIPDEFTPTTIGGIGVDEIATMGQVAWTIAIGAQMRRAAETMQVRTGAPFRLFERLCGLIPNDEFMAFLSQITGRSVPSKYRRQRGQLADAMLDAHFHIGGRKLAIGAEPDLLFDLSSSLHEMGAQVTAAVTTTNSPVLQRVRTADVLIGDLEDLEELARSRDCDLLMSHSHGRQAASRLNVPFFRVG…	MSTSAQHQVSCGGEVSETMQVMATHKGCGTTGGSGKASCGSQAGIANLPIEIWEKVKNHPCYSEEAHHHYARMHVAVAPACNIQCNYCNRKYDCANESRPGIVSEKLTPVQAAKKVLAVASAIPQMSVVGVAGPGDPLANPDKTFRTFELVNRLAPDLKLCLSTNGLALPDHVDTIARLKVDHVTITINMIDPEIGAKIHPWIFYGHKRCTGIEAARILSNRQLQGLEMLTARGVLCKVNSVMIPGINDQHLVEVNKAVKSRGAFLHNVMPLISSPEHGTVFGLRGQRGPTAQEVTALQDSCESEMNMMRHCRQCRADAVGLLGEDRGAEFTMEKIMAMDIKYGEQARKEYQAKVEKARTANLVAKQEALARLASASSEIKVLVAVATKGSGLINQHFG…
116	Bradyrhizobium valentinum	A0A068LGU1	A0A0R3LFP6	A0A0R3KTT2	A0A0R3L9X9	A0A0R3KKX2	A0A0R3LHK3	MASLRQIAFYGKGGIGKSTTSQNTLAALAEMGHKILIVGCDPKADSTRLILHAKAQDTILSLAANAGSVEDLELEDVMKIGYQDIRCVESGGPEPGVGCAGRGVITSINFLEENGAYENIDYVSYDVLGDVVCGGFAMPIRENKAQEIYIVMSGEMMAMYAANNISKGILKYANSGGVRLGGLICNERQTDKELELAEAMAKKLGTQLIYFVPRDNVVQHAELRRMTVLEYAPKSQQADHYRNLATKIHNNGGKGIIPTPISMDELEDMLMEHGIMEAVDETIIGKTAAELAAG	MSLAPTQSVAEIKARNKELIQEVLKVYPEKTAKRRAKHLNVHEVGKSDCGVKSNLKSIPGVMTIRGCAYAGSKGVVWGPIKDMIHISHGPVGCGQYSWGSRRNYYVGTTGIDSFVTLQFTSDFQEKDIVFGGDKKLVKVIDEIQELFPLNNGITIQSECPIGLIGDDIEAVSRAKSKEYGGKTIVPVRCEGFRGVSQSLGHHIANDAVRDWVFDKVTPESKPTFEPTPYDVAIIGDYNIGGDAWSSRILLEEMGLRVIAQWSGDGSLAELEATPKAKLNVLHCYRSMNYISRHMEEKFGIPWCEYNFFGPSKIVESLRKIAGYFDDKIKEGAERVIAKYQPLVDAVIAKYRPRLEGKSVMLFVGGLRPRHVIGAYEDLGMEVVGTGYEFGHNDDYQRTA…	MAQSAEHVLDHFELFRGPEYQQMLANKKKMFENPRDAAEVERIREWAKTPEYREKNFAREALTVNPAKACQPLGAVFASVGFEATLPFVHGSQGCVAYYRSHLSRHFKEPSSCVSSSMTEDAAVFGGLNNMIDGLANSYNMYKPKMIAVSTTCMAEVIGDDLNAFIKTSKEKGSVPADFDVPFAHTPAFVGSHVTGYDNALKGILEHFWDGKAGTAAKLERAPNKKINLIGGFDGYTVGNIREIKRIFELMGIQYTILADNSDVFDTPTDGEFRMYDGGTTLEDAANAVHAKATISMQQWCTEKTLPFIAAHGQEVVAFNYPVGVSATDEFLMALSRISGKDIPEGLARERGRLVDAMADSSAHIHGKKFAIYGDPDLCYGLAAFLLELGAEPIHVLST…	MSALSATIQEMFNEPGCAKNANKSDAERKKGCTKQLQPGGAAGGCAFDGAKIALQPFTDVAHLVHGPIACEGNSWDNRGAASSGASIWRTGFTTDMNETDIVFGGEKRLYKAIKEIINKYNPSAIFVYQTCVPAMIGDDINAVCKAASQKLGKPVIPVNSPGFVGPKNLGNKLAGEALLEHVIGTQEPDYTTPYDINLIGEYNLSGELWQVKPLLDELGIRILSCISGDGKYREVASSHRARVAMMVCSKAMINVARKMEERYGIPFFEGSFYGIQDSSDSLREIARLLVERGAPSELIERTEAVIAREEARALAAIERYKPRFAGKRALLITGGVKSWSVVAALQEAGLELVGTSVKKSTKQDKERIKELMGQDAHMIEDMTPREIYKMLKDAKADIM…	MAIVTTPKKACAVNPLKMSQPIGGAFAFMGLRGAMPLLHGSQGCTSFGLTLFVRHFKEAVPLQTTAMSEVATVLGGYENVEKAILNIYNRAKPEIIGICSTGVTETNGDDVDGYIKLIREQHPQLAKFPLVFVSTPDFKDAFQDGWGKTVACMVEVLVEAPAVGAERDPARVNVLPGCHLTPGDLDELRTILEDFGLKPSFLPDLAGSLDGHIPDEFTPTTIGGIGVDEVAGMGRSSWTIAIGAQMRRAAEAMQAKSGVPFRLFERLCGLIPNDEFIAFLSDISGRPVPAKYRRQRGQLSDAMLDAHFHVGGRKLAIGAEPDLLFDLSSMLHEMGAQVTAAVTTTPSPVLERIGTKEVLIGDLEDLEELARTRNCDLLITHSHGRQAAARLKIPFYRAG…	MDEASLAGSAVDIGETMQAIAEHKGCGTSGGTGNASCGSQAGQGDLPTEIWEKVKNHPCYSEEAHHHYARMHVAVAPACNIQCNYCNRKYDCANESRPGVVSEKLTPEQAAKKVLAVASTIPQMTVLGIAGPGDPLANPEKTFKTFELVAKAAPDIKLCLSTNGLMLPDHVDTIARFKIDHVTITINMVQPEIGAKIYPWIFYNHKRYTGLEAAKILNDRQLQGLEMLTERGILCKINSVMIPGINDQHLVEVNKAVKSRGAFLHNIMPLIAAPEHGTVLGLNGQRAPTAQELKALQDLCEGETNMMRHCRQCRADAVGLLGEDRSAEFTTEKIMAMDVKYDLKMRKAYQAKVEEERVAKVAAEQEELAELGNEMSGVKLLVAVATKGSGLINEHFGHA…
117	Bradyrhizobium yuanmingense	A0A0R3CAG5	A0A0R3C850	A0A0R3C7Y3	A0A0R3CAD6	A0A0R3CEK1	A0A0R3CAI0	MSSLRQIAFYGKGGIGKSTTSQNTLAALAELGQKILIVGCDPKADSTRLILHAKAQDTILSLAASAGSVEDLELEDVMKVGYKDIRCVESGGPEPGVGCAGRGVITSINFLEENGAYENIDYVSYDVLGDVVCGGFAMPIRENKAQEIYIVMSGEMMAMYAANNISKGILKYANSGGVRLGGLICNERQTDKELELAEALAKKLGTQLIYFVPRDNVVQHAELRRMTVLEYAPDSKQADHYRNLATKVHNNGGKGIIPTPISMDELEDMLMEHGIMKPVDESIIGKTAAELAAS	MSLATTQSIAEIRARNKELIEEVLKVYPEKTAKRRAKHLNVHQAGKSDCGVKSNIKSIPGVMTIRGCAYAGSKGVVWGPIKDMVHISHGPVGCGQYSWGSRRNYYVGTTGIDSFVTLQFTSDFQEKDIVFGGDKKLVKILDEIQELFPLNNGITIQSECPIGLIGDDIEAVSRAKSKEYGGKTIVPVRCEGFRGVSQSLGHHIANDAVRDWIFGRPEADGKPKFESTPYDVAIIGDYNIGGDAWSSRILLEEMGLRVIAQWSGDGSLAELEATPKAKLNILHCYRSMNYISRHMEEKFGIPWCEYNFFGPSKIAESLRRIAGYFDDKIKEGAERVIKKYEPLVDAVVAKYRPRLEGKTVMLYVGGLRPRHVIGAYEDLGMDVIGTGYEFGHNDDYQRTA…	MAQSAEHVLDHVELFRGPEYQQMLAKKKIFENPRDPAEVERIKEWTKTAEYREKNFAREALAVNPAKACQPLGAVFASVGFERTLPFVHGSQGCVAYYRSHLSRHFKEPSSCVSSSMTEDAAVFGGLNNMIDGLANSYNMYKPKMIAVSTTCMAEVIGDDLNAFIKTSKEKGSVPADFDVPFAHTPAFVGSHVTGYDNALKGILEHFWDGKAGTAPKLKRKQNGTINIIGGFDGYTVGNLREIKRILELMGIQHTVLADNSEVFDTPTDGEFRMYDGGTTLEDAANAIHAKATISMQQWCTEKTLTFVAEHGQDVASFNYPIGLSATDDFIVALSRISGKEIPEKLARERGRLVDAIADSSAHIHGKKFAIYGDPDLCYGLAAFLLELGAEPTHVLSTN…	MSSLAATVQNVFDEPGCAKNGSKSEAERKNGCTKPLQPGGAAGGCAFDGAKVALQPFTDVAHLVHGPIACEGNSWDNRGAASSGSNLWRTAFTTDLSETDIVFGGEKRLCKAIKEIIDKCDPAAIFVYQTCIPAMIGDDINAVCKAASQRFAKPVIPINSPGFVGSKNLGNKLAGEALLDYVIGTQEPDYVTPYDINLIGEYNLSGELWQVKPLLDELGVRILSCISGDGKYHEVASSHRARAAMLVCSKSMINVARKMEQRYKIPFFEGSFYGIRDSSESLRQLARLLVERGAPTDLLGRTEAVIAREEARAWAAIAPYKPRFEGKKALLMTGGVKSWSVVAALQEAGLELVGTSVKKSTREDKERIKELMGQDAHMIEDMTPREMYKMLKDAKADIM…	MAIVTAPTKACAVNPLKMSQPIGGAYAFMGLRAAMPLLHGSQGCTSFGLTLFVRHFKEAVPLQTTAMSEVATVLGGYENLEQAILNIYNRAKPKLIGVCSTGVTETNGDDVDAYLKLIRSKHPQLAKLPLVYVSTPDFKGAFQDGWEKAVARIVEVLVDGPNANRLRDPSRVNVLPGCHLTPGDIDELRVILEDFGLCPSFLPDVAGSLDGHIPDEFTPTTAGGIGVGEIASMGRAGWTIAIGAQMQRAAEVMQAKTGVPFRVFERMCGLRPNDEFMAFLSEISGRPIPLKYRRQRSQLADAMLDAHFHIGGRKLAIGAEPDLLFDLSGMLHDMGAQVTVAVTTTQSEVIERIKTKKVLIGDLEDLEGLAKRKHCDLLITHSHGRQAATRLKVPFHRAG…	MNALVGRGKYVKAAVNTGKMMQPTPDHKGCRAPARTGQASCGSKAGQGDLPTEIWEKVKNHPCYSEDAHHHYARMHVAVAPACNIQCNYCNRKYDCANESRPGVVSEKLTPEQAVRKVLAVAAAIPQMTVLGIAGPGDALANPARTFETFELVSKAAPDIKLCLSTNGLALPDYVDAIVRSKVDHVTITINMVDPEIGAKIYPWIFFNHKRYTGIEAARILTDRQLQGLEMLSERGILCKVNSVMIPDINDDHLVEVNKAVTSRGAFLHNIMPLISAPEHGTAFGLNGQRGPTAQELKALQDACEGQINMMRHCRQCRADAVGLLGDDRSAEFTTDQVMRMDVEYDLEMRKAYQARVENERVSKVEAGQKELAELSGEMSAITLLVAVATKGSGLINEH…
118	Brenneria goodwinii	A0A0G4K0Z3	A0A0G4K085	A0A0G4K0F0	A0A0G4K064	A0A0G4K105	A0A0G4K0I3	MAIRQCAIYGKGGIGKSTTTQNLVAALAELGKKVMIIGCDPKADSTRLILHAKAQNTIMEMAAEMGSVEDLELEDVLQVGYGGVRCAESGGPEPGVGCAGRGVITAINFLEEEGAYEDDLDFVFYDVLGDVVCGGFAMPIRENKAQEIYIVCSGEMMAMYAANNICKGIVKYAKSGKVRLGGLICNSRQTDREDELIIALAEKLGTQMIHFVPRDNIVQRAEIRRMTVIEYDPTCKQADEYRTLANKIVNNTKMVVPTPVTMDELEALLMEFGILNEEDEAIIGKTAAEEAQSA	MTDTIMQQNQALIQEVLEVFPDRTRKERAKHIMTVEPGMESVGKCIISNRKSQPGVMTVRGCAYAGSKGVVFGPIKDMAHISHGPIGCGQYSRAGRRNYYTGMSGIDSFGTVNFTSDFQEKDIVFGGDKKLRKLIDELELLFPLTKGISIQSECPVGLIGDDIEAVAREAKADIGKPVIPVRCEGFRGVSQSLGHHIANDVIRDWVLPARDDQPFAATPYDVAIIGDYNIGGDAWSSRILLEEMGLRVVAQWSGDGTLVEMEKTPKVKLNLVHCYRSMNYISRHMEEKYGIPWMEYNFFGPTQIAASLRKIASQFDSAIQANAEAVIARYQAQTEAVIAKYRPRLEGKKVLLYVGGLRPRHVIGAYEDLGMEIMAAGYEFAHNDDYDRTLPDLKGGTLL…	MSQNTEKVKPCYPLFEQPEYQALFASKSELEEVHSKERVQEVFAWTTTPEYEALNFQREALTVDPAKACQPLGAVLCALGFEKTLPYVHGSQGCVAYFRTYFNRHFKEPVACVSDSMTEDAAVFGGNNNLNQGLQNASALYKPEVIAVSTTCMAEVIGDDLQAFISNAKKDGFVAETIEVPYAHTPSFIGSHVTGWDNMFEGFARTFTQGGAGYQVGSNGKINLVTGFETYLGNYRVLKRMMAQMDVPCSLLSDPSEVLDTPADGHYRLYSGGTTQAEMRDAPNAIDTLLLQPWQLVKSKKAVKEEWQQPCTEVAIPMGLAGTDEFLMTISQLTGKPVSEALTLERGRLVDMMLDSHTWLHGKRFGIYGDPDFLMGLTRFLMELGCEPAVILCHNGSKR…	MDQPACDHNGGHKSGCSAPQPGTAAGGCAFDGAQITLLPITDVAHLVHGPIGCAGSSWDNRGSHSSGPQINRLGFTTDMSEQDVIMGRGERRLFHAVRHIVERYHPAAVFIYNTCVPAMEGDDIEAVCRAAAEVNHVPVIAIDAAGFYGSKNLGNRIAGDIVAKKVIGQREPAPWPEDFAIPESQGHSIGLIGEYNIAGEFWHVLPLLDRLGIRVLGSLSGDARFAEIQTLHRTEVNMLVCSRALINVARHLEMHYGTPWFEGSFYGVREMSSSLRTLAGLLDDEHLQARTERLIAQEEQAANLALAPYRQRLKGKRALLYTGGVKSWSVVSALQDLGLEVVATGTKKSTEEDKARIRELMGDRAVMLEDGNARLLLDTAYRYNADIMIAGGRNMYTAY…	MAQVLKSVKPLATSPIKSGQPLGAILASMGLEGCIPLVHGAQGCSAFAKVFFIQHFHDPIPLQTTAMDPVTTIMGSNNNVLAALSLLCERHNPKVIVVLSTGLSEAQGADLAFALRQFRESYPKYQSVTVITASSPDFYGSMENGYAAVLESVIEQCVPLPPPTSVIRKKRVNLLLGHMLTPGDHELIRSYVEAFGLQPIILPDLAESLDGHLAEGDFSALTQGETSIRLLEQMGQSASTIAIGVSLQRAARLLESRSHAPSFWLPHLMTLDQCDAFIHHLHKLSGREVPAWIARQRGQLQDAMIDTHVWLQDKRLAIAAEGDLLAAWLDFAISQGIRPECVVAPANQPGLSSLPVAEVQIGDLEDVDDALQRQQIDILCANSHAASLAQKYPLTLVRI…	MNTAHFTPLQADKISRHPCYSPLAHHRYARMHLAVAPACNLQCNYCNRKYDCSNESRPGVVSELLSPEQAIAKAKYVASQIPQLSVIGIAGPGDPLANIARTFKTLEGLRAEMPDIKLCLSTNGLMLPDVVDRLIDVGVDHVTVTVNAIDAVIAEKIYDHLWYEGDKLQGRIAADLLIERQGEGIRKLAERGIMVKVNSVLIPDINAAHLNDVSLQARQWGAVLHNVMPLIAKPEHGTRFGLAGVREPDTNELGEVRSQCGRHMPQMAHCHQCRADAIGMLGDDRSQEFPLSSLPSQSEPMLPSLFRRASIQASIATQGESEEPDACLVAVATGKGDVIDQHFGHADRFHIFSISKAGIIPLGERFTQRYCQGPDDCGEDEPEDRLERVIALLSDVKAV…
119	Brenneria sp. EniD312	G7LJX4	G7LJX5	G7LJX6	G7LJY6	G7LJY7	G7LK21	MAIRQCAIYGKGGIGKSTTTQNLVAALAEMGKKVMIIGCDPKADSTRLILHAKAQNTIMEMAAEIGSVEDLELEDVLQIGYGGVRCAESGGPEPGVGCAGRGVITAINFLEEEGAYEDDLDFVFYDVLGDVVCGGFAMPIRENKAQEIYIVCSGEMMAMYAANNICKGIVKYAKSGKVRLGGLICNSRQTDREDELIIALADKLGTQMIHFVPRDNIVQRAEIRRMTVIEYDPTCKQADEYRTLAGKIVDNGKMVVPTPVTMDELEALLMEFGILDEENEAIIGKTAAEEAASA	MTDTIIQRNQALIQEVLEVFPDKTRKERAKHIMTVEPGMESVGKCMISNRKSQPGVMTVRGCAYAGSKGVVFGPIKDMAHISHGPIGCGQYSRAGRRNYYTGTSGIDSFGTVNFTSDFQEKDIVFGGDKKLRQLIDELELLFPLTKGISIQSECPVGLIGDDIEAVARSAKEQLGKPVIPVRCEGFRGVSQSLGHHIANDVIRDWVLPARDDQPFAATPYDVAIIGDYNIGGDAWSSRILLEEMGLRVVAQWSGGGTLVEMEKTPKVKLNLVHCYRSMNYISRHMEEKYGIPWMEYNFFGPTQIAASLRKIAALFDGAIQANAEAVIARYQAQTDAVIAKYRPRLEGKKVLLYVGGLRPRHVIGAYEDLGMEIMAAGYEFAHNDDYDRTLPDLKEGTLL…	MSQNTEKVKACYPLFEQPEYQALFASKSELEEGHGKERVREVFEWTTTPEYEALNFQRQALTVDPAKACQPLGAVLCALGFEKTLPYVHGSQGCVAYFRTYFNRHFKEPVACVSDSMTEDAAVFGGNNNMNQGLQNASALYKPEVIAVSTTCMAEVIGDDLQAFISNAKKDGFVDDAIAVPYAHTPSFIGSHITGWDNMFEGFARTFTQGVEGYQPGSNGKINLVAGFETYLGNYRVLKRMMAQMAVPYSLLSDPSEVLDTPADGHYRLYAGGTTQAEMRDAPNAIDTLLLQPWHLVKSKKVVRDDWQQPATEVAVPMGLAATDDFLMTVSQLTGKPIPEALALERGRLVDMMLDSHTWLHGKRFGIYGDPDFLMGLTRFLLELGCEPAVILCHNGNKR…	MRNSEIVALMDQPACDHNGGGKSGCSAPKPGTAAGGCAFDGAQITLLPIADVAHLVHGPIGCAGSSWDNRGSHSSGPRINRLGFTTDMSEQDVIMGHGERRLFHAVRHIVERYHPAAVFIYNTCVPAMAGDDIEAVCRAAEQVNQVPVIAIDAAGFYGGKNLGNRIAGDIMAKKVIGGREPAPWPADFAIPQAQGHSIGLIGEYNIAGEFWHVLPLLDRLGIRVLGSLSGDARFAELQTLHRAEVNMLVCSRALINVARHLELHYGTPWFEGSFYGVREMSSSLRALAGALNDKDLQARTEKLIEQQERAADLALEPYRRRLQGKRALLYTGGVKSWSVVSALQDLGLEVVATGTKKSTEEDKARIRELMGENAVMLEDGNARLLLDTAYRYQADIMIA…	MAQILKSPKPLATSPIKSGQPLGAILASMGLEGCIPLVHGAQGCSAFAKVFFIQHFHDPIPLQTTAMDPVTTIMGSNDNVLDALSLLCERHNPKIMVVLSTGLSETQGADLALALRQFRETYPKHHAVAVVTTSSPDFYGSMENGYAAVLESVIEQCVPPSPNVSAIRKKRVNLLLGHMLTPGDHEQIRSYVEAFGLQAIVLPDLAGSLDGHLAEGDFSALTQGGTPLRLLEQMGQSASTIAIGVSLQRASRLLEGRSHTPSFWLPHLMTLDQCDAFIEHLRQLSGRDVPAWIARQRGQLQDAMIDTHIWLQDKRLAIAAEGDLLAAWLDFALSQGIRPECVVAPANQPGLSALPVAEVQIGDLEDVDDRLQRHTVDMLCANSHAAPLAQKYHLPLVRI…	MADNASSSGRRACGPMNRAHFTPLQADKVSRHPCYSPLAHHRYARMHLAVAPACNLQCNYCNRKYDCSNESRPGVVSELLSPQQAIAKARYVASQIPQLSVIGIAGPGDPLANIARTFNTLEGLRAELPDIKLCLSTNGLMLPDVIDRLVDIGVDHVTVTVNAIDAVVAEKIYHHLWYEGDKLHGRMAADLLIERQGEGIRKLAERGVMVKVNSVLIPQINARHLNEVSLQIRQWGAVLHNVMPLISRPEHGTQFGLQGVREPDGEELSEVRGRCGQHMPQMAHCRQCRADAIGMLGDDRSQEFPLASLPEKNEPLLPALFRRASIQASIASQGESEEPDACLVAVATGKGEVIDQHFGHVDRFHIFSISQAGIIPLGERFTQRYCRGPADCGEDEEPG…
120	Burkholderia sp. (strain CCGE1002)	D5WN48	D5WN49	D5WN50	D5WN15	D5WN16	D5WN35	MSQLRQIAFYGKGGIGKSTTSQNTLAALSDLGQKILIVGCDPKADSTRLILHAKAQDTILSLAAEAGSVEDLELDDVMKIGYKNIRCVESGGPEPGVGCAGRGVITSINFLEENGAYDGVDYVSYDVLGDVVCGGFAMPIRENKAQEIYIVMSGEMMAMYAANNISKGILKYANSGGVRLGGLICNERKTDKELELAESLAAMLGTKLIHFVPRDNIVQHAELRRMTVIEYAPDSAQAGQYRALAEKVHHNGGNGVIPTPITMDELEDLLMEKGIMVQVDESQVGKTAAELTA	MIATVEERKAANKALIDEVLRAYPEKMAKRRAKHLGSFEQGKPDCGVKSNIKSLPGVMTIRGCAYAGSKGVVWGPIKDMIHISHGPVGCGQYSWGSRRNYYVGTTGIDTFVTMQFTSDFQEKDIVFGGDKKLDKIVDEIQELFPLNRGISVQTECPIGLIGDDIEAVSKRKSAQYGGHTIVPVRCEGFRGVSQSLGHHLANDAIRDCVFDRADSGQRSALESTPYDVAIIGDYNIGGDAWSSRILLEEMGLRVIAQWSGDGTLAELENTPRSKLNLLHCYRSMNYISRHMEEKYGTPWVEYNFFGPTMIERSLREIASRFDNTIMANAEKVIEKYRPLMDAVIAKYMPRLQGKKVMLFVGGLRPRHVIGAYEDLGMEVVGTGYEFAHNDDYQRTTHHIK…	MPQSSDKILDHELLFREPEYQELLRNKKDNFEFNHSDEAINQVAEWTKTEDYKLKNFARESLTINPAKACQPLGAVFVANGFHKTLPFVHGSQGCVAYYRSHFSRHFKEPTSCVSSSMTEDAAVFGGLNNMIDGLANAYNLYKPDMIAVSTTCMAEVIGDDLDAFIKNSKQKGSVPQDYDVPFAHTPAFVGSHVTGYDNALLGILKYFWDGKAGTTAPLLRVPDESVNFIGGFDGFVVGNMKEIRRIFDLFGVSVNIICDPSGTWNTPTDGEFRMYEGGTTKEEVERALNAKATFVFQEYCCEKTSKFLADHGHEVVSLNAPVGVSGTDHFLMEISRVTGKPIPAELEKERGQLVDAMADSQASLHGKRYALYGDPDQMLGYTNFLLELGAEPVHVLST…	MWFKARTADIFDEPGCAKNRAKSETERRQGCAKQLPPGATAGGCAFDGARIALQPVVDVAHLVHGPIACEGNSWDNRPAASSGSMLYRTAFTTDLSEIDVIYGGERRLFRSIREIIQKYDPPAVFVYQTCVTALIGDNIEAVCKQASKKFGKPVIPVNAPGFAGSKNFGNKLGGEAILDHVIGSREPAHTTPFDINIIGEYNLSGELWQTKPLFDALGIRILACISGDARYSDIASAHRAKVNMVVCSKSMINIATKMQRRYDIPYFEGSFYGIGDVSDALRQVAKLLVQRGAPDDLIKRADRLIEAEEERAWARIAPYRARLDGKRVLLITGGVKSWSLVAALQEVGLEIVGTSVKKSTEKDKERIKEIMGDDARIVDNMTASEMYGTLRKSQADIML…	MAKVVELGKACTVNPLKMSQPLGASYAAMGLDACMPVMHGSQGCTSFGLVLLARHFKEAIPLQTTAMNEVTTILGGFENVETALVNICKRAAPKIIVLCSTGLTEANGEDVAGHLAMVRKRKPELSNTELVYVSTPDYVGAFEDGYRRAIVAIVKALVKPLPTVQRQVNVLPGSHLSPSDIDELREIIEAFGLVPIILPDVSGSLDGHIAPDWRGTTLGGTSLDQIRAAGASTFTIGVGEQTRDGAQALETIAGIPFEIFERLTGLEPNDRLLHRLARLSDREVPIKYRRQRSQLLDAMLDSHFYIGGIKVALGAEPDLLLAIGSLLHEIGAELPVCVSTTTSASHALLPTSEVVLGDLEDMERGAGDCDLLITHSHGRQMAARLGKPLLRTGFPVFDR…	MQDCANASTLSSTAPVGIQKTLTLRVTGDALVQIDGCDTHRRADKSGCGSSDVHEREPAEVWERINKHPCFSEEAHRYYARMHVAVAPACNIQCNYCNRKYDCSNESRPGVVSEKLTPEQAVSKVMAVAATIPQLTVLGVAGPGDSLANPRRTFDTFRMLRERAPDIKLCLSTNGLALPDFVDEICSNAVEHVTITINMVDPNVGELIYPWIFWDHRRVRGKEASQILHERQMQGLEMLTARGVLTKINSVLIPGINDEHLIEVNSEVKRRGAFLHNIMPLISDAGHGTYFGLHGQRGPTATELMAVQDRCKGGATLMRHCRQCRADAVGLLSEDRREEFKLDRIDDLETRSDANYRREHQRRVEVQRNAQRDAKQTAMALVKASEVLADLKVLIAVAT…
121	Burkholderia sp. CCGE1001	A0A109V5E3	A0A125RGU9	A0A125RGU8	A0A125RGW9	A0A125RGW8	A0A125RGV9	MSQLRQIAFYGKGGIGKSTTSQNTLAALSDLGQKILIVGCDPKADSTRLILHAKAQDTILSLAAEAGSVEDLELDDVMKIGYKDIRCVESGGPEPGVGCAGRGVITSINFLEENGAYDGVDYVSYDVLGDVVCGGFAMPIRENKAQEIYIVMSGEMMAMYAANNISKGILKYANSGGVRLGGLICNERKTDKELELAESLATMLGTRLIHFVPRDNIVQHAELRRMTVIEYAPDSSQAGQYRALAEKIHHNGGNGVVPTPITMDQLEDLLMEKGIMVQVDESQVGKTAAELTA	MGYAMTATVEERKAANKALIDEVLQAYPEKMAKRRAKHLGSFEQGKPDCGVKSNIKSLPGVMTIRGCAYAGSKGVVWGPIKDMIHISHGPVGCGQYSWGSRRNYYVGTTGIDTFVTMQFTSDFQEKDIVFGGDKKLDKIIDEIQELFPLNRGISIQTECPIGLIGDDIEAVSKKKSTQYGRHTIVPVRCEGFRGVSQSLGHHLANDAIRDCVFDHADPNRRPSLESTPYDVAIIGDYNIGGDAWSSRILLEEMGLRVIAQWSGDGTLAELESTPKSKLNLLHCYRSMNYISRHMEEKYGTPWVEYNFFGPTMIEKSLREIASRFDDTIKANAEKVIAKYRALMDAVIARYKPRLQGKKVMLFVGGLRPRHVIGAYEDLGMEVVGTGYEFAHNDDYQRTT…	MPQSTDKILDHELLFREPEYQELLRNKRENFEFNHPDEAVTQVAEWTKTEDYKQKNFARDSLTVNPAKACQPLGAVFVANGFYKTLPFVHGSQGCVAYYRSHFSRHFKEPTSCVSSSMTEDAAVFGGLNNMIDGLANAYNLYKPEMIAVSTTCMAEVIGDDLDAFIKNSKQKGSVPQDYDVPFAHTPAFVGSHVTGYDNALLGILKYFWDGKAGTTTPLTRVPDDTVNFIGGFDGFVVGNMKEVRRIFDLFGVKVNIICDPSETWNTPTDGEFRMYQGGTTKEEVERALNAKATFVFQEFCCEKTGKFIADHGQEVISLNAPVGVGGTDHFLMEISRVTGRPIPAELEKERGQLVDAMADSQANLHGKRYALYGDPDQMLGYTQFLLELGAEPVHVLAT…	MLFKTSTAEVFDEPGCAKNQAKSEKERKQGCAKQVSPGTAAGGCAFDGAKIALQPVVDVAHLVHGPIACEGNSWDNRHAASSGSTLYRTGFTTDLNELDVIYGGERRLFSSVREIIEKYDPPAVFVYQTCVTALIGDDIEAVCKHASEKFGKPVIPVNAPGFAGSKNVGNKLGGEALLDYVIGTREPAYTTPWDINIIGEYNLSGELWQTKPLFDALGIRILSCISGDGRYREIASAHRAKVNMVVCSKSMINVATKMRQRYGIPYFEGSFYGIGDMSDALRRVAKLLVQQGAPEDLLARTERLIAAEEARAWARIAPYREQLDGKRVLLITGGVKSWSVVAALQEAGLEIVGTSVKKSTEGDKDRIKEIMGDDARMVENMTAREMYAMLCDAKADIML…	MAIVVESKKACTVNPLKTSQPLGASYAAMGLDACMPVMHGSQGCTSFGLVLLVRHFREAIPLQTTAMNEVTTILGGYENVETALLNIRRRAAPKIIVLCSTGLTETNGEDIVGHLAMVRRRKPELNDTELVYVSTPDYVGAFEDGYRHALTAIVKTLVKPLPTVHRQVNLLPGSHLSPGDIDELREIVSAFGLDPIILPDISRSLDGHLSPVWRGTTLGGTTLDQIRMAGGSAFTIGVGEQTREGAQTLESIAGTPFEIFERLTGLEPNDRFLQRLAQLSGQAVPAKYRRQRSQLVDAMLDGHFYTGGIKVAVGAEPDLLLAIGSLLQEMGAELSVCVSTTTSASHALLPASRVVLGDLEDMERAATGCDLLITHSHGRQMAARLDKPLMRVGFPVFDR…	MEDSANHSMLPSTACIGIGQITRLGSTVEALAPPGGGCCPRSGGDGQSGRGSSGIPDDLPTEVWEKIKNHPCYSEEAHRHYARMHVAVAPACNIQCNYCNRKYDCSNESRPGVVSEKLTPEQAVKKVVAVAGRIPQLTVLGIAGPGDSLADAKKTFDTFRMLRERTPDIRLCLSTNGLALPDLVDEICEHNIDHVTITINMVDPVIGEKIYPWIFWGHRRLTGKEAARILHERQMRGLEMLTARGVLTKINSVLIPGINDEHLIEVNREVKRRGAFLHNIMPLISQPEHGTYFGLRGQRGPTARELKAVQEACMGGTNLMRHCRQCRADAVGLLGEDRREEFTLDRIDHMEVDYDLDGRREFQRRLEAEVDMQRGAKQEALAFAQASAVEGDIKVLIAV…
122	Burkholderia sp. Ch1-1	I2ITF5	I2ITF4	I2ITF3	I2ITF0	I2ITE9	I2ITH5	MSKLRQIAFYGKGGIGKSTTSQNTLAALTELGQKILIVGCDPKADSTRLILHAKAQDTILSLAAEAGSVEDLELEDVMKIGYRDIRCVESGGPEPGVGCAGRGVITSINFLEENGAYDGVDYVSYDVLGDVVCGGFAMPIRENKAQEIYIVMSGEMMAMYAANNISKGILKYANSGGVRLGGLVCNERQTDKELELAEALAKMLGSRLIHFVPRDNIVQHAELRRMTVIEFAPESKQAEEYRQLATKVHNNAGNGTIPTPITMDQLEDLLMEHGIMKSIDESEVGKTAAELTA	MSVTVEERKAANKALIDEVLKAYPEKMAKRRAKHLGTFEDGKPDCGVKSNIKSLPGVMTIRGCAYAGSKGVVWGPIKDMIHISHGPVGCGQYSWAARRNYYIGTTGIDTFVTMQFTSDFQEKDIVFGGDKKLDKIIDEIQVLFPLNKGISIQSECPIGLIGDDIEAVSKKKSAQYEGHTIVPVRCEGFRGVSQSLGHHLANDAIRDWVFDKTDPDKRPDFVSTPYDVAIIGDYNIGGDAWSSRILLEEIGLRVIAQWSGDGSIAELENTPKAKLNVLHCYRSMNYISRHMEEKYGIPWVEYNFFGPTMIEKSLREIASHFDDAIKANAEKVIAKYRPLVDAVNAKFRPRLQDKTVMLFVGGLRPRHVIGAYEDLGMNVVGTGYEFGHNDDYQRTTHYVK…	MPQSADKILDHELLFREPEYQEIFRTKKENFEFNHPDEQVKQIVEWTKTEDYKQKNFARDSLTVNPAKACQPLGAVYVANGFHKTLSFVHGSQGCVAYYRSHFSRHFKEPTSCVSSSMTEDAAVFGGMNNMIDGLANAYNLYKPEMIAVSTTCMAEVIGDDLDAFIKNSKQKGSVPEDYDVPFAHTPAFVGSHVTGYDNALLGILKHFWDGKAGTAAPLERVADESVNFIGGFDGYVVGNMKEIRRIFDLFGVQVNILCDPSETWNTPTDGEFRMYEGGTTKEEVERALNAKATFVFQEYCCEKTSKFIAEHGQEVVVLNAPVGVAGTDQFLMEISRVTGKPIPAQLEKERGQLVDAMADSQAHLHGKRFALYGDPDQMLGYTQFLLELGAEPAHVLAT…	MSASLNAKIAEVFDEPGCDKNQGKSEKERKKGCTKQLSPGAAAGGCAFDGAKIALQPVVDVAHLVHGPIACEGNSWDNRHAASSGSQLYRTGFTTDINELDVVYGGEKRLFRSVREIIEKYDPPAVFVYQTCVTALIGDDIEAVCKRAAEKFGKPVIPVNSPGFAGPKNLGNKLGGEALLDYVIGTREPEYTTPYDINIIGEYNLSGELWQTRPLLDALGIRILSCISGDGRYNEIASSHRAKVNMMVCSKSMINIATKMQQRYGIPYFEGSFYGIGDMSDTLRQIAGLLVQQGAPDDLLERTERLIAAEEARAWARIAHYKARLTGKRVLLITGGVKSWSVVAALQEAGLEIVGTSVKKSTKEDKDKIKEIMGDDAHMIDDMTPREMYAMLRDAKADI…	MADVVESKKACAVNPLKMSQPLGASFAFLGLDACMPVMHGSQGCTSFGLVLLVRHFKEAIPLQTTAMNEVTTVLGGYENIEAALLNIRKRAAPKIIAICSTGLTETKGDDVEGYLVTVRKRKPELDDTEIVYVSTPDYVGAFEDGYRHAVAGIVKALVKPLPKVASQVTLLPGSHLSPGDIDELREIIEAFGFDVIVLPDISGSLDGHIAPDWRGTTLGGTTLAQIRAAGASAFTIGVGEQTRDGALALQAIAGTPFDIFERLTGLEPNDRLLQLLSQRSGRPVPAKYRRQRSQLLDAMLDGHFHTGGIKVAIGAEPDLLLALGCLLHEMGAQLHCCISTTRSPAHALLPAERVVIGDLEDMEQAATDCDLLITHSHGRQMAAHLQKPLLRIGFPVFDR…	MQASTNASDLPAATYIGIGQIKPLGVKIDVPSAGGGCGTQGGEGKASCGSSGGPDDMPAEIWEKVKNHPCYSEEAHHHYARMHVAVAPACNIQCNYCNRKYDCSNESRPGVVSQKLTPEQAVKKVVAVASEIPQMTVLGIAGPGDSLASPKKTFETFRMLQEQAPDIKLCLSTNGLALPDLVDEICKYNIDHVTITINMVDPAVGAKIYPWIFWEHKRVTGYEAARILHERQMKGLEMLTARGVLTKINSVLIPGINDEHLYEVNREVKKRGAFLHNIMPLISEPEHGTHFGLSGQRGPTAQELKAVQDACMGGANLMRHCRQCRADAVGLLGEDRSDEFTLDKIDQMEVVYDLERRREYQQRVEAERQAQHDAKQEALAVSREIDVADDMKVLVAVAT…
123	Burkholderia sp. KJ006	I2DYX7	I2DYX8	I2DYX9	I2DYY2	I2DYY3	I2DYV6	MSQLRQIAFYGKGGIGKSTTSQNTLAALTDLGQKILIVGCDPKADSTRLILHAKAQDTILSLAAEAGSVEDLELEDVMKIGYKDIRCVESGGPEPGVGCAGRGVITSINFLEENGAYDGVDYVSYDVLGDVVCGGFAMPIRENKAQEIYIVMSGEMMAMYAANNISKGILKYANSGGVRLGGLVCNERQTDKELELAEALAGMLGTRLIHFVPRDNIVQHAELRRMTVIEFAPDSKQANEYRQLANKIHNNAGNGTIPTPITMDQLEDLLMEHGIMSAIDESQVGKTASELTA	MTATVEERKAANKALIDEVLKAYPEKMAKRRAKHLGTFEEGKPDCGVKSNIKSLPGVMTIRGCAYAGSKGVVWGPIKDMIHISHGPVGCGQYSWAARRNYYIGTTGIDTFVTMQFTSDFQEKDIVFGGDKKLDKIIDEIQQLFPLNKGISIQSECPIGLIGDDIEAVSKKKATEYAGHTIVPVRCEGFRGVSQSLGHHLANDAIRDWVFDKTDPDKRPAFESTPYDVAIIGDYNIGGDAWSSRILLEEIGLRVIAQWSGDGTIAELENTPKAKLNVLHCYRSMNYISRHMEEKYGIPWVEYNFFGPTMIEKSLREIASHFDDTIKANAEKVIAKYRPLMDAVIARYKPRLQGKKVMLFVGGLRPRHVIGAYEDLGMEVVGTGYEFGHNDDYQRTTHYVK…	MPQSADKILDHELLFREPEYQEIFRTKKEQFEFNHPDEAVKQIVEWTKTEDYKQKNFARDSLTVNPAKACQPLGAVYVANGFHKTLSFVHGSQGCVAYYRSHFSRHFKEPTSCVSSSMTEDAAVFGGLNNMIDGLANAYNLYKPEMIAVSTTCMAEVIGDDLDAFIKNSKQKGSVPEDYDVPFAHTPAFVGSHVTGYDNSLLGILKHFWDGKAGSAAPLVRVPDDSVNFIGGFDGFVVGNMAEIRRIFALFDVKVNVICDPSETWNTPTDGEFRMYEGGTTKEEVERALHAKATFVFQEYCCEKTSKFIAEHGQEVVVLNAPVGVAGTDHFLMEISRVTGKPIPAELEKERGQLVDAMADSQAHLHGKRYALYGDPDQMLGYTQFLLELGAEPAHVLAT…	MSASLKAKIAEVFDEPGCDKNQDKSEKARKKGCTKQLSPGAAAGGCAFDGAKIALQPIVDVAHLVHGPIACEGNSWDNRHSASSGSQLYRTGFTTDINELDVVYGGEKRLFRSVREIIEKYDPPAVFVYQTCVTALIGDDIEAVCKRATEKFGKPVIPVNSPGFAGPKNLGNKLGGEALLDYVIGTREPDYTTPYDINIIGEYNLSGELWQVKPLLDALGVRILSCISGDGRYDAVASAHRAKVNMMVCSKSMINIATRMQQRYGIPYFEGSFYGIGDMSDTLRQIATLLVRQGAPDDLVERAERLIASEEARAWARIAHYRKRLAGKRVLLITGGVKSWSVVAALQEAGLEIVGTSVKKSTKEDKEKIKEIMGDDAHMIDDMTPREMYAMLRDAKADI…	MAEVVDSKKACAVNPLKMSQPLGASYAFMGLDACMPVMHGSQGCTSFGLVLLVRHFKEAIPLQTTAMNEVTTILGGYENIETALLNIRKRAAPKIIAICSTGLTETKGDDVEGYLRTVRKRKPELDDTEIVYVSTPDYVGGFEDGYRLAVAAIVRALVKPLPANARQVTLLPGSHLSPADIDELREIVAAFGLDAIVLPDLSGSLDGHIAPDWRGTTLGGTTLEQIRAAGASAFTIGVGEQTRMAAETLHALTGAPFEIFERLTGLAPNDRLLVRLAQLAGRPVPDKYRRQRSQLLDAMLDGHFYTGGIKVALGAEPDLLLALGCLLHEMGAELRCCVSTTASAAHALLPAPHVLLGDLEDLEQRAADCDLLITHSHGRQMAERLGKPLMRVGFPVFDR…	MHSAQNVGMPPASAYIGIGEIKPLGMPADVPAAGGGCGTQGGDGKASCGSSGGPDDMPAEIWEKVKNHPCYSEEAHHHYARMHVAVAPACNIQCNYCNRKYDCSNESRPGVVSQKLTPEQAVKKVVAVASEIPQMTVLGIAGPGDSLANPQKTFDTFRMLQEQAPDIKLCLSTNGLALPALVDEICRYNIDHVTITINMVDPAVGAKIYPWIFWDHRRVTGYEAAQILHEQQMKGLEMLTARGVLTKINSVLIPGVNDEHLIEVNREVKKRGAFLHNIMPLISEPEHGTYFGLNGQRGPSAQELKAVQDACMGGANLMRHCRQCRADAVGLLGEDRSDEFTLDRIDEMEVVYDLDRRRAYQDRVEAERSAQHAAKQEALAASMASDVATDLKVLVAVAT…
124	Burkholderia sp. lig30	A0A063BF00	A0A063BIB0	A0A063BCM0	A0A063BAC9	A0A063B5T4	A0A063BIG5	MSQLRQIAFYGKGGIGKSTTSQNTLAALTELGQKILIVGCDPKADSTRLILHAKAQDTILSLAAEAGSVEDLELEDVMKIGYKDIRCVESGGPEPGVGCAGRGVITSINFLEENGAYDGVDYVSYDVLGDVVCGGFAMPIRENKAQEIYIVMSGEMMAMYAANNISKGILKYANSGGVRLGGLVCNERQTDKELELAEALAGMLGTRLIHFVPRDNIVQHAELRRMTVIEFAPDSKQANEYRQLASKVHNNAGNGTIPTPITMDQLEDLLMEHGIMQAIDETQVGKTASELTA	MTATVEERKAANKALIDEVLKAYPEKMAKRRAKHLGTFEEGKPDCGVKSNIKSLPGVMTIRGCAYAGSKGVVWGPIKDMIHISHGPVGCGQYSWAARRNYYIGTTGIDTFVTMQFTSDFQEKDIVFGGDKKLDKIIDEIQELFPLNKGISIQSECPIGLIGDDIEAVSKRKSQQYGNHTIVPVRCEGFRGVSQSLGHHLANDAIRDWVFDKTDPAKRPEFVSTPYDVAIIGDYNIGGDAWSSRILLEEIGLRVIAQWSGDGTIAELENTPKAKLNVLHCYRSMNYISRHMEEKYGIPWVEYNFFGPSMIEKSLREIASHFDDTIKANAEKVIAKYRPLVDAVIAKYKPRLQGKKVMLFVGGLRPRHVIGAYEDLGMEVVGTGYEFGHNDDYQRTTHYVK…	MPQSADKILDHELLFREPEYQAIFQSKKENFEFNHPDETVKQIVEWTKTEDYKQKNFARDSLTVNPAKACQPLGAVYVANGFHKTLSFVHGSQGCVAYYRSHFSRHFKEPTSCVSSSMTEDAAVFGGLNNMIDGLANAYNLYKPEMIAVSTTCMAEVIGDDLDAFIKNSKQKGSVPEDYDVPFAHTPAFVGSHVTGYDNALLGILKHFWDGKAGTTAPLVRVPDDSVNFIGGFDGFVVGNMQEIRRIFDLFGVTVNVLCDPSETWNTPTDGEFRMYEGGTTKEEVERALHAKATFVFQEYCSEKTSKFIAEHGQEVVVLNAPVGVAGTDQFLMEISRVTGKPIPAELEKERGQLVDAMADSQAHLHGKRFALYGDPDQMLGYTQFLLELGAEPAHVLAT…	MSASLKAKIAEVFDEPGCDKNQGKSDKARKKGCTKQLSPGAAAGGCAFDGAKIALQPIVDVAHLVHGPIACEGNSWDNRHAASSGSQLYRTGFTTDINELDVIYGGEKRLFRSVREIIEKYDPPAVFVYQTCVTALIGDDIEAVCKRATEKFGKPVIPVNAPGFAGPKNLGNKLGGEAILDYVIGTREPGRTTPYDINIIGEYNLSGELWQTKPLLDALGIRVLSCISGDGRYDEIASAHRAKVNMMVCSKSMINIATRMESRYGIPYFEGSFYGIGDMSDTLRQIATLLVRQGADAGLIERTERLIAAEEARAWQRIARYRERLAGKRVLLITGGVKSWSVVAALQEAGLEIVGTSVKKSTKEDKERIKEIMGDDAHMIDDMTPREMYRMLRDAKADI…	MAEVVESKKACTVNPLKMSQPLGASLAFMGLDACMPVMHGSQGCTSFGLVLLVRHFKEAIPLQTTAMNEVTTILGGYENIETALLNIHTRAAPRIIAICSTGLTETKGDDVDGYLKRVRQRKPELDGTEIVYVSTPDYVGGFEDGYRHAVAAIVRALVKPLPANPRQVTLLPGSHLSPADIDELREIVGAFGLDAIVLPDISGSLDGHIPPDWRGTTLGGTTLEQIRAAGASAFTIGVGEQTRTAADALHAITGAPFEIFERLTGVEPNDRLLVRLAQLAGRPVPDKYRRQRSRLLDAMLDGHFHTGGIKVAIGAEPDLLLALGGLLHEMGAELQCCVSTTASPAHAWLPAAQVLLGDLEDMEQGAAGCDLLITHSHGRQMAARLDRPLMRVGFPVFDR…	MQSHENASAPPSSAYIGIGQIKPLGAPLDVPAAGGGCGTQGGDGRASCGSSDGPDDMPPEIWEKVKNHPCYSEEAHHHYARMHVAVAPACNIQCNYCNRKYDCSNESRPGVVSQKLTPEQAVKKVVAVASEIPQMTVLGIAGPGDSLANPKKTFDTFRMLQEQAPDIKLCLSTNGLALPDLVDEICRYNIDHVTITINMVDPAVGAKIYPWIFWDHRRVTGYEAAKILHERQMLGLEMLTARGVLTKINSVLIPGVNDTHLIDVNREVKKRGAFLHNIMPLISEAEHGTHFGLTGQRGPTAQELKAVQDACMGGANLMRHCRQCRADAVGLLGEDRSEEFTLDRIDQIEVVYDLERRREYQSQVEAERHAQHAAKQEALEASRALGAADGLKVLVAVAT…
125	Burkholderia sp. TNe-862	A0A1G6P614	A0A1G6P7K2	A0A1G6P5C4	A0A1G6P4V6	A0A1G6P5C2	A0A1G6P9H1	MSQLRQIAFYGKGGIGKSTTSQNTLAALTDLGQKILIVGCDPKADSTRLILHAKAQDTILSLAAEAGSVEDLELEDVMKIGYKDIRCVESGGPEPGVGCAGRGVITSINFLEENGAYDGVDYVSYDVLGDVVCGGFAMPIRENKAQEIYIVMSGEMMAMYAANNISKGILKYANSGGVRLGGLICNERQTDKELELAEALAGMLGSKLIHFVPRDNIVQHAELRRMTVIEFAPESNQANEYRQLASKIHNNAGNGTIPTPITMDQLEDLLMEHGIMQQIDESQVGKSAAELTA	MTATVEERKAANKALIDEVLKAYPEKMAKRRAKHLGTFEEGKPDCGVKSNIKSLPGVMTIRGCAYAGSKGVVWGPIKDMIHISHGPVGCGQYSWAARRNYYIGTTGIDTFVTMQFTSDFQEKDIVFGGDKKLDKIIDEIQELFPLNRGISIQSECPIGLIGDDIEAVSKKKSQQYEGHTIVPVRCEGFRGVSQSLGHHLANDAIRDWVFDKTEPTKRPEFESTPYDVAIIGDYNIGGDAWSSRILLEEIGLRVIAQWSGDGSLAELENTPRAKLNVLHCYRSMNYISRHMEEKYGIPWVEYNFFGPTMIEKSLREIASHFDDTIKANAERVIAKYRPLTEAVIAKYKPRLQGKKVMLFVGGLRPRHVIGAYEDLGMDVVGTGYEFGHNDDYQRTTHYVK…	MPQSADKILDHELLFREPEYQALFQNKKDNFEFNHSDDAVKQIVEWTKTEDYRQKNFARDSLAVNPAKACQPLGAVYVANGFHKTLSFVHGSQGCVAYYRSHFSRHFKEPTSCVSSSMTEDAAVFGGMNNMIDGLANAYNLYKPEMIAVSTTCMAEVIGDDLDAFIKNSKQKGSVPEDYDVPFAHTPAFVGSHVTGYDNALLGILKHFWDGKAGATAPLARVPDESVNFIGGFDGFVVGNMKEIRRIFDLFGVTVNILCDPSETWNTPTDGEFRMYEGGTTKEEVERALNAKATFVFQEYCSEKTSKFIAEHGQEVVVLNAPVGVAGTDRFLMEISRVTGKPIPAELEKERGQLVDAMADSQAHLHGKRFALYGDPDQMLGYTQFLLELGAEPVHVLAT…	MSASLKAKIAEVFDEPGCEKNQGKSEKARKKGCTKQLSPGAAAGGCAFDGAKIALQPVVDVAHLVHGPIACEGNSWDNRHAASSGSTLYRTGFTTDINELDVVYGGEKRLFRSVREIVEKYDPPAVFVYQTCVTALIGDDIEAVCKRASEKFGKPVIPVNAPGFAGPKNLGNKLGGEALLDYVIGTREPEYTTLYDINIIGEYNLSGELWQTKPLLDALGIRVLSCISGDGRYNEIASSHRAKVNMMVCSKSMINIATKMQQRYGIPYFEGSFYGIGDMSDTLRQIAKLLVEQGAPVDLIGRTERLIEAEEARAWARIARYRERLQGKRVLLITGGVKSWSVVAALQEAGLEIVGTSVKKSTKEDKEKIKEIMGNDAHMIDDMTPREMYNMLRDAKADI…	MAVVVESKKACAVNPLKMSQPLGASYAFMGLDACMPVMHGSQGCTSFGLVLLVRHFKEAIPLQTTAMNEVTTILGGYENIETALLNIRKRAAPKIIAICSTGLTETKGDDVEGYLAMVRKRKPELDDTALVYVSTPDYIGGFEDGYRHAVTAIVKALVKPLPTVARQITLLLGSHLSPGDIDELREIVGAFGLDVIVLPDLSGSLDGHIAPDWRGTTLGGTTLDQIRAAGASAFTIGVGEQTREGAQALAALAGMPFEIFERLTGLEPNDRLLQRLAQLSGRPVPAKYRRQRSQLLDAMLDGHFYTGGIKVALGAEPDLLLALGALLHEMGAELPVCVSTTASPSHALLPASEVVLGDLEDMERAAGACDLLITHSHGRQMAARLGKPLMRVGFPVFDR…	MQDSPNASPLPAAAYIGIGQIKPLGAAIEVPVAGGGCGSEGGAGKASCGSSGGPDDMPPEIWEKVRNHPCYSEEAHHHYARMHVAVAPACNIQCNYCNRKYDCSNESRPGVVSQKLTPEQAVKKVVAVASEIPQMTVLGIAGPGDSLANPKKTFDTFRMLQEQAPDIKLCLSTNGLALPDLVDEICQYNIDHVTITINMVDPAVGEKIYPWIFWDHRRVTGYEAARILHERQMQGLEMLTARGVLTKINSVLIPGINDEHLIEVNREVKKRGAFLHNIMPLISEAEHGTHFGLTGQRGPTAQELKAVQDACMGGANLMRHCRQCRADAVGLLGEDRSEEFTLDKIEQMEVVYDLDRRREYQRRVEVERDAQHAAKQEALAAAQALDVADDLKVLVAVAT…
126	Burkholderia ubonensis	A0A1B4LHF9	A0A1B4LHJ1	A0A1B4LHL5	A0A1B4LHB2	A0A1B4LHK4	A0A1B4LHG2	MSQLRQIAFYGKGGIGKSTTSQNTLAALTDLGQKILIVGCDPKADSTRLILHAKAQDTILSLAAEAGSVEDLELEDVMKIGYKDIRCVESGGPEPGVGCAGRGVITSINFLEENGAYDGVDYVSYDVLGDVVCGGFAMPIRENKAQEIYIVMSGEMMAMYAANNISKGILKYANSGGVRLGGLVCNERQTDKELELAEALAGMLGTRLIHFVPRDNIVQHAELRRMTVIEFAPDSKQANEYRQLANKIHNNAGNGTIPTPITMDQLEDLLMEHGIMSAIDESQVGKTASELTA	MTATVEERKAANKALIDEVLKAYPEKMAKRRAKHLGTFEEGKPDCGVKSNIKSLPGVMTIRGCAYAGSKGVVWGPIKDMIHISHGPVGCGQYSWAARRNYYIGTTGIDTFVTMQFTSDFQEKDIVFGGDKKLDKIIDEIQQLFPLNKGISIQSECPIGLIGDDIEAVSKKKATEYAGHTIVPVRCEGFRGVSQSLGHHLANDAIRDWVFDKTDPDKRPAFESTPYDVAIIGDYNIGGDAWSSRILLEEIGLRVIAQWSGDGTIAELENTPKAKLNVLHCYRSMNYISRHMEEKYGIPWVEYNFFGPTMIEKSLREIASHFDDTIKANAEKVIAKYRPLMDAVIARYKPRLQGKKVMLFVGGLRPRHVIGAYEDLRMEVVGTGYEFGHNDDYQRTTHYVK…	MPQSADKILDHELLFREPEYQEIFRTKKEQFEFNHPDEAVKQIVEWTKTEDYKQKNFARDSLTVNPAKACQPLGAVYVANGFHKTLSFVHGSQGCVAYYRSHFSRHFKEPTSCVSSSMTEDAAVFGGLNNMIDGLANAYNLYKPEMIAVSTTCMAEVIGDDLDAFIKNSKQKGSVPEDYDVPFAHTPAFVGSHVTGYDNSLLGILKHFWDGKAGSAAPLVRVPDDSVNFIGGFDGFVVGNMAEIRRIFALFDVKVNVICDPSETWNTPTDGEFRMYEGGTTKEEVERALHAKATFVFQEYCCEKTSKFIAEHGQEVVVLNAPVGVAGTDHFLMEISRVTGKPIPAELEKERGQLVDAMADSQAHLHGKRYALYGDPDQMLGYTQFLLELGAEPAHVLAT…	MSASLKAKIAEVFDEPGCDKNQDKSEKARKKGCTKQLSPGAAAGGCAFDGAKIALQPIVDVAHLVHGPIACEGNSWDNRHSASSGSQLYRTGFTTDINELDVVYGGEKRLFRSVREIIEKYDPPAVFVYQTCVTALIGDDIEAVCKRATEKFGKPVIPVNSPGFAGPKNLGNKLGGEALLDYVIGTREPDYTTPYDINIIGEYNLSGELWQVRPLLDALGVRILSCISGDGRYDAVASAHRAKVNMMVCSKSMINIATRMQQRYGIPYFEGSFYGIGDMSDTLRQIATLLVRQGAPDDLVERAERLIASEEARAWARIAHYRKRLAGKRVLLITGGVKSWSVVAALQEAGLEIVGTSVKKSTKEDKEKIKEIMGDDAHMIDDMTPREMYAMLRDAKADI…	MAEVVDSKKACAVNPLKMSQPLGASYAFMGLDACMPVMHGSQGCTSFGLVLLVRHFKEAIPLQTTAMNEVTTILGGYENIETALLNIRKRAAPKIIAICSTGLTETKGDDVEGYLRTVRTRKPELDDTEIVYVSTPDYVGGFEDGYRLAVAAIVRALVKPLPANARQVTLLPGSHLSPADIDELREIVAAFGLDAIVLPDLSGSLDGHIAPDWRGTTLGGTTLEQIRAAGASAFTIGVGEQTRMAAETLHALTGAPFEIFERLTGLEPNDRLLVRLAQLAGRPVPDKYRRQRSQLLDAMLDGHFYTGGIKVALGAEPDLLLALGCLLHEMGAELRCCVSTTASAAHALLPAPHVLLGDLEDLEQRAADCDLLITHSHGRQMAERLGKPLMRVGFPVFDR…	MHSAQNVGMPPASAYIGIGEIKPLGMPADVPAAGGGCGTQGGDGKASCGSSGGPDDMPAEIWEKVKNHPCYSEEAHHHYARMHVAVAPACNIQCNYCNRKYDCSNESRPGVVSQKLTPEQAVKKVVAVASEIPQMTVLGIAGPGDSLANPQKTFDTFRMLQEQAPDIKLCLSTNGLALPALVDEICRYNIDHVTITINMVDPAVGAKIYPWIFWDHRRVTGYEAAQILHEQQMKGLEMLTARGVLTKINSVLIPGVNDEHLIEVNREVKKRGAFLHNIMPLISEPEHGTYFGLNGQRGPSAQELKAVQDACMGGANLMRHCRQCRADAVGLLGEDRSDEFTLDRIEEMEVVYDLDRRRAYQDRVEAERSAQHAAKQEALAASMASDVATDLKVLVAVAT…
127	Burkholderia vietnamiensis	A0A103I8S9	A0A1G5N1Q4	A0A103I8Q7	A0A1G5N3L6	A0A1G5N1W0	A0A1G5N3H5	MSQLRQIAFYGKGGIGKSTTSQNTLAALTDLGQKILIVGCDPKADSTRLILHAKAQDTILSLAAEAGSVEDLELEDVMKIGYKDIRCVESGGPEPGVGCAGRGVITSINFLEENGAYDGVDYVSYDVLGDVVCGGFAMPIRENKAQEIYIVMSGEMMAMYAANNISKGILKYANSGGVRLGGLVCNERQTDKELELAEALAGMLGTRLIHFVPRDNIVQHAELRRMTVIEFAPDSKQANEYRQLANKIHNNAGNGTIPTPITMDQLEDLLMEHGIMSAIDESQVGKTASELTA	MTATVEERKAANKALIDEVLKAYPEKMAKRRAKHLGTFEEGKPDCGVKSNIKSLPGVMTIRGCAYAGSKGVVWGPIKDMIHISHGPVGCGQYSWAARRNYYIGTTGIDTFVTMQFTSDFQEKDIVFGGDKKLDKIIDEIQQLFPLNKGISIQSECPIGLIGDDIEAVSKKKATEYAGHTIVPVRCEGFRGVSQSLGHHLANDAIRDWVFDKTDPDKRPAFESTPYDVAIIGDYNIGGDAWSSRILLEEIGLRVIAQWSGDGTIAELENTPKAKLNVLHCYRSMNYISRHMEEKYGIPWVEYNFFGPTMIEKSLREIASHFDDTIKANAEKVIAKYRPLMDAVIARYKPRLQGKKVMLFVGGLRPRHVIGAYEDLGMEVVGTGYEFGHNDDYQRTTHYVK…	MPQSADKILDHELLFREPEYQEIFRTKKEQFEFNHPDEAVKQIVEWTKTEDYKQKNFARDSLTVNPAKACQPLGAVYVANGFHKTLSFVHGSQGCVAYYRSHFSRHFKEPTSCVSSSMTEDAAVFGGLNNMIDGLANAYNLYKPEMIAVSTTCMAEVIGDDLDAFIKNSKQKGSVPEDYDVPFAHTPAFVGSHVTGYDNSLLGILKHFWDGKAGSAAPLVRVPDDSVNFIGGFDGFVVGNMAEIRRIFALFDVKVNVICDPSETWNTPTDGEFRMYEGGTTKEEVERALHAKATFVFQEYCCEKTSKFIAEHGQEVVVLNAPVGVAGTDHFLMEISRVTGKPIPAELEKERGQLVDAMADSQAHLHGKRYALYGDPDQMLGYTQFLLELGAEPAHVLAT…	MSASLKAKIAEVFDEPGCDKNQDKSEKARKKGCTKQLSPGAAAGGCAFDGAKIALQPIVDVAHLVHGPIACEGNSWDNRHSASSGSQLYRTGFTTDINELDVVYGGEKRLFRSVREIIEKYDPPAVFVYQTCVTALIGDDIEAVCKRATEKFGKPVIPVNSPGFAGPKNLGNKLGGEALLDYVIGTREPDYTTPYDINIIGEYNLSGELWQVKPLLDALGVRILSCISGDGRYDAVASAHRAKVNMMVCSKSMINIATRMQQRYGIPYFEGSFYGIGDMSDTLRQIATLLVRQGAPDDLVERAERLIASEEARAWARIAHYRKRLAGKRVLLITGGVKSWSVVAALQEAGLEIVGTSVKKSTKEDKEKIKEIMGDDAHMIDDMTPREMYAMLRDAKADI…	MAEVVDSKKACAVNPLKMSQPLGASYAFMGLDACMPVMHGSQGCTSFGLVLLVRHFKEAIPLQTTAMNEVTTILGGYENIETALLNIRKRAAPKIIAICSTGLTETKGDDVEGYLRTVRKRKPELDDTEIVYVSTPDYVGGFEDGYRLAVAAIVRALVKPLPANARQVTLLPGSHLSPADIDELREIIAAFGLDAIVLPDLSGSLDGHIAPDWRGTTLGGTTLEQIRAAGASAFTIGVGEQTRMAAETLHALTGAPFEIFERLTGLEPNDRLLVRLAQLAGRPVPDKYRRQRSQLLDAMLDGHFYTGGIKVALGAEPDLLLALGCLLHEMGAELRCCVSTTASAAHALLPAPHVLLGDLEDLEQRAADCDLLITHSHGRQMAERLGKPLMRVGFPVFDR…	MHSAQNVGMPPASAYIGIGEIKPLGMPADVPAAGGGCGTQGGDGKASCGSSGGPDDMPAEIWEKVKNHPCYSEEAHHHYARMHVAVAPACNIQCNYCNRKYDCSNESRPGVVSQKLTPEQAVKKVVAVASEIPQMTVLGIAGPGDSLANPQKTFDTFRMLQEQAPDIKLCLSTNGLALPALVDEICRYNIDHVTITINMVDPAVGAKIYPWIFWDHRRVTGYEAAQILHEQQMKGLEMLTARGVLTKINSVLIPGVNDEHLIEVNREVKKRGAFLHNIMPLISEPEHGTYFGLNGQRGPSAQELKAVQDACMGGANLMRHCRQCRADAVGLLGEDRSDEFTLDRIEEMEVVYDLDRRRAYQDRVEAERSAQHASKQEALAALMASDVATDLKVLVAVAT…
128	Burkholderia vietnamiensis (strain G4 / LMG 22486) (Burkholderia cepacia (strain R1808))	A4JRN7	A4JRN8	A4JRN9	A4JRP2	A4JRP3	A4JRL6	MSQLRQIAFYGKGGIGKSTTSQNTLAALTDLGQKILIVGCDPKADSTRLILHAKAQDTILSLAAEAGSVEDLELEDVMKIGYKDIRCVESGGPEPGVGCAGRGVITSINFLEENGAYDGVDYVSYDVLGDVVCGGFAMPIRENKAQEIYIVMSGEMMAMYAANNISKGILKYANSGGVRLGGLVCNERQTDKELELAEALAGMLGTRLIHFVPRDNIVQHAELRRMTVIEFAPDSKQANEYRQLANKIHNNAGNGTIPTPITMDQLEDLLMEHGIMSAIDESQVGKTASELTA	MTATVEERKAANKALIDEVLKAYPEKMAKRRAKHLGTFEEGKPDCGVKSNIKSLPGVMTIRGCAYAGSKGVVWGPIKDMIHISHGPVGCGQYSWAARRNYYIGTTGIDTFVTMQFTSDFQEKDIVFGGDKKLDKIIDEIQQLFPLNKGISIQSECPIGLIGDDIEAVSKKKATEYAGHTIVPVRCEGFRGVSQSLGHHLANDAIRDWVFDKTDPDKRPAFESTPYDVAIIGDYNIGGDAWSSRILLEEIGLRVIAQWSGDGTIAELENTPKAKLNVLHCYRSMNYISRHMEEKYGIPWVEYNFFGPTMIEKSLREIASHFDDTIKANAEKVIAKYRPLMDAVIARYKPRLQGKKVMLFVGGLRPRHVIGAYEDLGMEVVGTGYEFGHNDDYQRTTHYVK…	MPQSADKILDHELLFREPEYQEIFRTKKEQFEFNHPDEAVKQIVEWTKTEDYKQKNFARDSLTVNPAKACQPLGAVYVANGFHKTLSFVHGSQGCVAYYRSHFSRHFKEPTSCVSSSMTEDAAVFGGLNNMIDGLANAYNLYKPEMIAVSTTCMAEVIGDDLDAFIKNSKQKGSVPEDYDVPFAHTPAFVGSHVTGYDNSLLGILKHFWDGKAGSAAPLVRVPDDSVNFIGGFDGFVVGNMAEIRRIFALFDVKVNVICDPSETWNTPTDGEFRMYEGGTTKEEVERALHAKATFVFQEYCCEKTSKFIAEHGQEVVVLNAPVGVAGTDHFLMEISRVTGKPIPAELEKERGQLVDAMADSQAHLHGKRYALYGDPDQMLGYTQFLLELGAEPAHVLAT…	MSASLKAKIAEVFDEPGCDKNQDKSEKARKKGCTKQLSPGAAAGGCAFDGAKIALQPIVDVAHLVHGPIACEGNSWDNRHSASSGSQLYRTGFTTDINELDVVYGGEKRLFRSVREIIEKYDPPAVFVYQTCVTALIGDDIEAVCKRATEKFGKPVIPVNSPGFAGPKNLGNKLGGEALLDYVIGTREPDYTTPYDINIIGEYNLSGELWQVKPLLDALGVRILSCISGDGRYDAVASAHRAKVNMMVCSKSMINIATRMQQRYGIPYFEGSFYGIGDMSDTLRQIATLLVRQGAPADLVERAERLIASEEARAWARIAHYKKRLAGKRVLLITGGVKSWSVVAALQEAGLEIVGTSVKKSTKEDKEKIKEIMGDDAHMIDDMTPREMYAMLRDAKADI…	MAEVVDSKKACAVNPLKMSQPLGASYAFMGLDACMPVMHGSQGCTSFGLVLLVRHFKEAIPLQTTAMNEVTTILGGYENIETALLNIRKRAAPKIIAICSTGLTETKGDDVEGYLRTVRTRKPELDDTEIVYVSTPDYVGGFEDGYRLAVAAIVRALVKPLPANARQVTLLPGSHLSPADIDELREIVAAFGLDAIVLPDLSGSLDGHIAPDWRGTTLGGTTLEQIRAAGASAFTIGVGEQTRMAAETLHALTGAPFEIFERLTGLEPNDRLLVRLAQLAGRPVPDKYRRQRSQLLDAMLDGHFYTGGIKVALGAEPDLLLALGCLLHEMGAELRCCVSTTASAAHALLPAPHVLLGDLEDLEQRAADCDLLITHSHGRQMAERLGKPLMRVGFPVFDR…	MHSAQNVGMPPASAYIGIGEIKPLGMPADVPAAGGGCGTQGGDGKASCGSSGGPDDMPAEIWEKVKNHPCYSEEAHHHYARMHVAVAPACNIQCNYCNRKYDCSNESRPGVVSQKLTPEQAVKKVVAVASEIPQMTVLGIAGPGDSLANPQKTFDTFRMLQEQAPDIKLCLSTNGLALPALVDEICRYNIDHVTITINMVDPAVGAKIYPWIFWDHRRVTGYEAAQILHEQQMKGLEMLTARGVLTKINSVLIPGVNDEHLIEVNREVKKRGAFLHNIMPLISEPEHGTYFGLNGQRGPSAQELKAVQDACMGGANLMRHCRQCRADAVGLLGEDRSDEFTLDRIDEMEVVYDLDRRRAYQDRVEAERSAQHAAKQEALAASMASDVATDLKVLVAVAT…
129	Burkholderiales bacterium GJ-E10	A0A0A1H5J8	A0A0A1H5F8	A0A0A1H2F2	A0A0A1H752	A0A0A1H2I4	A0A0A1H736	MAKLRQIAFYGKGGIGKSTTSQNTLAALAEMGQKILIVGCDPKADSTRLILHSKAQDTILSLAADAGSVEDLELEDVMKVGYRDIRCVESGGPEPGVGCAGRGVITSINFLEEEGAYDGVDYVSYDVLGDVVCGGFAMPIRENKAQEIYIVMSGEMMAMYAANNISKGILKYANSGGVRLGGLVCNERQTDKELELADALAKKLGTTLIHFVPRDNIVQHAELRRMTVMEYAPDSKQADEYRTLANKIHGNAGNGVIPTPITMDELEDLLMSHGIIKQVDENLVGKRAAEAVAA	MSLTAEETKTRNKQLIDEVLKAYPEKTAKKRAKHLNTFEEGKTDCNVKSNIKSIPGVMTIRGCAYAGSKGVVWGPIKDMIHISHGPVGCGQYSWGSRRNYYIGSTGVDTFVTMQFTSDFQEKDIVFGGDKKLEKIIDEIQELFPLNKGISVQSECPIGLIGDDIEAVSKKKSKEFDGHTIVPVRCEGFRGVSQSLGHHIANDAIRDWVFDRVDPNKNAFEPTPYDVAIIGDYNIGGDAWSSRILLEEMGLRVIAQWSGDGSLAELENTPKAKLNVLHCYRSMNYISRHMEEKYGIPWVEYNFFGPSKIESSLREIASHFDDRIKEGAERVIAKYKPLMEAVVAKYRPRLQGKKVMLFVGGLRPRHVIGAYEDLGMEVVGTGYEFGHNDDYQRTTHYVKD…	MPQSAEEILDHEQLFRQPEYQELFQSKKANFEFSVPVDQVKSIAEWTKTVEYKEKNFARDSLTVNPAKACQPLGAVFAANGFSKTLSFVHGSQGCVAYYRSHFSRHFKEPTSCVSSSMTEDAAVFGGLNNMIDGLANSYSLYKPEMIAVSTTCMAEVIGDDLNAFIKTAKEKGSVPAEFDVPFAHTPAFVGSHVTGYDNTLLGILRHFWDGKADTAPKLERKPNESINFIGGFDGFVVGNIPEIRRIFGLMGVEHTIVCDPSDNWNTPTDGEFRMYDGGTTKADVESALHAKATVIFQEFCSVKTAKFIAEHGQEVVALNHPMGVRGTDRFLMEVARITGKPIPAELERERGRLVDAIADSQAHLHGKKYAVYGDPDFTLGMTEFLLELGAEPTHVLAT…	MSIKLAGKLQEVFDEPGCDKNREKPEAVRKKGCTKQLAPGAAAGGCAFDGAKIALQPIVDAAHLVHGPIACEGNSWDNRHAASSGPATYRIGFTTDINELDVIYGGEKRLYKAIRQIVERYDPPAIFVYQTCVTALIGDDIEAVCKTASEKFGKPVIPVDAPGFAGVKNLGNKLAGEALLDHVIGTREPEYTTPTDINIIGEYNLSGELWQVKPLLDAIGVRILACISGDARYHEVASSHRAKAAMMVCSKAMINIARKMQERYGIPFFEGSFYGIGDMSESLRQIARLLLDRGGPQEILDRTEALIRAEEARAWARIEPYRERLRGTRVLLITGGVKSWSVVAALQEIGMEVVGTSVKKSTKEDKQRIEEIMGGDAHMIDDMTPREMYRMLKDAGADI…	MATVITQTKPVAVNPLKMSQPLGAAYAFLGMDRCMPVMHGSQGCTSFGLVLLVRHFREAIPLQTTAMNEATTILGGLDNIEKAILNIRNRAKPDLIAICSTGLTETKGDDVHAWLKLVRGRRPELADTQLVYVSTPDYVGAFQDGWANAVCALVDALVAPAPSRDPLRLNVLPGCHLTPADVEELRDIVESFGLVPVFLPDLSGSLDGHIPDDFAPTTLGGTTLRDARAMGSAAATLAVGEQMRPCARRLQERTGIPFEVFDRLTGLEANDRLLLWLSDLSGRPVPARWRRQRSQLQDAMLDAHFFFGGKNVAIGAEPDLLWGLGALLAEIGCSISCAVTTTQSPLLEHLPAREVRIGDLEDLEHGAAGCDLLITHSHGRQAADRLGIPFYRAGLPMFD…	MQPKTAYVGVDQVKPVTPLKRLLDQVAEHKGCGTSGGSGKASCGSSDGPQDMDPEVWEKVKNHPCYSEEAHHHYARMHVAVAPACNIQCNYCNRKYDCANESRPGVVSEKLTPEQAAKKVLAVASAIPQMTVLGIAGPGDPLANPAKTFKTFELISQSAPDIKLCLSTNGLTLPDHVDTIARYNVDHVTITVNMIDPEIGQHIYPWIYYRNKRYTGIDAARILTERQMQGLEMLTERKILCKVNSVMIPGINDQHLVEVNRAVKSRGAFLHNIMPLISAPEHGTVFGLNGQRGPTAQELKALQDACEGEMNMMRHCRQCRADAVGLLGEDRSAEFSTDKIDAMEVTYDAKSRKAYQEAVEIERQATVAAKKDEQEQLAQLAAAQGIRMLVAVATKGHGR…
130	Burkholderiales bacterium GWF1_66_17	A0A1F4H0P3	A0A1F4H0F9	A0A1F4H094	A0A1F4H0B5	A0A1F4H0Q3	A0A1F4H0E2	MAKLRQIAFYGKGGIGKSTTSQNTLAALSDLGQKILIVGCDPKADSTRLILHAKAQDTILSLAAEAGSVEDLELEDVMKIGYKDIRCVESGGPEPGVGCAGRGVITSINFLEENGAYDGVDYVSYDVLGDVVCGGFAMPIRENKAQEIYIVMSGEMMAMYAANNISKGILKYANSGGVRLGGLVCNERQTDKELELADALAGMLGSKLIHFVPRDNIVQHAELRRMTVIEYAPDSKQAAEYRTLASKIHNNAGNGTIPTPITMDQLEDMLMEFGIMQQIDESEVGKAAAAAAALAAA	MTATVEDRKATNKALIDEVLKAYPEKMAKRRAKHLGSFEEGKPDCGVKSNIKSLPGVMTIRGCAYAGSKGVVWGPIKDMIHISHGPVGCGQYSWAARRNYYIGTTGIDTFVTMQFTSDFQEKDIVFGGDKKLDKIIDEIQELFPLNKGISIQSECPIGLIGDDIEAVSKKKSKEYEGKTIVPVRCEGFRGVSQSLGHHLANDAIRDWVFDRTDPNKRPEFVSTPYDVAIIGDYNIGGDAWSSRILLEEMGLRVISQWSGDGTIAEIENTPKAKLNVLHCYRSMNYISRHMEEKYGIPWVEYNFFGPTMIEKSLREIASHFDDSIKAKAEEVIAKYKPLMQAVIDKFKPRLQGKKVMLFVGGLRPRHVIGAYEDLGMDVVGTGYEFGHGDDYQRTTHYVK…	MPQSADKILDHELLFREPEYQDIFRNKKAEFEFNHSDETVKQIVEWTKTEDYKQKNFARDSLSVNPAKACQPLGAVYVANGFQKTLSFVHGSQGCVAYYRSHFSRHFKEPTSCVSSSMTEDAAVFGGLNNMVDGLANAYSLYKPDMIAVSTTCMAEVIGDDVDAFIKTSKQKGSVPDEFDVPFAHTPAFVGSHITGYDNALLGILRHFWDGKAKTTEPLVRVPNDSINFIGGFDGYVVGNMKEIRRIFDLFGVQVNIICDPSGNWNTPTDGEFRMYAGGTSKEEVVAALHAKATIVFQEFCCEKTSKFIAEHGQEVVTLNAPIGVAGTDQFLMEISRLTGKPIPAELEKERGELVDAMADSQAHLHGKRYALYGDPDQMLGYAQFLLELGAEPSHVLAT…	MSVSLKAKIAEVFEEPGCDINQGKSEKERKKGCTKQLSPGAAAGGCAFDGAKIALQPVVDVAHLVHGPIACEGNSWDNRHSASSGSTIYRSGFTTDINELDVIYGGEKRLFKSIREIIEKYDPPAVFVYQTCVTALTGDDIEAVCKRAAEKFGKPVIPVNAPGFAGPKNLGNKLGAEALLDYVIGTVEPEFTTAYDINIIGEYNLVGELWQVKPLLDALGIRILSCISGDGRYNEIASAHRAKVNMMVCSKSMINIATKMEQRYGIPHFEGSFYGISDMSETLRQIASLLVKQGADAELIERTERLIEVEEARAYKRIAEYKKRLQGKRVLLITGGVKSWSVVAALQEGGMEIVGTSVKKSTKEDKEKIKEIMGEGADAHMIDDMTPREMYAMLKDARA…	MARVVESKKACTVNPLKMSQPLGASFAFLGLDACMPVMHGSQGCTSFGLVLLVRHFKEAIPLQTTAMNEVTTILGGYENIEAALLNIRKRAAPKVIAICSTGLTETKGDDVDGYLVTARKRNPDLADTEIIYVSTPDYVGAFEDGFKHAITAIVKSQVKPLPVVADQVTLLPGSHLTPSDIDELREIIQAFGLNPIVLPDISGSLDGHIAPDWRGTTLGGTTLEQIRAAGASTFTLGIGEQTREGAEALEKITGTPLEIFERLTGLTSNDRFLQRLSLLSGKPVPAKYRRQRSQLLDAMLDGHFYTGGMKVAIAAEPDLMLALGGLLHEMGAELTCCISTTQSKAHELLPAEQVLLGDLEDLETAGADCDLLVTHSHGRQAAERLNKPLLRVGFPVFDR…	MQTSAASGSLPAKTYIGIGQIKSLGATPELPAAGGGCGTSGGEGKASCGTSDGPDDMPQEVWDKVKNHPCYSEEAHHHYARMHVAVAPACNIQCNYCNRKYDCSNESRPGVVSQKLTPEQAVKKVVAVASEIPQMTVLGVAGPGDALANPAKTFETFRMLQEQAPDIKLCLSTNGLALPDQVDEICKYNVDHVTITINMVDPAVGEKIYPWIFWNHKRVTGYEAARILHERQMLGLEMLTARGVLTKINSVLIPGINDEHLIEVNREVKKRGAFLHNIMPLISEAEHGTVFGLTGQRGPTASELKAVQDACMGGANLMRHCRQCRADAVGLLGEDRSEEFTLDKLEQMEVVYDLDKRKSYQDKVEVERQAQQAAKHEALAAATAIGVDDDLKVLVAVAT…
131	Burkholderiales bacterium JOSHI_001	H5WW46	H5WW45	H5WW44	H5WW36	H5WW35	H5WW71	MAKLRQIAFYGKGGIGKSTTSQNTLAALAQMGQKILIVGCDPKADSTRLILHAKAQDTILSLAAEAGSVEDLELEDVMKIGYRDIRCVESGGPEPGVGCAGRGVITSINFLEENGAYDGVDYVSYDVLGDVVCGGFAMPIRENKAQEIYIVMSGEMMAMYAANNISKGILKYANSGGVRLGGLVCNERQTDKELELAESLAKMLGSRLIHFVPRDNIVQHAELRRMTVLEYAPESKQAQEYRTLAEKIHANAGNGTIPTPITMDQLEDLLMEHGIMKTIDESQVGKTAAELAA	MTMTVEERKVANKALIDEVLKAYPDKMAKRRAKHLGQFEEGKPDCGVKSNIKSLPGVMTIRGCAYAGSKGVVWGPIKDMIHISHGPVGCGQYSWAARRNYYIGVTGVDTFVTMQFTSDFQEKDIVFGGDKKLDKIIDEIQDLFPLNKGISIQSECPIGLIGDDIEAVSKKKSKEYNGHTIVPVRCEGFRGVSQSLGHHIANDAIRDWVFDKVDPNKRPEFVSTPYDVAIIGDYNIGGDAWSSRILLEEMGLRVIAQWSGDGTIAELENTPKAKLNVLHCYRSMNYISRHMEEKYGVPWVEYNFFGPTKIEESLREIASHFDDTIKAKAEEVIAKYKPLMQAVIDKYKPRLQGKKVMLFVGGLRPRHVIGAYEDLGMEVVGTGYEFGHNDDYQRTTHYIK…	MPQNADKVIDHELLFREPEYQKLFADKKEFEFNHAEVKIEEIRNWTKSAEYKDKNFAREALTVNPAKACQPLGAVYVANGFHKTLSFVHGSQGCVAYYRSHFSRHFKEPTSCVSSSMTEDAAVFGGLNNMVDGLANAYNLYKPEMIAVSTTCMAEVIGDDLNAFIKTSKEKGSVPAEFDVPFAHTPAFVGSHVTGYDNALLGVLQHFWDGKAGTVPALERQPNDSINFIGGFDGFVVGNMKEIKRIFTLFGADVNILCDPSEAWNTPTDGEFRMYEGGTTKETVQRALNAKATIVFQEFCCEKTSKYIATKGQEVVALNAPVGVAGTDEFLMAISRLTGKPIPAELEKERGQLVDAMADSQAHLHGKRYALYGDPDQMLGYTQFLLELGAEPAHILATN…	MSTSLKAKIADVFDEPGCDINQGKSEKERKKGCTKQLTPGAAAGGCAFDGAKIALQPIVDVAHLVHGPIACEGNSWDNRHSASSGSQIYRTGFTTDVGEMDVIYGGEKRLFKAVREIIEKQNPPAVFVYQTCVTALIGDDIEAVCKRATEKFGTPVIPVNAPGFAGPKNLGNKLGAEALLDYVVGTVEPEFTTPYDINIIGEYNLSGELWQVKPLLDALGVRVLSCISGDGRYKEVAAAHRAKANMMVCSKSMINIATKMQQRWGIPYFEGSFYGIGDMSTTLREIARLLVEAGADAELKDRTEALIELEEARAWERIRAYRERLAGKKVLLITGGVKSWSVVAALQEAGLEVVGTSVKKSTKEDKDKIKEIMGDDAHMIDDMTPRQMYAMLREAKADI…	MALVSESKKACAVNPLKMSQPLGASFAFMGLQGCMPVMHGSQGCTSFGLVLLVRHFKEAIPLQTTAMNEATTIMGGFDNVEKAILNIRQRAKPAVIAICSTGLTETKGDDVEGYLKLVHQRHPEVADTALVYVSTPDYVGAFQDGWAAAVQGLVRQLALPDQASVAGRIAILPGAHLNPGDLEELRDIVESFGLEAVIAPDVSGSLDGHIPDDWLGTTLGGTPLDALRTLGSAEHCIAIGEQMRGAAEQLKAQCGVPYTLFDRLTGLSATDAFVMKLTQLSGQPVSAKLKRQRSQLVDAMLDGHFHFGHKKVAVGAEPDLLCAAAHFLTEMGAEVCVAVTTTKSPVLDKLPCSEVLIGDLEDFENLAQAADVDLLLTHSHGRQAAERLGKPLFRLGIPM…	MSNTAFVPLGDLRRGRPAVSQPIDLPETGGGCGTSGGEGKASCGSSGGPDDMPAEIWDKVKNHPCYSEEAHHHFARMHVAVAPACNIQCNYCNRKYDCSNESRPGVVSQKLTPEQAVKKVLAVASEIPQMTVLGIAGPGDALANPKKTFDTMRELAEKAPDIKLCLSTNGLALPDMVDEICKYNIDHVTITINMVDPAVGEKIYPWIFWDHKRVTGYEAARILHERQMLGLEMLTARGVLTKINSVLIPGINDEHLIEVNREVKKRGAFLHNIMPLISEAEHGTVFGLTGQRGPSAQELKAVQDACMGGANLMRHCRQCRADAVGLLGEDRSEEFTLDKIEQMDVVYDIDKRRAYQQKVEAERQAQHQAKVDALADALDASFIAGEEDLQVLVAVATEG…
132	Burkholderiales bacterium RIFCSPHIGHO2_01_FULL_63_240	A0A1F4GAC9	A0A1F4GAC8	A0A1F4GAS7	A0A1F4GA80	A0A1F4GAD3	A0A1F4GBA9	MSLRQIAFYGKGGIGKSTTSQNTLAALAEMGQKILIVGCDPKADSTRLILHAKAQDTILSLAAEAGSVEDLELEDVMKIGYRDIRCVESGGPEPGVGCAGRGVITSINFLEENGAYDGVDYVSYDVLGDVVCGGFAMPIRENKAQEIYIVMSGEMMAMYAANNISKGILKYANSGGVRLGGLVCNERQTDKELELAESLAKMLGSKLIHFVPRDNIVQHAELRRMTVLEYAPDSKQAGEYRTLAQKVHANAGNGTIPTPITMDELEDLLMEHGIMKTIDESQVGKAAAELAA	MSMTVEERKAANKALIDEVLKAYPEKMAKRRAKHLGTYEAGKPDCGVKSNIKSLPGVMTIRGCAYAGSKGVVWGPIKDMIHISHGPVGCGQYSWAARRNYYIGVTGVDTFVTMQFTSDFQEKDIVFGGDKKLEKIVDEIQELFPLNKGISVQSECPIGLIGDDIEAVSKKKSKEYDNHTIVPVRCEGFRGVSQSLGHHIANDAIRDWVFDGKTKKEHEFQATPYDVAIIGDYNIGGDAWSSRILLEEIGLRVIAQWSGDGTIAELENTPKAKLNVLHCYRSMNYISRHMEEKYGIPWVEYNFFGPTQIEKSLREIASHFDATIQAKAEEVIAKYKPLMQAVVDKYKPRLQGKRVMLYVGGLRPRHVIGAYEDLGMEVVGTGYEFGHNDDYQRTTHYIKD…	MPQSAEKILDHEFLFREPEYVDMLEGKKAFEFNHADEKIKQIVEWTKTEDYKEKNFKRDSLVVNPAKACQPLGAVYVANGFAKTMSFVHGSQGCVAYYRSHFSRHFKEPTSCVSSSMTEDAAVFGGLNNMIDGLANTYNLYKPDMIAVSTTCMAEVIGDDLNAFIKTSKEKGSVPAEFDVPYAHTPAFVGSHVTGYDNALLGILQHFWDGKSGTAEAIKRVPNESINFIGGFDGFVVGNMKEIRRIFELFGVDHTIICDPSEVWNTPTDGEFRMYEGGTTKEEVERALHAKATIVFQEYCCEKTSKYIEEKGQEVIRLNSPTGVAGTDAFVMALSRLTGKPVPAVLEKERGQLVDAMADSQAHLHGKRYALYGDPDQMLGLTQFLLELGAEPAHVLATN…	MSASLKQKIAEVFDEPGCDKNQAKGEKERKKGCTKQLSPGAAAGGCAFDGAKIALQPIVDVAHLVHGPIACEGNSWDNRHSASSGSTLYRTGFTTDINELDVIYGGEKRLFKAIREIIDRQHPPAVFVYQTCVTALIGDDIEAVCQRASEKFGVPVIPVNSPGFAGPKNLGNKLGGEALLDHVIGTREPAHTTPYDINIIGEYNLSGELWQIKPLLDALGVRILSCISGDGRYEEVASSHRARVNMMVCSKSMINIATRMQQRWDIPYFEGSFYGISDMSDTLRQIARLLVARGAGGDLIDRTERLIEVEEARAWQRLSAYKARLKGKRVLLITGGVKSWSVVSALQEVGMEIVGTSVKKSTKEDKEKIKEIMGDDAHMIDDMTPRQMYDMLREARADI…	MATVTESKKACAVNPLKMSQPLGASYAFMGLDRCMPVMHGSQGCTSFGLVLLVRHFKEAIPLQTTAMNEVTTILGGYENLEQALLNIHKRANPKVIAICSTGLTETKGDDVPGYLKLVRQKQPMLDGTALVYVSTPDYIGAFQDGYAKALTELVRTLVKPVDKADRANRDGRLPPRVNLLPGCHLTPADIEELRELCDAFGLDVTALPDVSRSLDGHIPADWRGTTLGGTTLDEAAAMGEARATLAIGEHMREAGELLEQLTGVPTHVFDRLTGLACNDRLVQLLAQLSGQPVPARIRRQRSQLLDAMLDAHFHLGKLKVAIGAEPDLLHAAGSTLHEMGAELVRCVTTTSSPLLAQMPAEHVLIGDLQDLEDGAADADLLITHSHGRQAADRLNKPFL…	MEPSSLAAKAFIGIGQIRPLGAPAPAADSAGGCGTTGGSGKASCGSSGGPDDMPPEIWEKVKNHPCYSEEAHHHYARMHVAVAPACNIQCHYCNRKYDCSNESRPGVVSQKLTPDQAVKKVLAVASEIPQMTVLGIAGPGDSLANPAKTFETFRRLQEEAPDIKLCLSTNGLALPDYVDEICQYNIDHVTITINMVDPAVGEKIYPWIFWDHRRVTGYEAARILHERQMLGLEMLTARGVLTKVNSVLIPGVNDEHLIEVNREVKKRGAFLHNIMPLISEAEHGTHYGLTGQRGPSAQELKAVQDACSGGANLMRHCRQCRADAVGLLGEDRSEEFTLDKIEEMEVVYDLDKRRAYQDQVETERQAQHAAKQEALAAQGEIAGVDPDMKVLVAVATEGQ…
133	Caenispirillum bisanense	A0A286GG30	A0A286GEM7	A0A286GEP1	A0A286GZI2	A0A286H0G5	A0A286GEN4	MALRQIAFYGKGGIGKSTTSQNTLAALVEMGQKILIVGCDPKADSTRLILNTKLQDTVLHLAAEAGSVEDLELEDVMKIGYKGIKCTESGGPEPGVGCAGRGVITAINFLEENGAYDDVDYVSYDVLGDVVCGGFAMPIRENKAQEIYIVMSGEMMALYAANNISKGILKYANTGGVRLGGLICNERQTDKELELADALAAKLGSKVIHFVPRDNIVQHAELRRQTVIQYAPESKQAEEYRQLATKIHNNAGKGVIPTPISMEELEEMLMEFGIMKSDEQALAELEAKEAAAAAAKA	MSLDYTNDKELSQKLIAEVLEAYPEKAAKKRKKHLGVTELGKSDCGVKSNVKSVPGMMTIRGCAYAGSKGVVWGPIKDMIHISHGPVGCGHYSWSQRRNYYIGKTGVDSFGTMQFTTDFQEKDIVFGGDKKLEKTIDEINELFPLVNGISIQSECPIGLIGDDIEAVARKKAKEIGKTIVPVRCEGFRGVSQSLGHHIANDAVRDWVLEKSEAQWETSDYDVVIIGDYNIGGDAWASRILLEEMGLRVIGSWSGDATLAELERAPKGKLNLIHCYRSMNYICRFMEEKYGVPWMEYNFFGPSQIEASLRNIAAQFDETIQANAEKVIAKYRPLVDAVVAKYRPRLEGKRVMLYVGGLRPRHVITAYEDLGMEICGTGYEFAHNDDYQRTTHYVKDGTLI…	MPQSAEKVLDHKPLFQEPEYQEMFKAKKEQFECPHPDDKVQQIADWTKSWDYREKNLAREALVVNPAKACQPLGAVFAAAGFEETLSFVHGSQGCVAYYRSHLARHFKEASSAVSSSMTEDAAVFGGMNNMIDGLATAASLYKPKMIAVSTTCMAEVIGDDLQAFIANAKDKGSVDAEFPVPFAHTPAFVGSHTTGYDNMMKGILTYFWNKGTRVAGEKLNVIPGFDGYAVANNRELKRMLGLMGVEYTLLSDVSDVYDMPADGTFNMYAGGTTIEDTAAALNAKATLSLQQYCTEKTLEYAAEKGQAVKALNYPMGVKGTDAFLMAVKELTGKDVPDALLLERGRLVDAIADSMNYLHGKKFAIYGDPDFTLGMAQFLLEVGAEPTHILATNGGKAWE…	MLKEKVQELFNEPGCEKNQAKSASDRKKGCATKGLTPGAAAGGCAYDGALIALQPITDVVHLVHGPIACLGNAWDNRHAASSGSQLYRMGFTTDMGELDVVYGGEKKLWKAIRDVIADRDPPAVFVYQTCVPALIGDDIEKVCEAATEKFGRPVVPVNAPGFVGSKNLGNKLGGEALLDYVIGTVEPDDAGPTDVNIIGEYNLSGELWQVKPLLEKLGIRLRACITGDAKFRDVASAHRARVNMMVCSQAMINVGRKMQERWGIPYFEGSFYGIEDTSDVLRTMAKMLVERGAPADLVDRTEALIAEEEEKAWAAIRAFRPRLEGRKVLLYTGGHKSWSVISALHEVGMEVVRTSVRKATVNDKARALDLMDGDESALVGQIPAPEMYRMLEDGEADIM…	MQKHSDKFVVARKSASTNPLKMSAPLGAAMAYLGLDGCLPLFHGSQGCTAFGLVLLVRHFKEAIPFQTTAMNEVTTILGGMDNVEQAVLNISKRAKPKIIGICSTGLTETRGEDTGADIRVIKARNAEALAGCELVFAATPDFAGGMQEGWGKAVAAIIDAFVPAADGTRALRQVNILAGCHMTPGDVEELREIVEAFGLEAIVLPDLAGSLDGHLPGQYVPTTYGGTTLADMGRMHRSVATIAIGEHMRISAERLEARTGVPTRFFDGLTGLDAVDRLMVALSDISGQPVPRKYRRQRSQLVDAMLDGHFHFGQKKIALAAEPDLLWAVGRLFADLGAELATVVTTVAAPHLERLPCAQIVVGDLWDLEEGAATAGADLLVTHSHGRQASERLGVPLV…	MSQVISLDSILTQPASTAEMRADLSKGGCSSSSCGSSEGPADMPPEVWEKIKDHPCYSEEAHHYFARMHVAVAPACNIQCNYCNRKYDCANESRPGVVSERLTPEQAARKVIAVANEVPQLSVLGIAGPGDSLFDWRKTFKTFELVEQHLPDIKFCISTNGLALPDHVEEIAKHNIDHVTITINMVDPEIGAQIYPWIYFEGKRITGVEASRILHERQMLGLEMLTERGILVKINSVMIPGINDDHLKVVNAEVKKRGAFLHNVMPLISAAEHGTHFGLVGQRGPTPMELKALQDDLAGGANLMRHCRQCRADAVGLLGEDRGQEFTLDKLPEDISYDPEKRKLYRDLVEAERADHRKATAAATEALAHVAEPEAAKPLLVAVTTKGGGRINQHFGHAR…
134	Caenispirillum salinarum AK4	K9HQP1	K9GXM8	K9H122	K9HK58	K9GZL4	K9GZ92	MSLRQIAFYGKGGIGKSTTSQNTLAALVELDQKILIVGCDPKADSTRLILNSKAQDTVLHLAAEAGSVEDLELEDVLKIGYKDIKCVESGGPEPGVGCAGRGVITAINFLEENGAYEGVDYVSYDVLGDVVCGGFAMPIRENKAQEIYIVMSGEMMALYAANNISKGILKYANSGGVRLGGLICNERQTDKELELAEALAAKLGSKLIHFVPRDNIVQHAELRRQTVLEYAPDSKQADEYRQLANKIHANGGQGVIPTPISMEELEEMLMDFGIMKTEEQQLAELAAKEAAAAN	MSLDYTNDAELSKKLIEEVLEAYPEKGAKKRKKHLNVADGKSDCGVKSNVKSVPGMMTVRGCAYAGSKGVVWGPIKDMVHISHGPVGCGHYSWSQRRNYYIGTTGVNAFGTMQFTTDFQERDIVFGGDKKLEKTIDEINALFPLNNGISVQSECPIGLIGDDIEAVARKKAKETGKTIVPVRCEGFRGVSQSLGHHIANDAVRDWVLEKADVQWEGTDYDVVIIGDYNIGGDAWASRILLEEMGLRVIGSWSGDATLAELERAPKGKLNLIHCYRSMNYICRFMEEKYGVPWMEYNFFGPSQIEASLRNIAKQFDETIQQNAEKVIAKYRPLVDAVTEKYRPRLEGKTVMLYVGGLRPRHVVTAYEDLGMEIVGTGYEFAHNDDYQRTGDYVKEGTLIY…	MPQSVEKVLDHQPLFRQPEYTEMFKAKKEQFECGHPDEKVQEIADWTKSWDYREKNLAREALVVNPAKACQPLGAVFAAAGFADTLSFVHGSQGCVAYYRSHLSRHFKEPSSAVSSSMTEDAAVFGGLTNMVDGLGTAHKLYKPKMIAVSTTCMAEVIGDDLHAFTSTAKEKGSIPQDLDVPFAHTPAFVGSHTTGYDNMMKGILQYFWKKQERTAGESLNIIPGFDGFAVANNREIKRMLDMMGVDYTLLSDVSDVYDMPADGTFNMYAGGTTIEDTKAAMNAKATLSMQQACTSKTLEYAESVGQQVKALNYPLGVQGTDAFLMAVKELTGKDIPEELLVERGRLVDAIADSMSHLHGKKFAIYGDPDFCLGMAQFVMELGAEPTHVLATNGTKAWG…	MLKQKVQELFNEPGCVTNQGKSDAERKKGCSIKGLTPGAAAGGCAYDGALIALQPITDVVHLVHGPIACAGNAWDNRHAASSGSELYRMGFTTDMSELDVIHGGEKKLWKAIKDVIADRNPPAVFVYQTCVPALIGDDVEKVCEVATEKLGVPVIPVNAPGFVGSKNLGNKLGGEALLDHVIGTMEPDDAGPTDVNIIGEYNLSGELWQVKPLFEKLGIRLRACITGDARYRDVATAHRARVNMMVCSQAMINVGRKMQERWGIPFFEGSFYGIEDTSDVLRTMSRLLVDQGADPGLIDRAEALIAEEEENAWAAIRAYKPRLEGRKVLLYTGGHKSWSVVSALQEVGMEVVRTSVRKATDNDKARALDLMEGEESALVGAIPAPEMYRMLEEGEADIM…	MQKPSEKFVIARKSASTNPLKMSPPLGAAMAYLGLDGCLPLFHGSQGCTAFALVLLVRHFKEAIPFQTTAMNEVTTILGGMDNVEQAVLNIHKRARPKVIGICSTGLTETRGEDTFADVRTIQAKHAEALGDTQLVFAATPDFAGGVQEGWGKAVSAMIDRFVPAGDGTRTLRQINVLAGAHMSPGDVDELREIIEAFGLEPIILPDLSGSLDGHVPGRHVGTTYGGTTIADMGRMHRSACTLAIGEHMRISGERLEARTGVPTRFIDGLTGLEAVDRLVVTLAEISGKPVPKRLRRQRSQLVDSMLDGHFHFGGKRIAIAAEPDLLWALGPIFTGMGAELSTVVTTMPAPHLEALDCAKVIVGDLGDLETGAAETGADLLVTHSHGRQASERLGLPLF…	MSQVISLDSIAKAPESAETMRQDLAKGGCTSSSCGSSDGPADMPAEIWEKIKDHPCYSEEAHHYFARMHVAVAPACNIQCNYCNRKYDCANESRPGVVSERLTPEQAARKVIAVANEVPQLSVLGIAGPGDSLYDWKKTFETFELVETQLPDIKFCISTNGLALPDHVEEIARHNIDHVTITINMVDPEIGAKIYPWIFFDKRRIHGVEAARILHERQMQGLEMLTERGILVKVNSVMIPGINDEHLKVVNAEVKKRGAFLHNIMPLISAPEHGTHFGLTGQRGPTAAELKALQDDLADGANLMRHCRQCRADAVGLLGEDRGQEFTLDKIGEAVAYDPEKRRLYREVVEAERADHQKARAAAEDALAHAVDTGADAAPMLVAVTTKGGGRLNQHFGHA…
135	Calditerrivibrio nitroreducens (strain DSM 19672 / NBRC 101217 / Yu37-1)	E4TG45	E4TG46	E4TG47	E4TG39	E4TG40	E4TG34	MAKLRQIAFYGKGGIGKSTTSQNTIAAMAEMGKKVMIVGCDPKADSTRLILHTKAQATIMELAAEAGSVEDLELDDVLKEGFLGIKCVEAGGPEPGVGCAGRGVITAINFLEEEGAYEEDLDFVSYDVLGDVVCGGFAMPIREGKAQEIYIVASGEMMAMYAANNISRGILKYANSGGVRLGGIICNERKTDRERELVSELAKRLSSQMIHFVPRDNVVQHAELRRMTVVEYDPSCKQADEYRALANKIINNKLFVIPTPVTMQELEDLLMEYGILKEDDENIGKSKTA	MSEKKTVYKDFIEDTLKEYPEKSKKERAKHFAINEPEDTSCSVKSNKKSLPGVMTIRGCAYAGSKGVVWGPVKDVVHISHGPVGCGQYSWGTRRNYYNGITGINSFGVMQITSDFQEKDIVFGGDKKLSKIIDELEEMFPLSKGISIQSECPIGLIGDDIEAVARKKSAEIKKPIIPVRCEGFRGVSQSLGHHIANDALRDWVYERDVKGADVEDNKYNVALMGDYNIGGDAWSSRKILEDMGLKVISQSTGDSTLSELANIKKAKLVLLHCYRSMNYIARYLEEKFQVPWLEFNFFGPTQIFKSMRKIAEQFDEKIKERTEYLINEVYGPQLQKITDKYFPKIKGRKVVLYVGGLRPRHIIPAFQDLGAEVIMTGYEFAHNDDYQRTLEYLNDTTIIV…	MKGCEGICNITMFNEESYKILFNNKKNYEDGHDDEKVKSVLEYTKTKEYMEKNFNREAVVINPLKACQPLGAFYAAIGFENTLPYLHGSQGCAAYFRSHFSRHFKEPFPAVSDSMTEDAAVFGGHNNIYEGLKNSYTLYKPEIIGMCTSCMAEVIGDDISSFVNNAKKQGDIPEDVDVVTAHTPSFVGSHITGYDNMLYEFIRYFGDELSPKHEKINVFLGFDTYLGNFTEIKRIFSLFGVECTIISDPSEMLNSPADGNYKMFRGGTKIEDLKKAPGAKGSIFLQTYSMSKTIQHVKNQWGQVTRVINPIGLKGFDDLLVAISELTGKEIPEELKAERGKLVDAITDSYYHVYGKRFAVTGDPDIAYGLTRFILELGGEPVHILVTNANKKFTKEINK…	MSGRTILVDNTCQMKGKNTDKVNKCAKPEPGGALGGCAFDGAQITLIQISDALHIAHSPSTCIGCSYNNRGTRSTVGALYRYGITTDLNEMDIIMGSEEKLIRTIKECTDIFKPKAVFVYSTCIADMTGFDLMDVVKKAQDIVKIPVIPVDSPGFIGNKNYGNKKAGEALFRYVIGTMEPEYTTDTDICIIADYNIAGELWRILPYFEELGIRVLSKITGDATYEEVAYAHRSRCNMVVCSRALVTLAKSLKLKYGTEYFEGSFYGVKETSNALRKIGEILNIDHLKEKIECFVQKKEKEVEQALKFFKRFFKNKRVFIYSGGVKSWSMVMQLEELGFEVIGSGIRKSSTEDIEKLKRHFEGKQKILMEKGDGQLLLDILEKNKADLFIAGSRNLYVAM…	MKSYQINPLKKSAVLGATLATLGFKNTIPVHHGSQGCTAFIKNIMTQHFREIIPMQTTAIYNIALVLGDYNELVKGLSNVIEKNRPEVIGLITTGIPQVRGDDLTYMVKEFYRKYPTIKTEIIPIAVSDFNGDAETGFSDAICAFMDRIDFYKSSDDKDLLILTNFSMTCGDIDEIRYIVESFGLNPVFFPDISESLGGSFNHYYKITPGGLEYKTRLKKPLFAIGIGKSTEKGLNLLKDKGVEIKLFPSLLGLKETDDFIDFLSKCSNKTPPKSIIKIRGQLIDTMLDSHFYFNNKKIALAVEPDLAKGLYGFLYEELGIEISALTTTYIRDDLKEIDVVKSGDLFELEQYMKNTDLLMTNSNGTLLSDKYCIPLVRIGFPVKDEIGYPLKVFSGYKG…	MNCTILKPELKDSIKERIKDHPCFCEKAHTKYSRMHLAVAPKCNIQCNYCNRKFDCVNESRPGVTSKVLTPEEAFERFKCVKSKINDLTVVGIAGPGDPLANIENTMKTFELIRNYSNNIRLCLSTNGLMLPYYIKDLVKLGVEHITITINTVDEKIGSKIYRFIKFNGKTYKGVEASEILYDRQLEGLRMAVSMGLIVKINTVLIPGINDANIPDISRMIKREGGFIHNIIPLINPADNSTYFAKEKVREPEAKEIEFARFQATLELGSISMVMKHCKQCRADAVGKLNEDYEI
136	Calothrix parasitica NIES-267	A0A1Z4LXA7	A0A1Z4LXQ5	A0A1Z4LXI3	A0A1Z4LXS5	A0A1Z4LXL9	A0A1Z4LXR7	MAEMGQRIMIVGCDPKADSTRLMLHSKAQTTVLSLAAERGAVEDLELEEVMLEGFRGVRCVESGGPEPGVGCAGRGIITSINFLEENGAYQDLDFVSYDVLGDVVCGGFAMPIREGKAQEIYIVTSGEMMAMYAANIDIT	MFYLKQFRLNKWLNQSDNYHGYDGFAIFARDMDLAINNPSWKLIGTPWKKEEAPATTQVAKAKAAA	MTEDAAVFGGLKNMIDGLTNAYELYKPKMIAVSTTCMAEVIGDDLGSFIGNAKNEGGIPEDLPVPFAHTPSFVGSHITGYDNMMKGILQNLTQGKKKDKTNGKINIIPGFDTYVGNLREVKRIAKLMGIDYTLLADNSDYVDAPNDGKFNMYPKGTKLEDAADSCNAEATICLQAHSTPKTREYIQKEWKQATSVVRPWGIRGTDEFLMKLSELTGKPIPQELEEERGRAVDAMTDSHAWLHGKRFAIYGDPDLVYGMTSFLMELGAEPVHVLVHNSNNEFKAEIQELCSSNDYGKGATFWPGKDLWHMRSLMCWLSSQKNRKLLRGKALFS	MKVTQGKINELLTEPGCEHNNQKNGEKKNKACKQQAQPGAAQGGCSFDGAMIALVPITDAAHLVHGPIACSGNSWGSRGSLSSGPMLYKKGFTTDLTENDVIFGGEKKLYKAIQHVQQNYNPEAIFVYSTCVTALIGEDLDAVCKAAQKKVGVPVIPVNSPGFIGSKNLGNRLAGETLLEYVIGTGEPERSEQHLLIKLSILLLKC	MAIIATQNKPVIVNPLKQSQPLGATLAFLGLKGMIPLLHGSQGCTAFAKVILVRHFREVIPLSTTAMTEVSTILGGEDNVEQAILTLVEKVNPEIIGLCTTGLTETRGDDMEKILREFRQNHPHLNDLPILLVSSPDFKGALQDGYAAAVESMVTQLPEKGDIRPNQVNILVSSAFTPGDLQEIKDIVSAFGLVPIVIPDLSASLDGHLDDSWSPITGGGTTLAQLRKVGSSSFTIAIGESMRGAAEILDKRFAIPYELFSEITGLDAVDNFLQALSDVSGVSVPEKYRRQRRQLQDAMLDTHFFFGRKRVSLALEPDLLWSTVTFLQSMGAEIHAAVTTTRSPLLEKLHLEKVIIGDFEDFENVVEGSDLLIGNSHTATISKKLNIPLYRQGIPIYDR…	MDEHFKLLVSIYSNGINRKYDCANESRPGVVSELLSPEEAAQKVLVVAGKIPQMTVLGIAGPGDPLANPDKTFKTFELINSQAPDIKLCLSTNGLMLPDYVDRIKELNVDHVTITINMVDPEIGAKIYPWVHYKRKRYRGIEAARILHERQMEGLELLREADILCKVNSVLIPGVNDHHLPEVNKAIRERGAFIHNIMPLISAPEHGTHFGLNGQRGPTSKELKEVQDKCSGNMKMMRHCRQCRADAVGLLGEDRSQEFTKDKFMEMTPEYDLEQRQEVHQGIEQTREQLEAAKQELETFDLELTGEKMLLAVATKGGGIVNQHFGHAKEFQIYEVDGRKVEFVGHRKVDHFCQMFY
137	Calothrix sp. 336/3	A0A0T7BYI8	A0A0T7BYF9	A0A0T7BYE5	A0A0T7BYP7	A0A0T7BYJ1	A0A0T7BYP8	MSDNIRQIAFYGKGGIGKSTTSQNTLAAMAEMGQRILIVGCDPKADSTRLMLHSKAQTTVLHLAAERGAVEDLELEEVMLTGFRGVKCVESGGPEPGVGCAGRGIITAINFLEENGAYQDVDFVSYDVLGDVVCGGFAMPIREGKAQEIYIVTSGEMMAMYAANNIARGILKYAHSGGVRLGGLICNSRNTDREIELIETLASRLNTQMIHYVPRDNIVQHAELRRMTVNEYAPDSKQGNEYRTLAKKIINNTNLTIPTPIEMDELEALLIEFGILDDDTKHAAEEIKPATAKK	MTPPEKSLTEQNKELIKEVLQAYPEKSRKKREKHLNVHEDGKADCGVKSNIKSVPGVMTARGCAYAGSKGVVWGPIKDMIHISHGPVGCGYWSWSGRRNYYVGNTGIDAFGTMHFTSDFQERDIVFGGDKKLTKIIHEIEELFPLNKGISIQSECPIGLIGDDIEAVAKKTSKEIGKPVIPLRCEGFRGVSQSLGHHIANDAIRDWVFPRFDQAKKDNTLKFESTDYDVALIGDYNIGGDAWASRMLLEEMGLRVVAQWSGDGTIDELVQGPAAKLILIHCYRSMNYICRSLEETYGLPWMEFNFFGPTKIAASLREIAAKFDKKIQDNAEKVIAKYQPIMDAVVKKYRPRVEGNTVMLYVGGLRPRHVVPAFEDLGIKVVGTGYEFAHNDDYKRTTHY…	MPQNPEKIVDHLELFKQPEYTALFENKRKNFEGAHSDEEVARVSEWTKGWEYREKNFAREALTINPAKGCQPVGAMFAALGFEGTLPFVQGSQGCVAYFRTHLSRHYKEPCSAVSSSMTEDAAVFGGLNNMIEGLSVSYTLYKPKMIAVCTTCMAEVIGDDLGAFITNAKGAGSIPQDFPVPFAHTPSFVGSHTTGYDNMMKGILLNLTEGKKKNKTNGKINFIPGFDTYVGNNRELKRMLGLMGIDYTILSDTSDYFDSPNTGEYEMYPGGTTLEDAADSINAEATVALQAYTTTKTRDYIEKQWKQPTKVLRPFGVKGTDEFLMTLSEMTGKAIPAELEVDRGRLVDAMTDSYAWLHGKKFAIYGDPDLIFYVTSFLLEMGAEPVHILCNNGDDVFK…	MIFTQSKINELLSEPGCEHNHQKNGEKKNKSCTQQAQPGAAQGGCAFDGAMIALVPITDAAHLVHGPIACAGNSWGSRGSFSSGPQLYKMGFTTDLSENDVIFGGEKKLYKAIMDIHNRYEPKAIFVYATCVTALIGEDIDAVCKAAAKKIATPVIPVHSAGFVGSKNLGNRISGEALLDHVVGTAEPEYTTPYDINLIGEYNIAGEMWNVLPLLKKLGIRVLAKITGDARYEEVCHAHRAKLNVMICSKALINMARKMEERYGIPYIEESFYGVEDMNRCLRNIAAKLGDPDLQARTEKLIAEETAALDVKLAPFRDRLRGKKVVLYTGGVKSWSIISAAKDLGMDVVATSTKKSTEEDKAKIKKLLGKDGITLEKGNPQEILRVIRETNAEMLIAGG…	MAKVVTKNKPVVVNPLKQSQTLGAALAFLGLKGVIPLLHGSQGCTAFAKVILVRHFREAIPLATTAMTEVSTILGGEENVEQAILTLVAKSQPEIIGLCTTGLTETRGDDMDGILKEFRKRHPELNELPILLVSAPDFKGSLQDGFAAAVESIVRELPQPGEPKAQQLTILMSAAFTPGDVQQIKEMVSAFGMIPIVVPDLSASLDGHLDDSYSPITGGGTTLVQLHKVGSSVFTVALGESMRGAANILEQKFGIPYEVFTELSGLEAVDKFMQFLADLSGNPVPEKYRRQRRQLQDAMLDTHFYFGRKQVSIALEPDLLWSTVCFLQSMGAEIQSAVTTTRSPLLEKLPMDSVTIGDFEDFEQLAGGSDLLIGNSHTAAIAKRLHIPLYRQGIPIYDR…	MSPQSTGLVSPLVTEPSSASAKAKSGGCGCSSSATVEMDEKLKERIATHPCYSEEAHHHYARMHVAVAPACNIQCNYCNRKYDCANESRPGVVSEVLTPEEAAHKVLVIASKIPQLSVVGIAGPGDPLANPEKTFRTFELIADSAPDIKLCLSTNGLMLPEYIDKIKQLNIDHVTITINMVDPEIGAMIYPWVHYKRKRYRGIEGVRILHEKQMEGLQALKEADILCKVNSVMIPGVNDQHLPEVNKMIQQYGAFLHNIMPLISAPEHGTHFGLTGQRGPTPSELKELQDKCSGKMKMMRHCRQCRADAVGLLGEDRSQEFTKAKIADSPAVYDLEKRQEVHAGIEKFREELQLAKQTVETNHSQSHSQKILVAVATKGGGLVNQHFGHAKEFQVYEVD…
138	Calothrix sp. HK-06	A0A1Q4RTH0	A0A1Q4RVT4	A0A1Q4RV59	A0A1Q4RVB5	A0A1Q4RVA1	A0A1Q4RW46	MADNIRQIAFYGKGGIGKSTTSQNTLAAMAEVGKRILIVGCDPKADSTRLILHCKAQTTVLHLAAERGAVEDIELEEVVIEGFRNIRCVESGGPEPGVGCAGRGIITAINFLEENGAYQDVDFVSYDVLGDVVCGGFAMPIREGKAQEIYIVTSGEMMAMFAANNIARGVLKYAHTGGVRLGGLICNSRNTDREDELISTLAARLSTHMIHFVPRDNIVQHAELRRMTVNEYAPDSNQANEYRILGDKIINNTNLAIPTPIEMDELEELLIEFGILESEENAAKLVGVATAQADNEKKQEDAQGEALEALKKGNVEIVAGEKKK	MTPPDKNLVEEQQKLIEEVLEAYPEKSKKKRAKHLNVHEEGKSDCGVKSNIKSVPGVMTARGCAYAGSKGVVWGPIKDMIHISHGPVGCGYWSWSGRRNYYVGKTGVDAFGTMHFTSDFQERDIVFGGDKKLTKIIHEIEELFPLNKGISIQSECPIGLIGDDIEAVAKKTSKEIGKPVIPLRCEGFRGVSQSLGHHIANDAIRDWVFPHFDKAKKENKLDFEPGPYDVALIGDYNIGGDAWASRMLLEEMGLRVVAQWSGDGTINELIQGPAAKLVLIHCYRSMNYICRSLEESYGLPWMEFNFFGPTKIAASLREIAAKFDDKIQANAEKVIAKYQPVMDAVLKKYRPRLEGNTVMLYVGGLRPRHVVPAFEDVGIKVVGTGYEFAHNDDYKRTTHY…	MPQNPERIVDHLELFKQEEYTQLFKNKHEQFEGAHPAEEVERVSEWTKSWEYREKNFAREALTVNPAKGCQPVGAMFAALGIEGTLPFVQGSQGCVAYFRTHLSRHYKEPCSAVSSSMTEDAAVFGGLNNMIEGLEVSYKLYKPKMIAVCTTCMAEVIGDDLGAFITNAKGAGAVPQDLPIPFAHTPSFVGSHTTGYDNMMKGILQNLTEGKKGKANGKVNIISGFDTYVGNNREVKHMLGLMGVEHTIVSDTSDYFDAPNDGEYQMYPGGTKIEDVADTINAKATVCLQRYTTQKTREYIEKNWKQETKVLRPFGVKGTDEFLMAISEITGKAIPKELEVERGRLVDAMTDSYAWIHGKKFAIYGDPDLVYSVTSFLLEMGAEPVHILCNNGDQEFKA…	MKITQAKINELLSEPGCEHNQKIGEKKKACSQQAQPGAAQGGCAFDGAMIALVPITDAAHLVHGPIACAGNSWGSRGSLSSGPTLYKMGFTTDLSENDVIFGAEKKLYKAILDIHSRYNPAAIFVYSTCVTALIGEDMDAVCQAAAKKINIPIIPVNAAGFVGSKNLGNRIGGEALLEYVIGTAEPEYTTPYDINIIGEYNIAGEMWNILPLLKKLGVRVLSKITGDARYQEICYAHRAKLNVMICSKALINMARKMEERYGIPYIEESFYGVEDMNRCLRNIAAKLGDPKLQERAEQLIAEETARLNDELAPYRARLKGRRVVIYTGGVKSWSIISAAQDLGMDVVATSTKKSTEEDKARIKQLLGTDGITLEKGNPQEILRVIRDTNAEMLIAGGRN…	MAIVSNPNKPVVVNPLKQSQTLGAAMAFLGLKGMIPLLHGSQGCTAFAKVIMVRHFREAIPLATTAMTEVTTILGGEENITQAILTLMQKSQPEIIGLCTTALTETRGDDMQGILKDFRKRHPELNDLPIVLVSSPDFKGALQDGFAAAVEAIVRELPQPGRTIPQQVNILASSAFTPGDIQQVKDIVTEFGLVPIVVPDLSASMDGHLADSWSPITVGGTTVEELRTIGSSAFTLALGESVRTAASILEERFQIPYEVFTELTGLQPVDEFMQALSDLSGLSVPDKFRWQRRQLQDAMLDTHFYFGRKRISLALEPDLLWSTVLFLQSMGAEIQAAVTTTRSPLLENLPIEKVVIGDYEDFEQLAAGSDLLIGNSHAGNVARRLGIPLYRQGIPIYDR…	MTLQSTGLAEVKTTTSNKSGCGCTGNSASIEMEESIKERIAKHPCYSEEAHHHYARMHVAVAPACNIQCNYCNRKYDCANESRPGVVSELLTPEEAAHKVLVVASKIPQMTVLGIAGPGDPLANPEKTFRTFELIADKAPDIKLCLSTNGLMLPEYIDRIKQLNIDHVTITLNTVDPEIGAQIYSWVHYKRKRYKGVEGAKILLEKQLEGLQALKEADILCKVNSVMIPGINDQHLVEVNKMIRQNGAFLHNIMPLISAPEHGTHFGLTGQRGPTSTELKTVQDNCSGNMKMMRHCRQCRADAVGLLGEDRSQEFTKDKFMEEAPEYDLVNRQQVQEGIEKFRAELKAAKEQITLDKASNAGAVKERTKVLVAVATKGGGLVNQHFGHAKEFQVYEVDG…
139	Calothrix sp. NIES-2098	A0A1Z4FYE6	A0A1Z4FYA5	A0A1Z4FYP3	A0A1Z4FX97	A0A1Z4FX96	A0A1Z4FYF5	MTDENIRQIAFYGKGGIGKSTTSQNTLAAMAEMGQRIMIVGCDPKADSTRLMLHSKAQTTVLHLAAERGAVEDLELEEVMLTGFRDVKCVESGGPEPGVGCAGRGIITAINFLEENGAYQDLDFVSYDVLGDVVCGGFAMPIREGKAQEIYIVTSGEMMAMYAANNIARGILKYAHSGGVRLGGLICNSRKVDREAELIENLAERLNTQMIHFVPRDNIVQHAELRRMTVNEYAPDSNQSQEYRALAKKIINNTKLTIPTPMEMDDLEALLIEYGILDDDTKHADIIGKTAAEAPVK	MTPPENKNIIEERKELIKEVLQAYPEKAAKKREKHLNVYEEGKSDCGVKSNIKSLPGVMTARGCAYAGSKGVVWGPIKDMIHISHGPVGCGYWSWSGRRNYYIGTTGVDTFGTMHFTSDFQERDIVFGGDKKLLKLIQELEVLFPLSRGVSIQSECPIGLIGDDIEAVAKKAAKEINKPVVPVRCEGFRGVSQSLGHHIANDMIRDWVFPRADQAKKDGTLKFESTPYDVAIIGDYNIGGDAWASRILLEEIGLRVVAQWSGDGTINEMLMTPNVKMNLIHCYRSMNYISRHMEEKYGIPWLEYNFFGPTKIAESLREIASKFDSKIQENAEKVIAKYQPTMDAIVAKYRPRLEGKTVAMMVGGLRPRHVVPAFQDLGMKMIGTGYEFAHNDDYKRTTH…	MPQNPDKIQDHVQLFHQPEYQQLFQNKREFENGHDPEEVKRVAEWTKSWDYREKNFAREALTVNPAKGCQPLGAMFAAVGFEGTLPFVQGSQGCVAYFRTHLTRHYKEPFSGVSSSMTEDAAVFGGLQNMIDGLANSYQLYKPKMIAVCTTCMAEVIGDDLGAFITNAKNAGSVPQDLPVPFAHTPSFVGSHITGYDNMMKGILTTLTAGKKKSASNGKINFISGFDTYVGNLREVKRIASLFGIDYTILSDNSDYLDAPNTGEFDMYPGGTKLEEAADAINAKATVVMQAHSTPKTREYIAKEWQQDVVVSRPWGIKATDEFLMKLSELTGKPIPEELEIERGRAVDAMTDSHAWVHGKRFAIYGDPDLVYSVVGFMLELGAEPVHIVVHNSNEVFEK…	MKITQGKINELLSEPGCEHNQHKQSEKKNKSCAQQAQPGAAQGGCAFDGAMIALVPITDAAHLVHGPIACAGNSWGSRGSLSSGPTLYKTGFTTDLSENDVIFGGEKKLYKAILEIHKRYNPAAVFVYATCVTALIGDDIDAICKTAAEKIGTPVIPVIAPGFIGSKNLGNRFGGEALLEYVVGTAEPEYTTPYDINLIGEYNIAGEMWGVTPLLEKLGIRVLSKITGDARYQEITYAHRAKLNVMICSRALLNMARKMEERYGIPYIEESFYGIDDMNRCLRNIAAKLGDPDLQERTEKLIAEETAALDLALAPYRARLKGKRVVLYTGGVKSWSIISAAKDLGIEVVATSTRKSTEEDKAKIKKLLGTEGIMLEKGNAKELLQLVKDTNADMLIAGG…	MAIVTAPNKPVTVNPLKQSQALGASLAFLGLKGMIPLFHGSQGCTAFAKVVLVRHFREAIPLATTAMTEVTTILGGEENVEQAILTLVEKSQPEIIGLCSTGLTETRGDDIERFLKEIRERHPELDRLPIIFAPTPDFKGALQDGFAVAVESIVKEIPRLCATRIEQVTILAGSSFTPGDIQEIKEMVTSFGLVPIVVPDLSASLDGHLEDSYSAITASGTTVAQLKEVGGSAFTIALGESMRGAARILQERFGIPYEVFGQLTGLEPVDEFLHALAVLSGNSVPEKYRRQRRQLQDAMLDTHFYFGAKRVSLALEPDLLWSAVHFLQSMGAQIHAAVTTTRSPLLEQLPIKSVTIGDLEDFEDLAAGSDLLIGNSNVGAIAKRLSVPLYRLGIPIYDR…	MTPPSTGLLTSSDREPTITQAKSGGCGCDSKSNATVEMDEKLKERIAKHPCYSEDAHHHYARMHVAVAPACNIQCNYCNRKFDCANESRPGVVSELLTPEEAAHKVLVIAGKIPQMTVLGIAGPGDPLANPEKTFRTFELIADKAPDIKLCLSTNGLMLTEYVDRIKQLNIDHVTITLNTIDPEIGAQIYSWVHYKRKRYKGVEGARILLEKQMEGLQALKEADILCKVNSVMIPGINDQHLVEVNKFIRENGAFLHNIMPLISAPEHGTHFGLTGQRGPTTKELKEVQDNCAGNMKMMRHCRQCRADAVGLLGEDRSQEFTKDKFLEMAPEYNLEQRQEVHEGIEKFKQELKAAKEKALTGKKFANNPKILVAVATKGSGLVNQHFGHAKEFQVYEVD…
140	Calothrix sp. NIES-3974	A0A1Z4NLD8	A0A1Z4NLD1	A0A1Z4NLG6	A0A1Z4NLE0	A0A1Z4NLJ3	A0A1Z4NLF3	MSDEKIRQIAFYGKGGIGKSTTSQNTLAAMAEMGQRIMIVGCDPKADSTRLMLHSKAQTTVLHLAAERGAVEDLELEEVMLTGYRGVRCVESGGPEPGVGCAGRGIITAINFLEENGAYQDLDFVSYDVLGDVVCGGFAMPIREGKAQEIYIVTSGEMMAMYAANNIARGILKYAHSGGVRLGGLICNSRKVDREAELIENLAERLNTQMIHFVPRDNIVQHAELRRMTVNEYAPDSNQSQEYRALAKKIINNEKLTIPTPMEMDELEALLIEYGILDDDSKHADIIGKPAEAAK	MTPPENKNLVEEHKELIKEVLEAYPEKSKKKRAKHLNVHEEGKSDCGVKSNIKSVPGVMTARGCAYAGSKGVVWGPIKDMIHISHGPVGCGYWSWSGRRNYYVGKTGIDSFGTMHFTSDFQERDIVFGGDKKLAKIIHEIEELFPLNRGISVQSECPIGLIGDDIEAVAKKTSKEIGKPVIPLRCEGFRGVSQSLGHHIANDAIRDWVFPHFDKAKKENKLDFEPGPYDVALIGDYNIGGDAWASRMLLEEMGLRVVAQWSGDGTINELIQGPAAKLILIHCYRSMNYICRSLEEAYGLPWMEFNFFGPTKIAASLREIAAKFDDKIKANAEKVIAKYQPIMDEVVKKYRPRLEGNSVMLYVGGLRPRHVVPAFEDLGIKVIGTGYEFAHNDDYKRTTH…	MHLKYHKSTLTNKIFGDDLGAFITNAKNAGAIPKELPVPFAHTPSFVGSHTTGYDNMMKGLLSTLTEGKKGKSNGKINIISGFDTYVGNNREVKRMLDLMGIDHTIVSDTSDYFDAPNNGEYNMYPGGTPMEDVADTINAKATVCLQRYTTPKTREYIEKTWKQPTKVVRPFGVKGTDEFLMTLSELTGKPIPEELEIERGRLVDAMTDSYAWVHGKKFAIYGDPDLIYSVTSFLLEMGAEPVHILCNNGDEQFKVEMEEMLKASPFGQGATVWIQKDLWHFRSLLFTEPVDFFVGNSYGKYLWRDTKIPMVRIGYPLFDRHHLHRYATLGYQGGLNLLNWVVNTILDEMDRNSNITGETDISFDLVR	MKLTQGKIKELLNESGCEHNHLKGGEKKHKSCTQQAQPGAAQGGCSFDGAMIALVPITDAAHLVHGPIACAGNSWGSRGSLSSGPMLYKMGFTTDLSENDVIFGGEKKLYQAILDIYHRYNPAAIFVYSTCVTALIGEDMDAVCQAAQKKIGTPVIPVNSPGFIGSKNLGNRAAGETLLEYVVGTGEPESLQQHLL	MAIVVNPNKPVVVNPLKLSQPLGATLAFLGLKGVIPLLHGSQGCTAFAKVILVRHFREVIPLSTTAMTEVTTILGGEENIETAILTLVEKVKPEIIGLCTTGLTETRGDDMEGILKDFRKKHPELAYLPIILVSAPDFKGSLQDGFAAAVEAIVKQMPVYGETIPNQVTILAGAAFTPGDVQHIKEIVRDFGLNPIVVPDLSTSMDGHLGDDWSPITVGGTTTEELRQIGRSAFAIALGESMRGAASILEERFNIPFEVFHELTGLHPVDEFMQALSDLSGVSVPHKYRHQRRQLQDAMLDTHFYFGRKRISLALEPDLLWSTVLFLQSMGAEIHTAVTTTRSPLLEHLPVEKVVIGDYEDFSNFAQGSDLLIGNSHAAPISRSLGIPLFRQGIPIFDR…	MTPQSTGLIKPPVSEPNPNQAKSNGCGCTSKNAPVELDERTKARIANHPCYSEEAHHHYARMHVAVAPACNIQCNYCNRKYDCANESRPGVVSELLTPEEAAHKVLVVASKIPQMTVLGIAGPGDPLANPEKTFRTFELIADKAPDIKLCLSTNGLMLPEYIDRIKQLNIDHVTITLNTIDPEIGAQIYSWVHYKRKRYRGVEGAKILLEKQLEGLQALREADILCKVNSVMIPGINDQHLVEVNRVIRENGAFLHNIMPLISAPEHGTHFGLTGQRGPTPSELKAVQDNCAGNMKMMRHCRQCRADAVGLLGEDRSQEFTKEKFMKMAPEYDLSTRKEVQEGIEKFRAEIKAAQAQLQESVAHISNDVNTPKILVAVATKGGGLVNQHFGHAKEFQVY…
141	Calothrix sp. NIES-4071	A0A2H2X5L4	A0A2H2X7C7	A0A2H2XXG4	A0A2H2Y8E0	A0A2H2XB83	A0A2H2XID5	MSDDKIRQIAFYGKGGIGKSTTSQNTLAAMAEVGKRILIVGCDPKADSTRLILHCKAQTTVLHLAAERGAVEDIELEEVVIEGFRNIRCVESGGPEPGVGCAGRGIITAINFLEENGAYQDVDFVSYDVLGDVVCGGFAMPIREGKAQEIYIVTSGEMMAMFAANNIARGVLKYAHTGGVRLGGLICNSRNTDREDELISTLAARLSTHMIHFVPRDNIVQHAELRRMTVNEYAPDSNQSNEYRILGQKIINNTNLAIPTPIEMDELEELLIEFGILESEENAAKLVGVAAAEAENEKKREDAEGEALEALKKGDVEIVSSQKK	MTPPDKNIVEEHQKLIEEVLEAYPEKSKKKRAKHLNVHEEGKSDCGVKSNIKSVPGVMTARGCAYAGSKGVVWGPIKDMIHISHGPVGCGYWSWSGRRNYYVGKTGVDAFGTMHFTSDFQERDIVFGGDKKLTKIIHEIEELFPLNKGISIQSECPIGLIGDDIEAVAKKTSKEIGKPVIPLRCEGFRGVSQSLGHHIANDAIRDWVFPHFDKAKKENTLDFEPGPYDVALIGDYNIGGDAWASRMLLEEMGLRVVAQWSGDGTINELIQGPAAKLVLIHCYRSMNYICRSLEESYGLPWMEFNFFGPTKIAASLREIAAKFDDKIQANAEKVIAKYQPVMDAVLQKYRPRLEGNTVMLYVGGLRPRHVVPAFEDIGIKVIGTGYEFAHSDDYKRTTNY…	MPQNPERIVDHLELFKQEEYTKLFKNKHEQFEGAHPAEEVQRVSEWTKGWEYREKNFAREALTVNPAKGCQPVGAMFAALGIEGTLPFVQGSQGCVAYFRTHLSRHYKEPCSAVSSSMTEDAAVFGGLNNMIEGLEVSYKLYKPKMIAVCTTCMAEVIGDDLGAFITNAKGAGAVPQDLPIPFAHTPSFVGSHTTGYDNMMKGILVNLTEGKKKAESNGKVNIISGFDTYVGNNREVKHMLGLMGVEHTIVSDTSDYFDAPNDGEYQMYPGGTKIEDVADTINAKATVCLQRYTTQKTREYIEKNWKQDTKVLRPFGVKGTDEFLMAISEITGKAIPKELEVERGRLVDAMTDSYAWIHGKKFAIYGDPDLIYSVTSFLLEMGAEPVHILCNNGDQEFK…	MKINQAKINELLSEPGCEHNKKIGEKKKACSQQAQPGAAQGGCAFDGAMIALVPITDAAHLVHGPIACAGNSWGSRGSLSSGPTLYKMGFTTDLSENDVIFGAEKKLYKAILDIHSRYNPAAIFVYSTCVTALIGEDMDAVCQAAAKKINIPIIPVNAAGFVGSKNLGNRIGGEALLEYVVGTAEPEYTTPYDINIIGEYNIAGEMWNILPLLKKLGVRVLSKITGDARYQEICYAHRAKLNVMICSKALINMARKMEERYGIPYIEESFYGVDDMNRCLRNIAAKLGDPELQERAEQLIAEETARLNVELAPYRARLKGRRVVIYTGGVKSWSIISAAQDLGMDVVATSTKKSTEEDKARIKQLLGTDGITLEKGNPQEILRVIKDTNAEMLIAGGRN…	MAIVSNSNKPVVVNPLKQSQTLGAAMAFLGLKGMVPLLHGSQGCTAFAKVIMVRHFREAIPLATTAMTEVTTILGGEENITQAILTLMQKSQPEIIGLCTTALTETRGDDMQGILKDFRKRHPELNDLPIVLVSSPDFKGALQDGFAAAVEAIVRELPQPGKTIPQQVNILASSAFTPGDIQQVKDIVTEFGLVPIVVPDLSASMDGHLADSWSPITVGGTTVEELRKIGSSAFTLALGESVRTAASILEERFQIPYEVFTELTGLHRVDEFMQALSDLSGLSVPDKFRWQRRQLQDAMLDTHFYFGRKRISLALEPDLLWSTVLFLQSMGAEIQAAVTTTRSPLLENLPIDKVVIGDYEDFEKLAVGSDLLIGNSHAGNIARRLGIPLYRQGIPIYDR…	MTPQSTGLANPSVKELTTTTSKSGCGCTGNSASSEMEESILERIAKHPCYSEEAHHHYARMHVAVAPACNIQCNYCNRKYDCANESRPGVVSELLTPEEAAHKVLVVASKIPQMTVLGIAGPGDPLANPEKTFRTFELIADKAPDIKLCLSTNGLMLPEYIDRIKQLNIDHVTITLNTVDPEIGAQIYSWVHYKRKRYKGVEAARILLEKQLEGLQALKEADILCKVNSVMIPGINDQHLVEVNKMIRQNGAFLHNIMPLISAPEHGTHFGLTGQRGPTSTELKTVQDNCSGNMKMMRHCRQCRADAVGLLGEDRSQEFTKDKFMEEAPEYDLTNRQQVQEGIEKFRAELKAAKEQIALDNNTLNAGAVKEKTKILVAVATKGGGLVNQHFGHAKEFQV…
142	Calothrix sp. NIES-4101	A0A1Z4R776	A0A1Z4RDD7	A0A1Z4RD82	A0A1Z4RD71	A0A1Z4RD76	A0A1Z4RDV9	MSQDNIRQIAFYGKGGIGKSTTSQNTLAAMAEMGQRILIVGCDPKADSTRLMLHSKAQTTVLHLAAERGAVEDIELEEVMLTGFRGVRCVESGGPEPGVGCAGRGIITAINFLEENGAYQDLDFVSYDVLGDVVCGGFAMPIREGKAQEIYIVTSGEMMAMYAANNIARGVLKYAHSGGVRLGGLICNSRNTDREIELIETLASRLNTKMIHYVPRDNIVQHAELRRMTVNEYAPESNQSNEYRTLAKKIINNKELDIPTPIEMEELEELLIEFGILESEENAAKLIASQDAAMKK	MLLEEMGLRVVAQWSGDGTINELIQGPAAKLILIHCYRSMNYICRSLEESYGLPWMEFNFFGPHKIAASLREIAAKFDKKIQDNAEKVIAKYQPTMDAVLKKYRPRLEGNTVMLYVGGLRPRHVVPAFEDLGIKVVGTGYEFAHNDDYKRTTDYIDNATIIYDDVTAYEFEEFVKAKKPDLIASGIKEKYVFQKMDYKYNVVRLISSMKYLKKPLCV	MPQNPDRIVDHLDLFKQEEYTKLFKNKRDNFEGAHSDAEVERVSEWTKSWEYREKNFAREALTVNPAKGCQPVGAMFAALGIEGTLPFVQGSQGCVAYFRTHLSRHYKEPCSAVSSSMTEDAAVFGGLNNMIEGLEVSYKLYKPKMIAVCTTCMAEVIGDDLGAFITNAKGAGAIPQELPVPFAHTPSFVGSHTTGYDNMMKGILTNLTEGKKGKANGKINVISGFDTYVGNNREVKRMLGLMGVEHTIVSDTSDYFDAPNDGEYQMYPGGTKIEDVADTINAKATVCLQAYTTQKTREYIEKTWKQTTKVVRPFGVRGTDEFLTTISELTGKAIPAELEVERGRLVDAMTDSYAWIHGKKFAIYGDPDLIISVTSFLLEMGAEPVHILCNNGDQEFKA…	MKITQAKINELLTEPGCEHNSQKDSQKKKVCSQQAQPGAAQGGCAFDGAMIALVPITDAAHLVHGPIACAGNSWGSRGSLSSGPTLYKMGFTTDLSENDVIFGGEKKLYKAILDIHKRYNPAAIFVYSTCVTALIGEDMDAVCQAAAKKINTPVVPVNAAGFVGSKNLGNRIGGEALLEYVVGTGEPDYTTPYDINLIGEYNIAGEMWNILPLLKKLGIRVLSKITGDARYQEITYAHRAKLNVMICSKALINMARKMEERYGIPYIEESFYGVEDMNRCLRNIAAKLGDVELQARTEQLIAEENAKLDVALAPYRARLKGRKVVIYTGGVKSWSIISAAQDLGMDVVATSTKKSTEEDKAKIKKLLGKDGITLEKGNPQEILRVINETKAEMLIAGGR…	MAIVSSPNKPVVVNPLKQSQTLGAAMAFLGLKGMVPLLHGSQGCTAFAKVILVKHFREAIPLATTAMTEVTTILGGEDNITQAILTLMEKSKPEIIGLCTTGLTETRGDDMQGILKDFRKLHPELDSLPIILVSSPDFKGALQDGFAAAVEGIVRDVPEAGRTIPQQVNILAGSAFTPGDIQQVKDIVSEFGLTPIVVPDLSASMDGHLDDSWSPITVGGTTLEQLKQVGSSAFTIALGESVRGAAEILEQRFEIPFEVFTELTGLQPVDEFLQALSDVSGVSVPQKFRHQRKQLQDAMLDTHFYFGRKRISLALEPDLLWSTVLFLQSMGAEIQAAVTTTRSPLLEQLPIDKVVIGDYEDFEELAKGSDLLIGNSHAANIAKRLGIPLYRQGIPIIDR…	MEEKIKERIAKHPCYSEEAHHHYARMHVAVAPACNIQCNYCNRKYDCANESRPGVVSELLTPEEAAHKVLVVASKIPQMTVLGIAGPGDPLANPEKTFRTFELIADKAPDIKLCLSTNGLMLPEYIDRIKQLNIDHVTITLNTIDPEIGAQIYSWVHYKRKRYRGVEGAKILLEKQMEGLQALREADILCKVNSVMIPGINDQHLVEVNKMIRENGAFLHNIMPLISAPEHGTHFGLTGQRGPTSSELKSVQDSCSGNMKMMRHCRQCRADAVGLLGEDRSQEFTLSINCQNHPPPKFSASFGSQGLVYNPANGNR
143	Calothrix sp. NIES-4105	A0A1Z4SQL4	A0A1Z4SSF1	A0A1Z4SSD3	A0A1Z4SSB5	A0A1Z4SSG9	A0A1Z4SSK2	MSDDKIRQIAFYGKGGIGKSTTSQNTLAAMAEVGKRILIVGCDPKADSTRLILHCKAQTTVLHLAAERGAVEDIELEEVVIEGFRNIRCVESGGPEPGVGCAGRGIITAINFLEENGAYQDVDFVSYDVLGDVVCGGFAMPIREGKAQEIYIVTSGEMMAMFAANNIARGVLKYAHTGGVRLGGLICNSRNTDREDELISTLAARLSTHMIHFVPRDNIVQHAELRRMTVNEYAPDSNQSNEYRILGQKIINNTNLAIPTPIEMDELEELLIEFGILESEENAAKLVGVAAAEAENEKKREDAEGEALEALKKGDVEIVSSQKK	MTPPDKNIVEEHQKLIEEVLEAYPEKSKKKRAKHLNVHEEGKSDCGVKSNIKSVPGVMTARGCAYAGSKGVVWGPIKDMIHISHGPVGCGYWSWSGRRNYYVGKTGVDAFGTMHFTSDFQERDIVFGGDKKLTKIIHEIEELFPLNKGISIQSECPIGLIGDDIEAVAKKTSKEIGKPVIPLRCEGFRGVSQSLGHHIANDAIRDWVFPHFDKAKKENTLDFEPGPYDVALIGDYNIGGDAWASRMLLEEMGLRVVAQWSGDGTINELIQGPAAKLVLIHCYRSMNYICRSLEESYGLPWMEFNFFGPTKIAASLREIAAKFDDKIQANAEKVIAKYQPVMDAVLQKYRPRLEGNTVMLYVGGLRPRHVVPAFEDIGIKVIGTGYEFAHSDDYKRTTNY…	MPQNPERIVDHLELFKQEEYTKLFKNKHEQFEGAHPAEEVQRVSEWTKGWEYREKNFAREALTVNPAKGCQPVGAMFAALGIEGTLPFVQGSQGCVAYFRTHLSRHYKEPCSAVSSSMTEDAAVFGGLNNMIEGLEVSYKLYKPKMIAVCTTCMAEVIGDDLGAFITNAKGAGAVPQDLPIPFAHTPSFVGSHTTGYDNMMKGILVNLTEGKKKAESNGKVNIISGFDTYVGNNREVKHMLGLMGVEHTIVSDTSDYFDAPNDGEYQMYPGGTKIEDVADTINAKATVCLQRYTTQKTREYIEKNWKQDTKVLRPFGVKGTDEFLMAISEITGKAIPKELEVERGRLVDAMTDSYAWIHGKKFAIYGDPDLIYSVTSFLLEMGAEPVHILCNNGDQEFK…	MKINQAKINELLSEPGCEHNKKIGEKKKACSQQAQPGAAQGGCAFDGAMIALVPITDAAHLVHGPIACAGNSWGSRGSLSSGPTLYKMGFTTDLSENDVIFGAEKKLYKAILDIHSRYNPAAIFVYSTCVTALIGEDMDAVCQAAAKKINIPIIPVNAAGFVGSKNLGNRIGGEALLEYVVGTAEPEYTTPYDINIIGEYNIAGEMWNILPLLKKLGVRVLSKITGDARYQEICYAHRAKLNVMICSKALINMARKMEERYGIPYIEESFYGVDDMNRCLRNIAAKLGDPELQERAEQLIAEETARLNVELAPYRARLKGRRVVIYTGGVKSWSIISAAQDLGMDVVATSTKKSTEEDKARIKQLLGTDGITLEKGNPQEILRVIKDTNAEMLIAGGRN…	MAIVSNSNKPVVVNPLKQSQTLGAAMAFLGLKGMVPLLHGSQGCTAFAKVIMVRHFREAIPLATTAMTEVTTILGGEENITQAILTLMQKSQPEIIGLCTTALTETRGDDMQGILKDFRKRHPELNDLPIVLVSSPDFKGALQDGFAAAVEAIVRELPQPGKTIPQQVNILASSAFTPGDIQQVKDIVTEFGLVPIVVPDLSASMDGHLADSWSPITVGGTTVEELRKIGSSAFTLALGESVRTAASILEERFQIPYEVFTELTGLHRVDEFMQALSDLSGLSVPDKFRWQRRQLQDAMLDTHFYFGRKRISLALEPDLLWSTVLFLQSMGAEIQAAVTTTRSPLLENLPIDKVVIGDYEDFEKLAVGSDLLIGNSHAGNIARRLGIPLYRQGIPIYDR…	MTPQSTGLANPSVKELTTTTSKSGCGCTGNSASSEMEESILERIAKHPCYSEEAHHHYARMHVAVAPACNIQCNYCNRKYDCANESRPGVVSELLTPEEAAHKVLVVASKIPQMTVLGIAGPGDPLANPEKTFRTFELIADKAPDIKLCLSTNGLMLPEYIDRIKQLNIDHVTITLNTVDPEIGAQIYSWVHYKRKRYKGVEAARILLEKQLEGLQALKEADILCKVNSVMIPGINDQHLVEVNKMIRQNGAFLHNIMPLISAPEHGTHFGLTGQRGPTSTELKTVQDNCSGNMKMMRHCRQCRADAVGLLGEDRSQEFTKDKFMEEAPEYDLTNRQQVQEGIEKFRAELKAAKEQIALDNNTLNAGAVKEKTKILVAVATKGGGLVNQHFGHAKEFQV…
144	Calothrix sp. PCC 7507	K9PCV3	K9PB33	D2CNA0	K9PCY8	K9PB54	K9PCV0	MTENIRQIAFYGKGGIGKSTTSQNTLAAMAEMGQRILIVGCDPKADSTRLMLHSKAQTTVLHLAAERGAVEDIELEEVMLTGFRNVRCVESGGPEPGVGCAGRGIITAINFLEENGAYQDLDFVSYDVLGDVVCGGFAMPIREGKAQEIYIVTSGEMMAMYAANNIARGVLKYAHTGGVRLGGLICNSRNTDREIELIETLAKRLNTQMIHYVPRDNIVQHAELRRMTVNEYAPESNQANEYRTLATKIINNKNLAIPTPIEMEELEELLIEFGILESEENTAKLVAQTAQK	MTPPENKNIIEERKELIKEVLGAYPEKAAKKREKHLNVYEEGKSDCGVKSNIKSLPGVMTARGCAYAGSKGVVWGPIKDMIHISHGPVGCGYWSWSGRRNYYIGTTGIDTFGTMHFTSDFQERDIVFGGDKKLVKLIQELDVLFPLNRGVSIQSECPIGLIGDDIEAVARKTSKEIGKPVVPVRCEGFRGVSQSLGHHIANDMVRDWVFTRSDQAKKDGTLKFEGTPYDVAIIGDYNIGGDAWASRILLEEIGLRVVAQWSGDGTINEMLMTPNVKMNLIHCYRSMNYISRHMEEAYGIPWLEYNFFGPTKIAESLREIASKFDEKIQANAEKVIAKYQPTMDAIVKKYRPRLEGKTVAIMVGGLRPRHVVPAFQDLGMKMIGTGYEFAHNDDYKRTTH…	MPQNPEKIQDHVELFHQPEYQQLFENKKQFENGHDPEEVKRVAEWTKGWDYREKNFAREALTVNPAKGCQPLGAIFAAVGFEGTLPFVQGSQGCVAYFRTHLTRHYKEPFSGVSSSMTEDAAVFGGLQNMIDGLANSYQLYKPKMIAVCTTCMAEVIGDDLQAFINNAKNAGSVPQDFPVPYAHTPSFVGSHITGYDNMMKGILSNLTAGKKKATSNGKINFIPGFDTYVGNNREIKRIASLFGFDYTILADNSDYLDSPNTGEFDMYPGGTKLEDAADSINAKATIALQAHSTPKTREYIEKEWKQPTSVSRPWGIKGTDEFLLKLSELSGIPIPEELEIERGRAVDAMTDSHSWIHGKRFAIYGEPDLVYSVVGFMLEMGAEPVHILVHNSNEVFEA…	MTIHSKRREMKITQGKINELLSEPGCEHNQHKQSEKKNKSCAQQAQPGAAQGGCAFDGAMIALVPITDAAHLVHGPIACAGNSWGSRGSLSSGPLLYKTGFTTDLGENDVIFGGEKKLYKAILEVQERYKPAAVFVYATCVTALIGDDIDAVCKVAAEKTGTPVIPVIAPGFIGSKNLGNRFGGEALLEYVVGTAEPEYTTPYDINLIGEYNIAGEMWGVTPLLEKLGIRVLSKITGDARYAEITYAHRAKLNVMICSRALLNMARKMEERYGIPYIEESFYGIDDMNRCLRHIAAKLGDADLQARTEKLIAEEMANLDIALAPYRARLKGKRVVLYTGGVKSWSIISAAKDLGIEVVATSTRKSTEEDKAKIKKLLGNDGMMLEKGNAKELLQLVKDT…	MAIVTVPNKSLTVNPLKQSQALGASLAFLGLKGTIPLFHGSQGCTAFAKVVLVRHFREAIPLATTAMTEVTTILGGEDNVEQAILTLVEKSQPEIIGLCSTGLTETRGDDIEGFLKEIRERHPELDKLAIVFAPTPDFKGALQDGFAAAVESIVKEIPRFCATKVEQVTILAGSAFTPGDVQEIKEMVTAFGLVPIFVPDLGASLDGHLEDSYSAITGSGTTLAQLKDIGGSAFTIALGESMRGAAQILQERFNIPYEVFGELTGLEPVDEFLQALAILSGKSVPEKYRRQRRQLQDAMLDTHFYFGAKRVSLALEPDLLWTTVHFLQSMGAQIHAAVTTTRSPLLEKLPVKSVTIGDLEDFAELAAGSDLLIGNSNVSAIAKRLSIPLYRLGIPIYDR…	MTLPATGLLSSNHQEPTTTQAKSGGCGCDSSATVEMDEKLKERIAKHPCYSEDAHHHYARMHVAVAPACNIQCNYCNRKFDCANESRPGVVSELLTPEEAAHKVLVIAGKIPQMTVLGVAGPGDPLANPEKTFRTFELIADKAPDIKLCLSTNGLMLTEYVDRIKQLNIDHVTITLNTIDPEIGAQIYSWVHYKRKRYRGVEGAKILLEKQMEGLQALKEADILCKVNSVMIPGINDQHLVEVNKFIRENGAFLHNIMPLISAPEHGTHFGLTGQRGPTTKELKEVQDNCAGNMKMMRHCRQCRADAVGLLGEDRSQEFTKDKFLEMSPEYNLEQRATVHEGIEKFKEELKVAKEKAQTKKFVNSPKILVAVATKGSGLVNQHFGHAKEFQIYEVEGNE…
145	Candidatus Contendobacter odensis Run_B_J11	W6LXB5	W6M4Z3	W6LUP6	W6LUP3	W6LV08	W6LRY5	MAIRQCAIYGKGGIGKSTTTQNLVAGLAAEGKKIMIIGCDPKADSTRLILHAKAQNTIMEMAAAAGTVEDLELDEVLKVGYGGIRCVESGGPEPGVGCAGRGVITAINFLEEEGAYEEDLDFVFYDVLGDVVCGGFAMPIRENKAQEIYIVVSGEMMAMYAANNIAKGICKYATSGKVRLAGLICNSRKTDKEAELIEALADRMGTQMIHFVPRDNVVQRAEIRRMTVIEYDPKAKQADEYRTLARKIVENKKFVIPKPLTMDELEDLLMEFGILDEEDESIVGKTAEAEAALAAA	MSMNRQETEQLIQEVLQVYPEATGKQRAKHLMANDPTLEKSNKCIVANKKALPGVMTARGCAYAGAKGVVWGPIKDVVNISHGPVGCGQFSRAGRRNYVTGHSGVNVFADMNFTSDFQEKDVVFGGDKKLAKMIAEIDTLFPLAKGVTVQSECPIGLIGDDIEAVAKKSAKDIGKPVVPVRCEGFRGVSQSLGHHVANDSLRDWVLHNRDDDNSFESTPYDVAITGDYNIGGDAWSSRVLLEEMGLRVIAQWSGDGSIPEMQTTRHAKLNLLHCYRSMNYISRHLEEKYGIPYLEYNFFGPTQIAASLRKIAAFFDSTIQENAERVIARHQPMQDAIIAKYRPRLEGKRVMLFVGGLRPRHVIGAYEDLGMEIIGAGYEFAHNDDYDRTFKELQDGALI…	MQDVETIKPGYPLFNTDEYQEAFARKRVFEEAPATEKLEEVFQWTTTEAYKELNFQRQALTINPAKACQPLGAVLCALGFYKTLPYVHGSQGCVAYFRTYFNRHFREPVAAVSDSMTEDAAVFGGQKNMFEGLENSKAMYQPEMIAVSTTCMAEVIGDDLNAFITNAKHDGRVPMDFPTPFAHTPSFVGSHTTGWDNMLEGILSYFTLKTMEDKVVGSNGKLNIVTGFEGYLGNLRVIKRMLNEMGVAYSFLSDPEEVLDTPADGEFRMYAGGTTQDQIKDAPNAIDTLLLQPYQLPKTKKYVQDTWHQPASAINIPMGLSWTDDFLMKVSELTGKPIPESLTQERGRLLDMMTDSHTWLHGKRFSVFGDPDFVTGMCQFLLELGAEPLHVLCHNANKR…	MKPSDLAALRDEPACDHNLKAKSGCARPKPGASAGGCAFDGAQIALLPIADVAHIVHGPIACAGSSWDNRGARSTGPALYRLGMTTDLSEQDVIMGRGEKRLFHAVKQAIDRYQPAAVFVYSTCVTALIGDDLPAICKAAEQRWGVPVVPVDSAGFYGSKNLGNRIAGEVMVQYVVGTCEPSPPPVDPARPDLKVHDINLIGEYNIAGELWRVLPLFDELGLRVLCTLSGDTRFREVQTMHRAEVNMIVCSRAMLNVARKLKERFGTPWFEGSFYGVRDVSQALRDIARLIGDPNLSQRTEAVIAREEASADSALEPWRQRLHGKRALLYTGGVKSWSIVSALQDLGITVVATGTKKSTEEDKARIRELMGEDARMIEDGNPRELLALSKEYQADLLIA…	MAEIIRRSKALSVSPLKTSQAMGASLAVLGLERAMPLLHGAQGCTAFAKVFFVRHFREPIPLQTTAMDPISSVMGADDNVIEALKTVCEKNRPAAIGLLTTGLSEAQGTDIVRVLKTFRELHPEFQAVRIIPVNTPDFSGCLESGYAAALRAMISEWVPAATVKETRLGCRTRQVNVLCGSLLTPGDVEALRELIESFGLHPVMIPDLADSLDGHLDPEDFKPVTVGGLSVNAFTTLGNAVATLVIGASLYPVADLLYERTGVPLHRFDHLLGLAANDQLVMTLAGIAGHAVPARLARQRAQLLDAMLDTHFMLGQARIALAADPDLLHAFSQWLAEMGAEVVAAVASDRAAVLERTPLAQVQIGDLEDLETWARQGDAELLIGNSHAVDTAQRLGIPL…	MESNSQPLATGKAPALHPCYSPEGHKHFARLHLPVAPVCNIQCHYCNRKYHCSNESRPGVVSELLTPEQAVRKALAVGATIPHLAVIGIAGPGDPLANPEPVFATLRELRIQAPDLLLCLSTNGLALPEQVEALVEHGINHVTITINCVDPDIGAQIYPWIRWKHRLRGREAAETLIAQQLLGLDMLVARGVQVKINSVLIPGINDAHLPEVNQVVREKGAIMHNIMPLIARAEHGTHYGLTGQREPTAEELAAVRAACGSSETMMSHCQQCRADAAGMLGADRNAEFSMAKVEAMTIDPQAAMAKREAVRATISRQLATQAAKPERRSHLAPVQRRKSDQGLLRLAVGSVNGQTIDAHFGHLRELLIYQVSANAIHLIERREIARYCHGATTCGDSEA…
146	Candidatus Dactylopiibacterium carminicum	A0A272EZH0	A0A272EY47	A0A272EY36	A0A272ESC5	A0A272ES80	A0A272EW02	MAKMRQCAIYGKGGIGKSTTTQNLVAALAEAGKKVMIIGCDPKADSTRLILHSKAQNTVMQLAADAGSVEDLELDDVLQVGFGGVKCVESGGPEPGVGCAGRGVITAINFLEEEGAYDDELDFVFYDVLGDVVCGGFAMPIRENKAQEIYIVCSGEMMTMYAANNIAKGIVKYANSGGVRLAGLICNSRKTDREDELIMALAAKLGTHMIHFVPRDNAVQHAEIRRMTVIEYDPKANQADEYRTLAQKVLNNTKFVIPTPLEMEELEDILMEFGIMDVEDESIVGKSKEAA	MSEELTRERAQALIEEVLEVYPEKAKKDRAKHLMVNDKAITQSKKCITSNRKSLPGVMTQRGCAYAGSKGVVWGPIKDIIDISHGPVGCGAYSRGGRRNYFAGTSGVDSFCDINFTSDFQEKDVVFGGDKKLAKLIDELEMLFPLSKGISVQSECPVGLIGDDIEAVSKKKAAEIGKTIVPVRCEGFRGVSQSLGHHIANDAVRDWILSARDEQPFEGTPYDVCILGDYNIGGDAWASRILLEEMGLRVVAQWSGDGTLTEMENTPKVKLNLLHCYRSMNYIARHMEEKYNIPWMEYNFFGPTKIKESLREIASHFDEKIQEGAERVIAKYTPIMDAVIAKYRPRLEGKKVMLYVGGLRPRHTVGAYEDLGMEVVGAGYEFAHNDDYDRTMKDMKDATL…	MQTIDKIKPCFPLFQEPEYKELMASKRANFEEMPSKEKVAETFAWTTTLEYQELNFKREALSINPAKVCQPLGGALCGLGFEKTMVYIHGSQGCVAYFRTFFNRHFKEPIAFIADSMTEDAAVFGGQKNVHEGLQNATKLYDAKMIAVCTTCIAEVIGDDLGAFIGNARKEGYLDKDFPVPYANTPSFVGSHITGWDNMWEGIAKYFTSMEGKSVGSNGKINIVPGFETYLGNYRVIKRILNEMGVEYSMLCDPSEVLDTPATGEYNMYAGGTTIDEMKDAPNAITTLFMQPTTLEKSRKYVEGVWNHEAPKINPPMGVEWTDEFLMKISELTGKAIPESLNIERGRLIDMMTDSHAWLHGKKMAVFGDPDFLLGLVKFMMELGIEPTHIVCTNSNKRW…	MKASEIAALKDEPACDHNKVAEKAGCARPEPGATAGGCPFDGAQITLLPIADVAHIVHGPIGCSGNSWDNRGTRSSGPKLYRVGMTTDLTEQDVIMGRGEKRLFHAIKQAADEYAPAAVFVYATCVTAVIGDDLEAVCKAAAARWGVPVVPVDCAGFYGNKNIGNRIAGETLVRHVIGTREPGPTPTLPDIQVHDISLIGEYNIAGEFWKVAPLFDELGLRIIGSISGDARFAEVQTMHRAEASMVVCARALVNVARRVEERWGVPWFEGSFYGVADTSQALRDFARLIGDPDLSARTEALIAREEALAEAALAPWRERLRGKRALLYTGGVKSWSIISALQDLGMTVVASGTRKSSEEDKARIRELMGEDALMLDEGGPKTLLGTYHQHGADILIAGG…	MAEIIRRSKPLSVSPLKASSTLGASLAFLGLYRAMPMLHGAMGCTAFGKIFLTRHFREPIPIQSTGMDHVATVMGADENVIEGLRTLCEKHKPEVIGLPTTGLPETQGTDIQRLVREFRAAWPQYDHISIIPVNTPDYTGSLESGFALAVEAIIETLVPVSSQAGRRRHQVNVLANASLTPGDIEAIREWCEAFGLRAVVLPDIGDSLDGHLIEAEYATLTAGGTPRDEIVSMGESVATLVIGESLRRAADALRQRTGVPDHHFPHLMGLDACDRFTETLAAITGLTVPARIERQRAQLQDAMVDSHFMTGFLRVALAGEADLLTGLSALLTQSGAQLVAAVAPVSAPSLRTLPCAEVLLGDLQDLERVARANGARFLISNAHADASAERLGLPLLRAG…	MSASILGSPLSAGGCSSARCGAATSQTDQLPASLQQRFQDHPCYSEEAHQYFARIHVAVAPACNIQCNYCNRKYDCSNESRPGVVSEVLTPEQAVKKTLIVAAEIPQMSVLGIAGPGDALANPGRTFEVFRELSRRAPDIKLCLSTNGLMLPQYVDEIAAANIDHVTITINCLDPEIGARIYPWIFWNHRRVQGREAAEILIAQQQKGLEMLVARGILVKVNSVMIPGINDEHLKEVSRVVRAKGAFLHNVMPLISEAEHGTHFGLTGQRGPTPEELKNLQDACAGEMSMMRHCRQCRADAVGMLGEDRGSEFSLARIDALQIDEAFEQAARQRRAEVREAIHAELEAKRATRHGGKAEVLSFTPLARGRPVQMAVASSGSGVINQHFGHAREFLIYEA…
147	Candidatus Lambdaproteobacteria bacterium RIFOXYD2_FULL_50_16	A0A1F6G8R0	A0A1F6G8R6	A0A1F6G8S0	A0A1F6G8R8	A0A1F6G8R1	A0A1F6G8S1	MAKTRQCAIYGKGGIGKSTTTQNLVAGLAELGNKVMIIGCDPKADSTRLILHAKAQNTVMQLAAEAGSVEDLELEDVMLTGYRGIKCTEAGGPEPGVGCAGRGVITAINFLEEEGAYTPDLDFVFYDVLGDVVCGGFAMPIRENKAQEIYIVVSGEMMAMYAANNIAKGIVKYAKSGAVRLAGLICNSRNTDREDELIIALAERLGTQMIHFVPRDNVVQRAEIRRMTVIEYDPAHKQAEEYRTLARKIVANEKKVVPTPITMEELEELLMEFGIMEVEDESIIGKTAVQEA	MNANKNLTKAEAQDLISEVLAAYPAEAKADREKHLYVKEAGEESTGSCVTANRKSLPGVMTIRGCAYAGSKGVVFGPIKDMVHISHGPVGCGQYSWGTRRNYAMGTPGIDNFVVMQVTSDFQERDIVFGGDKKLEQILIEIKEMFPLAKGISIQSECPVGLIGDDIEAVSKKMSAELGMPIVPVRCEGFRGVSQSLGHHLANDAVRDWVLGKTDPEFEPTDYDVAIIGDYNIGGDAWASRILLEEIGLRVVSQWSGDASIAEVTHSHRAKLNLIHCYRSMNYICRYMEEKYQIPWMEYNFFGPTKIEKSLTEIASKFDQSIQDKAAQVIAKYKPWMDQVNARFRPRLEGKRVMLYVGGLRPRHVIGAYEDLGMEILGTGYEFGHNDDYQRTMDHLKNTT…	MLDENKTSGETLVVEDHNQIFSQPVFVETFKNKAAFECGEGAEAVAKQLDYSKSAEYKEKNFARSALTINPAKACQPLGAILVASGFKGCLPYVHGSQGCVSYFRSHFNRHFKEPFSAVSDSMTEDAAVFGGNKNMAEGLKNALALYKPEMIAVSTTCMAEVIGDDLNAFIGNAKKDGAIPTEFPVPYAHTPSFVGSHVTGYDQMMRGFMFYFTKDNAKAAKDNGKINLIPGFDPFTVANIPAMKDMLSQMGVEYTVLGDNSEILNTPMDGHYQMYAGGTTIAEVTDAKNAKATFTLLPDSTSKVTASCVKDDWEQEFVELTPMGISGTDQFLMKVSEITGKEIPDSLAKERGQALDAMADSNYYLHGKRFSIFGDPSYVEALVDFYMELGAEPLHIVV…	MLTSELREVLVEEDCDHNAKKQTPGCPRPTPGKAGGGCAFDGAFSSLVPITDAAHIVHGPIGCVGNAWNNRGAKSSGPLMYKNAFATNINNNDVVFGGEKKLYQAIKQIIKTHNPPAVFVYQTCVTAMIGDDLGALCKAVSEKTGVPVIPVESPGFIGSKNFGNRLSGDAVLRQVIGTQEPKAEHPFNFNIIGEFNIAGEFWEVAPIFDQLGIRLICTLSGDARYHQVAMMHKAQVNMMVCSRALLNVARRLRELYGIPYFEGSFYGAQNFSNSLRQLVEYFGDATLKEKTEALIAHETAKLEPQLCALKAKLKGKKALLYTGGVKSWSLVGALQELGIEVIATGTKKSTEEDKARIKELMGEEAEMITDGSAPNLLKLYHEAGADLLMAGGRNQYTAL…	MSASLLANPIKLSQPAGAALAFMGIKGAVPLWHGVQGCTAFAKILFIGHFREPFPFQTTALAQTSVVMGGDPNVIEAVDNLASSSLIGLLTTGVAETSGVDLGRLEKEIAIRHPKLKLAAVSTPDFEGSLQTGWVKACEVMLNRLVAPKTETKPKQVLFLMGPYFTPGEVEELRELCEFLGLDPLFFPDLGDSLLGYLGEEENAKGAIGGIEVEQIKGLSNSALVISLGQSMKALGQRFSFGSQTNWAHFDHLAQLDELDSFYLKLLELAGLTELPKRLAKQRAHFLDVLLDTEYYFYEKSVALVGDPELIHRWRAPLTSMGLKCRAYSGVRFEEEPAKDLKEVEADLSINPANLLLGNSHVAELAEYLDLAALRTGYPVEDQIGEPTQVRLGYKGAAH…	MDPRNAEHPCYSEAAHHFFARMHLAVAPGCNIACNYCNRKYDCANESRPGVVSDRLTPEEALKKVYKVAESVKELSVVGIAGPGDALASPQRTFKTLEMIREHFPDLKLCLSTNGLNLSKYASRLAQLGVDHVTVTLNTFDPKTALKIYAWIKYKGKKENSLEAAANFIVKQQEGIKALVNLGVLVKVNSLLMPGINDQELPLVSKKLKLMGVFMHNIMPLIAKAEHGTRFGLEGRPEPTPEELETVREACGDIKQMAHCRQCRADAVGKLGEDQFANFSKENYQEMEIPESNFFEKRELWRNRVAFQAAQKKTGVMLPTGPKVKIALCSQSMGVVDQHFGHAKGFYIYQVEDGVARLLNYRQLSTAYCDGEDSCGDKETVLTQILSLLEGCQAVVSLK…
148	Candidatus Lambdaproteobacteria bacterium RIFOXYD2_FULL_56_26	A0A1F6H1X7	A0A1F6H248	A0A1F6H1X3	A0A1F6H1U9	A0A1F6H1U1	A0A1F6H209	MAKIRQCAIYGKGGIGKSTTTQNLVAGLAEIGKKVMIIGCDPKADSTRLILHSKCQNTVMQLAADAGSVEDLELEDVMLTGYRGIKCTEAGGPEPGVGCAGRGVITAINFLEEEGAYTDDLDFVFYDVLGDVVCGGFAMPIRENKAQEIYIVVSGEMMAMYAANNIAKGIVKYAKSGSVRLAGLICNSRNTDREDELIIALAARLGTQMIHFVPRDNVVQRAEIRRMTVIEYDPASKQAAEYRTLAQKIIDNTKFIIPTPITMEELEELLMEFGIMEVEDESIVGKTAAEEKV	MNTKSQALTKAQAEGLISEVLEVYPESAKADRLKHLAVKEEGAGQEGSCVTANRKSIPGVMTIRGCAYAGSKGVVFGPIKDMVHISHGPVGCGQYSWGTRRNYSTGTTGIDNFVGLQVTSDFQEKDVVFGGDKKLATMLTEINQLFPLSKGVSIQSECPIGLIGDDIEAVSRKSSEEIGKPVVPVRCEGFRGVSQSLGHHLANDAIRDWVLGKQEPKFKGTPYDVSIIGDYNIGGDAWASRILLEEMGLRVVAQWSGDATLNEVQSTHGSKLNLIHCYRSMNYICRTMEEKFDLPWMEYNFFGPTKIAKSLRAIAAKFDQKIQDNAEKVIAKYQKLVDQTNESYRHRLEGKRVMLYVGGLRPRHVIGAYEDLGMQIIGTGYEFGHNDDYERTTEDLKNT…	MSNEPLIVEDHNTVFDQEIFQKSFLGKKEFECGSTPEEVQKQFEFSKTAAYKELNFARTALTINPAKACQPLGAILAAAGFDGCLPYVHGSQGCVAYFRSHFNRHFKEPFSAVSDSMTEDAAVFGGQKNMFEGLQNALALYKPKMIAVSTTCMAEVIGDDLNAFINNAKKEGYIPQEYPVPYAHTPSFVGSHLTGYDQMMRGMMYYFTRGKEKTKPNGKINIIPGFDGYSVGNIPEIKRMLELMGVKYTILGDNSNILDTPMTGEFKMYSGGTTIEEVTDAPNGIATLTLLPDSTGKVTKECVENEWEQSLIGVTPLGLAGTDAFLMKVSELTGKDIPEALAIERGKALDAMADSNYYLHGKKFSIFGDPSMVEALVDFYMEMGAEPLHIVCTNGTKKW…	MSLPKLAELFEEPSCEHNAKKEKAGCPKPTPGKVGGGCTFDGAYSSLVPIADAAHIVHGPIGCLGNAWNNRGSLSSGPLLYRQAFTTRFLNNDVVFGGEKKLYNAIKEIIAQYAPPAVFVYQTCVTAMIGDDLGALSKALEQKTGVPVIPVQAPGFTGNKNLGNRLAGEAVLKKVIGTQEPKTEYPFNINLIGEFNIAGEFWYVAPLLDQMGVRLICSLSGDARYHQVAMMHKANLNMMVCSRALLNVARSMEEKYGIPWFEGSFYGAQNTTEALLTIAKFFKNPELLERTETMIAQEMASIEPELSAIKERLKGKKVLLYTGGVKSWSLVGALQELGMGVVATGAKKSTEEDKQRIRELMGENAVLIDDGSPGNLLKLYHEKGASCLMAGGRNQYTAV…	MSKNRLTNPLRLSQPAGAALAFSGIKGCVPLWHGVQGCTAFAKILFISHFREPMPFQTTGLGQANVVMGGDDNVFEALDNLKDSAQMVGILTTGVAETSGVDLEGLVKQAKTAHPGWPICGVSTPDFEGSLETGWVKACASMLDQWVGAKTKTNGQEIGFFVSPYLTPGEVEELRRIAEDLSLVPRIFPDLGDAMMGYLPEPGALGKTGGGIGLKEIEGLSNLGTLVSVGRSMEETTAVFGKKHQIPTFHFDNLTEIGQIDELFRLMLGLSGQPMPRRYAKERQFLQDTLLDVETYFYGRKVGLLGDPDLIHRFLSPLEAMGIDTFAVSSLGTSEYPEGDLESVLALLPLEKPDLLLGNSHVAELAHEEGLGAIRAGYPVEDRIGGQTWVRLGYKGAAW…	MSQCNPKTAPEDPRNEDHPCFSEQAHHYFARMHLAVAPGCNIQCNYCNRKYNCANESRPGVVVDRLTPEEAIKKLSLVAQEVKELSVIGIAGPGDALCSSQRSFETMNRIAEKFPDLKLCLSTNGLELPRFADQIAALGVDHVTVTINTLNPRTAQKIYAWVKWEGQKRNDLEAMAHFLARQQEGLRALVNLGVMVKVNSLMMPGINDQELPALSQKLKKMGAFLHNIMPLISQPEHGTVFGLQGQPEPTEEEMKTVREACGDMKQMTHCHQCRADAIGKLGEDRFGEFGKEKWVDLETPEDNGAKQRELWRKRVSFALGRTKKNQEPSFLIAACSESMGLVNQHFGHADKFYIFEVTGKQAVLKEIRRPQASYCTGDDTCGDKETLLQKTLELLCDTQ…
149	Candidatus Moduliflexus flocculans	A0A081BPY0	A0A081BPX7	A0A081BPX6	A0A081BPX5	A0A081BPX4	A0A081BPX3	MRKVAIYGKGGIGKSTTTQNTVAGLAEMGKKVMVVGCDPKADSTRLLLGGLSQDTVLDTLRNEGEDLDLEDIRKFGFKGTVCVESGGPEPGVGCAGRGIITSINMLEQLGAYDEDEKLDYAFYDVLGDVVCGGFAMPIREGKAQEIYIVVSGEMMAMYAANNICKGILKFAEAGGVRLGGLICNSRKVDNEYQMIDALAQKLGTQMIHFVPRDNMVQKAEINRKTVIDYAPEHPQADEYRTLAKKIDQNQMFVIPKPLKIEELESLLMEYGIMN	MEHIAIDPERAKKELVAKYPAKLARKRAKQIVVNSIDEKNEVPEIQSNVRTSPGIITQRGCTYAGCKGVVLGPTRDIINITHGPIGCGFYSWLTRRNQTNPDDSEDKHNFITYCFSTDMQEEQVIFGGEKKLRQAIQEAYDIFKPKAIAVFATCPVGLIGDDVHSVTREMKEKLGINVFGFSCEGYKGVSQSAGHHIANNGLFTHIIGRNDEIKGGKYRVNLLGEYNIGGDAFVIERLFEKCGITLVSTFSGNSSIDTFENSHTADLNMIMCHRSINYVAEMMETKYGIPWIKVNFIGAEASAKSLRKIAEYYGDQELKDRVEQVIAEEMAPVMAAQEAIRPRTQGKTAMLFVGGSRAHHYQELFTELGMKTVAAGYEFAHRDDYEGRRVLPSIKIDSD…	MLLRHTTAEVAERSALTINPAKTCQPVGAMYAALGIHNCLPHSHGSQGCCAYHRSMLTRHYKEPIMAATSSFTEGASVFGGQANLLQALETMFSVYNPDIVAVHTTCLSETIGDDIPQITAKAIDEGKIPKGKYVIHANTPSYVGSHVTGFSNMTKAMVDYLAESNGKKSKRVNVIPGYVEPSDMAEMRRILVEMGIDGIMFPDTSNVLNTPLTGKFNMYPKGGTTIEQLKMSGSSLGTLALGRLASAPAARALDTKCGVPCEIMDIPIGLLATDRFVDTLRKIAGVAVPESLNFERGQLVDIISDMHQYLYGKKVALVGDPDQLTALTEFLVSMDMMPIYVVTGTPGKKFERKIKELTKDVPHEVKVKAEGDMFLLHQWIKNESVDLLIGNTYCKYIA…	MSAIPILKERQKQIYEKGEGSVPFDLQCEKQSVAGSVSQRACVFCGSRVVLYPVADALHVVHGPPGCAVYTWDIRGSLSSGPELHRLSFSTDLTETDIIYGGEKKLYHIVNDLIDTYHPNAAFIYSTCIIGVIGDDVGAVCKRVEAEKGIPVIPVHSEGFKGTKKDGYRAACEALFSLIGSGSTEGISPRSINILGEFNIGGEAWIIKKYYERMGLQVVSVMTGDGRVDEIRRAHGAALNVVQCSGSMTTLAKMMKETYGIPFIRVSYFGLEDMSSALYDVAKHFPDAPELMERARALVRDEIQAITPELKAYREDLRGKKAAIYVGGAFKAFSLVKALRYLGMEIALVGSQTGNPDDYRQLEEMCDAGTVIVDDANPLELSKYALEKDIDLMIGGVKE…	MKTITDYKATKNACKLCSPLGASLAFKGVRGAVPYLHGSQGCSTYIRRYMISHFKEPIDIACSNFSEESVVFGGGANLKRGLGNIERQYAPELIGVATTCLSETIGDDVAMFLHEYRAAREEGNVTPIVHVSTPSYKGTHIDGFHGAINAIVSALAEGGEQGEHLNLLPGMVSPADLRYVKEIFEDMRIPLALLPDYSDTLDGGLWDEYHRMPEGGTPVETIRSMGRARATFEFGRILAQEDVRAGKTLQARHGVQCMNLGMPIGVNETDRFLLALEDVSARPTPEKYVKERARLLDAYADGHKYVSGKRAVIYGEEDFVVGLAAFLDEIGMIPVLCASGGKSGYLEDAIHEIIPDWEQKGIKALDKVDFVEIGDIASTLAPDMFIGNSKGYSITRKLD…	MELFEKHPCFNDTARHRYARIHLPVAPRCNVQCKFCNRKYDCVNESRPGVTSGVLSPHQALAYLDEVMQRQPNIAVVGIAGPGDPFANSDETMETLRLVNERYPDMLLCVATNGLNIGKHIEELARLNISHVTLTINAIDPKIGAQIYAWVRYGKRVYPGEEGATILLMHQLEALQRLKEKGMTVKVNSIILPGINETHIAQIAEKVASLRADIFNCIPYYKNAGSAFEHLDEPSKDAVHAIRAEAAQFLPQMAHCTRCRADAVGLLGEGTSSEFMKLLQQYEAMPKELAIPVAAKQSDRPYIAVASMEGMLVNQHLGEAEQLLIYSEDGLIEKRKTPESGGGMLRWQALAAMLDDCRALLVSGIGKNPQDTLKSAGVNVMVVEGMIDDAVSSLFKGEH…
150	Candidatus Propionivibrio aalborgensis	A0A1A8XJ20	A0A1A8XL55	A0A1A8XMG3	A0A1A8XZS6	A0A1A8Y0F2	A0A1A8XHJ6	MAKLRQCAIYGKGGIGKSTTTQNLVAALAESGKNVLIVGCDPKADSTRLILHSKAQTTVMHLAAEAGSVEDLELEDVLSVGFGGIKCVESGGPEPGVGCAGRGVITAINFLEEEGAYTDDLDFVFYDVLGDVVCGGFAMPIRENKAQEIYIVCSGEMMAMYAANNICKGIVKYANSGGVRLAGLICNSRNTDREDELVMALAQRLGTTMIHFVPRDNAVQHAEIRRMTCVEYDPTHKQTDEYRALANKIINNTNFVIPTPIEMEELEELLMEFGIMSVEDQSIIGKTAAELAAEAA	MTTLSREETEALIAEVLEVYPEKAKKDRSKHLAVNDQSIEQSKKCITSNRKSLPGVMTVRGCAYAGSRGVVWGPIKDMIHISHGPIGCGQYSRAGRRNYYVGTTGVDTFSTMNFTSDFQEKDIVFGGDKKLAKLIEEVDQLFPLNKGISVQSECPIGLIGDDIESVSKKASANLGKPVVPVRCEGFRGVSQSLGHHIANDAIRDWVLDKRDGNTFESTPYDVSIIGDYNIGGDAWSSRILLEEMGLRVVSQWSGDGTIAEMMNTPKVKLNLLHCYRSMNYISRHMEEKYGIPYLEYNFFGPTKIIESLRKIAAFFDDSIKEKCEAVVARYQPMMDAIIAKYKPRLQGKKVMLYVGGLRPRHIIGAYEDLGMEVVGTGYEFAHNDDYDRTIKEMGSATLL…	MQTVENIKPSYPLFSDDDYKKSIADKRELFEEGHSPEKVRETFMWTTTMEYQELNFKRSALTVDPAKACQPLGAVLCASGFHKTLPYVHGSQGCVAYFRTYFNRHFKEPCSCVSDSMTEDAAVFGGQKNMYDGMANAKALYKPEMIAVSTTCMAEVIGDDLNAFINNTKKEGHIPQEFPVPFAHTPSFVGSHTTGWDNMFEGIIRSFTLNTMEGKKAGSNGKINIVPGFETYLGNYRVIKRMLGEMDVDFTLLCDPSEVFDTPTDGEFRMYAGGTTQDEIKDAPNAYTTVLLHPAQLDKTKKFIENTWNHEVPKLNIPMGVEWTDDFLMKVSEVTGKPIPESLAKERGRCMDVIADSHAWLHGKKFALYGDPDFVTGMVKILLECGAEPTHVLSNNATK…	MKASVIQALLDEPACSHNTKEKSGCARPAPGATAGGCSFDGAQITLLPIADVAHIVHGPIACAGSSWDNRGTRSSGITLFRTGMTTDLSETDVVMGRGEKRLFHAIKQAIDSYSPAAVFVYNTCVTALIGDDVGAVCEDASARWGTPVVPVDAAGFYGTKNLGNRLAGEAMFKHVIGTREPSPAPPRADGLPTFDVNLIGEYNIAGEFWHVAPLFDELGLRILGTLSGDSRFHEVQTMHRARVNMVVCAKALLNVARKLHEKFGIPFFEGSFYGVQDVSDALRSFARLLGDADLAARCEAVIAREEARSNAALEPWRERLKGKRVLLYTGGVKSWSIVSALQDLGMKVVATGTRKSTEEDKARIRELMGDDAKMIDEGSPKSLLSIYHEYRADILIAGG…	MKMAKIINPKKALAVNPLKVSQTVGASLVFLGLRRSLPLMHGSQGCTAFGKVFFVRHFREPIPLQTTAMDQVSTIMGADENVVEALRTLCEKTSPDIIGLVTTGLAETQGTDIRRNLNDFRSAYPEFAHVAVVPVNSPDYVGCLESGYALAIEALIETLVPVSEPERQTAGKRPKQVNVLASAMLTPGDIEAIREWTEAFGLYAIVLPDIGDSLDGHLIEAEYSALTIGGTPRPEIESMGESVATLVIGPSLDKAAAILKTRTGVPDYRFAGLMGLDDCDAFTQALADISGKPVPAKVERHRAQLQDAMVDCHFSLGFARVALAADPDLLGMLVRFLTGMGAEMVSVVSPAKAESLASLPTPDVIVGDLEDLEKQASASRAQLLIANSHAAETARRLGL…	MELPVISNASPNPGDGGCASAGCGTAPDALGHLPEHIRAKVQDHPCYSEEAHHYFARMHVAVAPACNIQCNYCNRKYDCANESRPGVVSELLSPDQAIRKVLAVAAKIPQMTVLGIAGPGDPLANPSRTFETFRQLSEHAPDIKLCLSTNGLSLPQCVDEIARHNIDHVTITINCVDPEVGAKIYPWIFWKNKRIRGIEGARILIEQQQKGLEMLVERGILVKVNSVLIPGVNEQHLKEVSKIVKAKGAFLHNVMPLIAEAEHGTYYGLMGQASPTAEQLQELQDACAGDMAMMRHCRQCRADAVGMLGEDRGAEFTTDKIDLLELDETDYATAMVRRKEVRDSIIEQLEQKREEKREQQRESERALPPPLAEQDDSAEELLPSLRKVLMAVAGKNGVV…
151	Candidatus Sulfuricurvum sp. RIFRC-1	K7S4P0	K7SMT2	K7SA70	K7SDX3	K7S4V7	K7S4P8	MRQIAFYGKGGIGKSTTSQNTLAAMSHYFDKNIMIVGCDPKADSTRLILHEKAQDTILSLAAEYGTIEDVEMEQARLWGKGLFDKETPGGWINCTESGGPEPGVGCAGRGVITAINFLEEEGAYDEEGLDFVSYDVLGDVVCGGFAMPIREGKAQEIYIVMSGEMMAMYAANNISKGILKYANTGGVRLAGLVCNARMTDKEYDLALELAQRLGTQLIHFVPRNNIVQHAELRRMTVVEYSPYSDQAREYKELARKIVYNDMKIIPTPISMDELEDLLLAFGLEDEVDESQVGKAAHEA	MGPETLEAKQKAAIEEILKAYPEKAAKNREKHLGVGSPNDENQKTCGDVRSNKKTVPGVMSQRGCAYAGSKGVVWGPVKDMIHISHGPIGCGQYSRAGRRNYYIGVTGVDTFVTMNFCSDFQENNIVFGGDKKLGKCIDEIEELFPLNNGITVQSECPIGLIGDDIGAVAKTKANELNKTIVPVNCEGFRGVSQSLGHHIANDTVRDYIFDAEVNVRTDDVEVTEYDVAIIGDYNIGGDAWSSRILLEEMGLRVVAQWSGDATLKEMALTPKVKLNLLHCYRSMNYISRHMEKEFGIPWIEYNFFGPSQTIKSLRKIAAFFDESIQAKCEEVIAKYQPMIDQVIAKYKPRLEGKTVMLFVGGLRPRHVIGAYEDLGMEVIGTGYEFAHDDDYKRTKEEI…	MQEIEKIVNGKDLFKRPEYQEVLANKKQFESSMLAVNPAKVEEIAEWTKTWDYREKNLAREAITVNPAKACQPLGAVMVALGFEGTMPYVHGSHGCVAYFRSYFTKHFKEPTPCVSDSMTEDAAVFGGLVNMKEGLKNCAAVYKPKMIAVSTTCMAEVIGDDLMAFILAAKEEDGGEYLPAEYPIPFAHTPSFVGSHITGYDNMMHGIMSQLTEGNKGETKQRINIIPGFETYIGSLRSVKSIVEAFGTDYIMLGDHSDQWDMPAGNYEMFQGGTKIEDAKDCINSSATISLQKYATSKTMKMVEKRWKHAGGCSNPIGLKGTDEFVMKLAELTGTEVPQKLKTERGRLVDAMQDSYPYMHGKKFAIWGDPDFLIGAVSFLLEMGAEPTHVLCHNAPNG…	MVSRAKIKELMNESACSHSKDKKPGEGCDKPKPGLAAGGCAFDGAQISLFPYADAVHLVHGPQTCLGSSWETRETKTSYNGMDHTQMGFTTGINTNDVIFGGDKRLGESIDYIMEHYKPEAIFVYSTCVTALMGDDIDMTCKLGAEKHGVPVVPVHAAGFVGSKNLGSRLAGEAVLEHLIGTKEPEFTTPYDINLIGDYNVTGDMWQYLPLFEKIGIRVLSSMSGDGRVGDIRTAHRAKLNVIVCAKSLITLTRKMQEQYGIPWISVSFYGKRDTTFAIREIVNALGDPELIARAEAVIAEAEAELELALEPYRAMFAGKKAVLNTGGNKAWSIASGLQDLGIEVVATSVAKSTQDDIDKAREYLGENGVLMTKPASEQGKIIDSTGAHILLAGGRSLY…	MEFSLSRHEHKPLQVNPIKHSQPMGATLAFLGVKDCMPLMHGAQGCASYTKVFFTRHFNEPIAINNTSVSDITAVLDGGDYSILMAIENIQNKEKNIKPSMIGLHTTGLTETKGDDVRGVGMHIEIPYVFVNTPDYEGGMESGWSLTVTAMIEQLTEAATELKTNKLVFLPHLSMQPIEVEKIKALCEDFGFETYALPDLSTSLDGYWEAGQGKLANGGITVDQIRDLATSSVVVSLGASMKKAALALQKKNPAIEHLHFDHLMGLDGCDNFVSALMKIRQREPKPLMKRWRSRLQDAMLDSHFLIGSSHFVVMGEPDMLVGICALLRSVGGTIDAAISTTFSDSLHLIEAEKVFVGDLEDARQFFEGADMVISNFHAERILHTYTHTALVIRGFPNYE…	MSCSSSGNESFMPEDIQAKIHNHPCYSEGAHHHYARIHVAVAPACNIQCNYCNRKYDCSNESRPGVTSERLSPEEAAKKVLLVGGEVQRMSVLGIAGPGDALANPKKTFETFGLVREFASDLKLCLSTNGLELPNFIDEMVEYNIDHITVTINSVDETGEIGSLIYPWIFHNNKRIYGKEAAQILLANQLEGMKKCVEKGILIKANSVLIPGVNDKHLPEVSKKLKEIGVFLHNIMPILSEPEFGTAFALAGVPSATDQEQMAIQEACGMDMKLMQHCRQCRADAVGLIGEDRGAEFTKDTFAGLSFDELQIKYDLEARQAAQAKIEEFRFFLDQANERVRKEKAELSSNGVTILVAVTTAGEGMINQHFGSVKEFLIYEAGDKGIRFIHHRKVDYEYC…
152	Candidatus Thiodiazotropha endoloripes	A0A1E2UT44	A0A1E2UK02	A0A1E2USX1	A0A1E2USR2	A0A1E2UST5	A0A1E2UW37	MALRQCAIYGKGGIGKSTTTQNLVAGLAELGKKVMIVGCDPKADSTRLILHSKAQNTIMEMAAEAGTVEDLELEDVLKSGYGDIKCVESGGPEPGVGCAGRGVITAINFLEEEGAYEEDLDFVFYDVLGDVVCGGFAMPIRENKAQEIYIVVSGEMMAMYAANNISKGIVKYANSGGVRLAGLICNSRNTDREDELIEALAAKLGTQMVHFVPRDNAVQRAEIRRMTVIEYDPTHKQADEYRTLAKKVIDNTMLVIPEPCTMDELEDLLMEFGIMEEEDESIVGQTAAAETA	MSDMTREETEALIQEVLEVYPENAKKDRAKHLTVNDQEVEQSKKCITSNRKSLPGVMTIRGCAYAGSKGVVWGPIKDMIHISHGPVGCGQYSRAGRRNYYVGTTGINTFGTMNFTSDFQEKDIVFGGDKKLSKIMTEIEQLFPLNKGITVQSECPIGLIGDDIEAVSKKTSAEIEKPVVPVRCEGFRGVSQSLGHHIANDAVRDWVLHNRDGDNSFEATDYDVTIIGDYNIGGDAWSSRTLLEEMGLRVIAQWSGDGTLAEMENTPKAKLNLLHCYRSMNYISRHMEEKYGIPWMEYNFFGPTKIEEALRKIAAFFDETIQANAEKVIAKYKVEYEAVIAKYRPRLEGKRVMLYVGGLRPRHIIGAYEDLGMEVVGTGYEFAHNDDYDRTIKEMGNATL…	MSQVVDDIKPSYPLFRTDEYIETLKNKQESFEEKHPTEKIQQVFQWTTTEEYKELNFNREALTVNPAKACQPLGAVLCALGFEKTLPYVHGSQGCVAYFRTYFNRHFKEPVACVSDSMTEDAAVFGGQKNMFAGLENAKALYKPEMIAVSTTCMAEVIGDDLNAFIGNAKKEGHIEQEFPTPFAHTPSFVGSHTTGWDNMFEGIQRYFTLNYMEDKEVGSNGKINIVPGFETYLGNYRVMKRMLEEMDVDYSLLCDPTEVLDTPADGEYRMYDGGTSIDEIKDAPNAIDTLYLQPWQSVKSRKFTKNTWKQPASDITIPMGLEATDAFLMKVSELTGKPISESLTRERGILVDMMTDSHAWLHGKKFGLYGDADFVMGMTKFLLELGAEPTQVLCNHAN…	MKQKDIAALLDEPACAHNKKSKSGCAKPKPGATAGGCAFDGAQIALLPIADVAHIVHGSIACAGSSWDNRGTRSSGSRLFRIGMTTDLTEQDVIMGRGEKRLFHAIKQAIDNYQPAAVFVYNTCVPALVGDDVEAVCRAAEERWGTPVVPVDAAGFYGTKNLGNRIAGESMVKHVCGSREPDSLPEEAVREGIKVHDISLIGEYNIAGELWHVLPLLDELGLRVLCTLSGDARFREVQTMHRSTVNMMVCSKAMINVARKLQEAFGTPWFEGSFYGVRDVSQALRDFARVIDDEDLSQRTEALISREETRIDQLLEPWREKLRGRKVLLYTGGVKSWSVIAALQDLGMEVVATGTKKSTEEDKARIKELMGQDAVMLEEGNPRALINIVHEKNVDVLIA…	MTEIIKRNKALSVSPLKASQTIGAALAFLGFRRAIPMLHGSQGCTAFGKVFFVRHFREPIPLQTTAMDQVTTVMGSEESVVEGLKTIAEKNQPMLLGVPTTGLSETQGSDVRMALKMFRDKYPQFDTIPVVPVATPDYTGCLESGFAKAVEAIIKTTVPAAKEANTTPGQRHRQVNVLVGASLTPGDLEELKDIIESFGLRPVVIPDLSDSLDGHLGEDEFSPLTIGGTEVSEMLTLGDAKATLVIGSSLEKAADTLKQLTGVPDYRFDHLMGLQAMDSFINRLHRISEEPVPAKLERQRAQLQDAMLDSHFMLGMARFALAADPDHLVALSQMLAGVGAETVAAVAPINSPALQQVASETVKIGDLEDLEKMAKAGGAEILITNSHGTESAERLGIPL…	MELKVIGQSADNTAESGCSASGCGGSSDQLSHLPDHIRDKVHNHPCYSEEAHHHFARMHVAVAPACNIQCHYCNRKYDCANESRPGVVSELLTPDQAVKKVMAVAANIPQMTVLGIAGPGDPLANPERTFDTFRQLTEKAPDIKLCVSTNGLSLPDQVDELCKHNIDHVTITINCVDPDVGAKIYPWIFWNNRRIKGRKGAKILIEQQQKGLKMLTDRGILVKVNSVMIPGVNDQHLEEVSKVVKEKGAFLHNVMPLIAEAEHGTFYGVMGQRGPTHDELQNLQDKCAGDMNMMRHCRQCRADAVGMLGEDRGDEFTMDKVEVMDVDYEQAMKKRADYQAEIEAKLEAQKSSANETFIPLTALTKQKKETRPVLMAVATSGGGVINQHFGHAKEFLIYE…
153	Candidatus Thiodiazotropha endolucinida	A0A1E2ZDP6	A0A1E2ZDF0	A0A1E2ZDS7	A0A1E2ZDN4	A0A1E2ZDE0	A0A1E2ZDG4	MALRQCAIYGKGGIGKSTTTQNLVAGLAELGKKVMIVGCDPKADSTRLILHSKAQNTIMEMAAEAGTVEDLELEDVLKTGYGDIKCVESGGPEPGVGCAGRGVITAINFLEEEGAYEDDLDFVFYDVLGDVVCGGFAMPIRENKAQEIYIVVSGEMMAMYAANNISKGIVKYANSGGVRLAGLICNSRNTDREDELIEALAAKLGTQMVHFVPRDNAVQRAEIRRMTVIEYDPTHKQADEYRTLAQKVIDNKMLVIPEPCTMDELEDLLMEFGIMEEEDESIVGQTAAAEA	MSAMTREETEALIQEVLEVYPEKAKKDRAKHLTVNDQEVEQSKKCITSNRKSLPGVMTIRGCAYAGSKGVVWGPIKDMIHISHGPVGCGQYSRAGRRNYYVGTTGVNTFGTMNFTSDFQEKDIVFGGDKKLSKIMQEIEALFPLNKGITVQSECPIGLIGDDIEAVAKKTTAEIEKPVVPVRCEGFRGVSQSLGHHIANDAVRDWVLGNRDGDTSFESTPYDVTIIGDYNIGGDAWASRTLMEEMGLRVIAQWSGDGTLAEMENTPKAKLNLIHCYRSMNYISRHMEEKYGIPWMEYNFFGPTKIAESLRKIAAFFDETIQANAEKVIEKYQAEYEAVIAKYRPRLEGKKVMLYVGGLRPRHVIGAYEDLGMEVVGTGYEFAHNDDYDRTIKEMGNATL…	MSQVVDDIKPSYPLFRQEEYTDTLKNKQELFEEKVPQDKIEATFQWTTTEEYKEINFNREALTVNPAKACQPLGSVLCALGFEKTLPYVHGSQGCVAYFRTYFNRHFKEPVACVSDSMTEDAAVFGGQKNMFDGLENAKALYKPEMIAVSTTCMAEVIGDDLNAFIGNAKKEGHIEQDFPTPFAHTPSFVGSHTTGWDNMFEGIQRYFTLNHMEDKEVGSNGKINIVPGFETYLGNYRVMKRMMEEMGVEYSLLCDPSEVLDTPADGEYRMFDGGTTIDEVKDAPNAIDTLFLQPWQSVKSRKFTKNTWKQPATDVQIPMGLEATDAFLMKVSELTGKPISESLTRERGILVDMMTDSHAWLHGKKFGLYGDADFVMGMAKFLMELGAEPTQILCNHAN…	MKQKDIAALLDEPACAHNKKAKSGCAKPKPGATAGGCAFDGAQIALLPVADVAHIVHGSIACAGSSWDNRGTRSSGSRLFRIGMTTDLTEQDVIMGRGEKRLFHSIKQAIDSYSPPAVFVYNTCVPALIGDDVGAVCKAAEARWGTPVVPVDCAGFYGTKNLGNRIAGEAMVKYVCGTREPDPLPTSVEREGIEVHDIALVGEYNIAGELWHVLPLLDELGLRVLCTLSGDARYREVQTMHRSKVNMMVCSKAMINVARKLQEAFETPWFEGSFYGVRDVSQALRDFARLIDDPDLTRRTEALIEREERQISEKLDPWRAQLSGKKVLLYTGGVKSWSVIAALQDLGMEVVATGTKKSTEEDKARIRELMGKDAVMLEEGNPRALIDMVRNNGVDVLIA…	MPEIIKRNKALSVSPLKASQTIGAALAFLGFNRAIPMLHGSQGCTAFGKVFFVRHFREPIPLQTTAMDQVTTVMGSEESIVEGLATIAGKSKPSLLGVPTTGLSETQGSDVNMALKMFRKQHPEFDAIPVVPVSTPDYTGCLETGFAKAVEAIITTTVPAARDAGTQPGRRRRQVNVLVGSFLTPGDLEELKEIIESFGLRPVVIPDLSDSLDGHLVKQDFSPLTIGGTDVTELPTLGDAKATLVIGRSMWKAADQLHKLTGVPDHRLDRLMGLDAVDQLLDTLRQISGEPVPEKLERQRAQLQDAMLDCHFMTGMARIAVAADPDLLNAFSQMLQGVGAETVTAVSPVNAPVLQQVPAEKVKVGDLEDLERMAQADGAELLIANSHGVESAQRLGIPL…	MMELTVIGQNAEGGCSSSGCGSSGDQLSHLPDHIRDKVKDHPCYSEDAHHHFARMHVAVAPACNIQCHYCNRKYDCSNESRPGVVSELLTPDQAVKKVMAVAANIPQMTVLGIAGPGDPLANPARTFETFRQLTEKAPDIKLCVSTNGLSLPEQVDELCKHNIDHVTITINCVDPDIGAKIYPWIFWNNRRIHGRKGATILIEQQQKGLEMLTERGILVKVNSVMIPGVNDEHLEAVSKIVKEKGAFLHNVMPLIAEEEHGTFYGVMGQRGPTHDELQELQDKCAGDMNMMRHCRQCRADAVGMLGEDRGDEFTMDKVEEMQIDYEAAMEKRAAYQEAALATLEAQRSHTGETFVSLSSIKTLKRETRPVLMAVATSGGGVINQHFGHAREFLIYEASM…
154	Candidatus Thiodictyon syntrophicum	A0A2K8U657	A0A2K8U650	A0A2K8U641	A0A2K8UCC9	A0A2K8UDS9	A0A2K8U477	MALRQCAIYGKGGIGKSTTTQNLVAGLAEAGKKVMIVGCDPKADSTRLILHAKAQNSIMEMAANAGSVEDLELEDVLKVGYRNIKCVESGGPEPGVGCAGRGVITAINFLEEEGAYEADLDFVFYDVLGDVVCGGFAMPIRENKAQEIYIVCSGEMMAMYAANNIAKGIVKYANSGSVRLAGLICNSRNTAREDELIIELARQLGTQMIHFVPRDNVVQRAEIRRMTVIEYDPTAKQAQEYRDLAHKIINNKNFVIPTPITMDALEELLMAFGLMDEEDESIVGKAAVEVA	MANLTREETMDLIAEVLEVYPEKAKKDRAKHLAVNDQSIEQSKKCITSNRKSLPGVMTVRGCAYAGSKGVVWGPIKDVIHISHGPVGCGQYSRAGRRNYYVGMTGVNTFGTMNFTSDFQEKDIVFGGDKKLAKLIDEIEGLFPLNKGITIQSECPIGLIGDDIEAVSKKKAKELEKPIVPVRCEGFRGVSQSLGHHIANDAIRDWVIGNRDGDDSFPTTPYDVAVIGDYNIGGDAWASRILLEEMGLRVVAQWAGDGTIAEMELTPKVKLNLIHCYRSMNYISRHMEEKYGIPWMEYNFFGPTKIAESLRKIAAFFDETIQAGAERVIAKYEAQHAAVIAKYRPRLEGKRVMLYVGGLRPRHIIGAYEDLGMEVVGTGYEFAHNDDYDRTIKDMADSTL…	MSQTVDDIKPSYPLFRTPEYKENLAKKRDTVEEAHTPERLAQVFQWTTTEEYKELNFKREALTINPAKACQPLGAVLCALGFEKTLPYVHGSQGCVAYFRSYFNRHFKEPIACVSDSMTEDAAVFGGQKNMFDGLENALALYKPEMIAVSTTCMAEVIGDDLSSFITNAKKEGHIPDALPVPFAHTPSFVGSHTTGWDNMFEGIIRFFSLNVMDSKKVGSNGKLNIVPGFETYLGNYRVIHRMLDEMGVAHSMLCDPTEVLDTPADGEYRMYAGGTTQAEIKDAPNAIDTLMLQPWQLPKTKKHVELVWNQPATHINIPMGLEWTDDFLMKVSELSGKPIPASLAKERGRLVDMMTDSHAWLHGKKFALYGDADYVLGMVKFLLELGAEPTDILCNQAN…	MNKKEIAALLDEPACAHNSKAKSGCAKPKPGATAGGCAFDGAQIALLPIADVAHIVHGSIACAGSSWDSRGTRSSGPTLYKMGMTTDLTEQDVIMGRGEKRLFHAIKQAIDTYHPAAVFVYNTCIPAMIGDDIEAVCRQAQTRWGTPVVPVDAAGFYGTKNLGNRIAGETMVKHVCGTREPDPLPPGIEGPGFKVHAITLVGEYNIAGELWHVSPLFDELGLRVLGSLSGDARYREVQTMHRSEVNMMVCSKAMINVARMLKERFGTPWFEGSFYGVADVSQALRDFARIIEDPDLTARTETLIAREEAAIHARLEPWRARLAGRKVLLYTGGVKSWSIISALQDLGMTVVATGTRKSTEDDKARIRELMGEDAVMIEDGNPRALLKIVHDQGVDILIA…	MPEILKRSKALSVGPLKASATIGAALAFLGMRRAIPMLHGSQGCTAFGKVFFVRHFREPIPIQSTAMEQVSAIMGANENVIEGLRVLCEKNHPDLIGVPTTGLAEAQGADIHMAVREFRAKHPEFDQIPVVAVATPDFSGCLESGFALAVHAIIEALVPTADLAGTRPGRRRRQVNVLAGSALTPGDLEHLKEIIESFGLRPLVLPDLSDSLDGHLPPEEFNPLTIGGTLVSELATLGDAVATLVIGASMDHAADLLHQRTGVPDHRFAHLMGLDAVDALVQTLASISGNPVPERLERSRAQLQDAMLDSHFMLGLTRFAIAAEADLLVGFSQLLAGVGAATVAAATPINTPALAQVRCERVRIGDLEDLEADARDQVAEVLIGSSHAAHTASRLGIPL…	MALKVIGPGAGAPAAGGCASSGCGGSSDALAHLPEHIRAKVHNHPCYSEEAHHHYARMHVAVAPACNIQCHYCNRKYDCANESRPGVVSEVLTPDQAVKKVMAVAANIPQMTVLGIAGPGDPLANPGRTLDTFRQLSEKAPDIKLCVSTNGLALPETVDELCAHNIDHVTITINCVDPDVGVKIYPWIFWKGRRVKGRKGVAILIEQQQKGLEMLVARGVLVKVNSVLIPGVNDEHLKEVSRVVKAKGAFLHNVMPLIAEPEHGTFYGVMGQRGPTHEELQALQDACAGDMNMMRHCRQCRADAVGMLGEDRGHEFTLDKIETMEIDYGQAMERRRQVHAAIEANREAQRKKSGETFISPASIKRTRKETRPVLMAVATTGGGVINQHFGHAREFLIYE…
155	Chlorobaculum parvum (strain NCIB 8327) (Chlorobium vibrioforme subsp. thiosulfatophilum (strain DSM 263 / NCIB 8327))	B3QQ12	B3QQ15	B3QQ16	B3QQ17	B3QQ18	B3QQ19	MRKVAIYGKGGIGKSTTTQNTVAGLAEAGKKVMVVGCDPKADSTRLLLGGLQQKTVLDTLREEGEEVELEDIIKEGYKGSRCTESGGPEPGVGCAGRGIITSVNLLEQLGAYDDEWNLDYVFYDVLGDVVCGGFAMPIRDGKAEEIYIVCSGEMMAMYAANNICKGILKYADAGGVRLGGLICNSRKVDNEREMIEELARRIGTQMIHFVPRDNFVQRAEINRKTVIDYDPTHPQADEYRALARKIDENKMFVIPKPLEIDELESLLIEFGIAN	MPAKVNLPDPASITEELINKYPAKVAKKRRKSIVANDPDTIPEVQANVRTVPGIITQRGCSYAGCKGVVLGPTRDIVNIVHGPIGCSFYAWLTRRNQTRPETPEHENYITYCFSTDMQEEHVVFGGEKKLKVAIQEAYDLFHPKAIAIFSTCPVGLIGDDVHAVSREMKEKLGDCNVFGFSCEGYRGVSQSAGHHIANNGVFKHMVGNNNEIKPGKFKINLLGEYNIGGDAFEIERLLEKSGITLIASFSGNSTVGAMENAHTADLNIVQCHRSINYMGDMMETKYGIPWMKVNFVGVESTAKSLRKIAEYFGDAELKAKVEEVIAEEMPAVKEIIEEIRPRTEGKTAMLFVGGSRAHHYQDLFNELGMTTLSAGYEFAHRDDYEGREVLPNIKIDADS…	MLLRHTSKEVKEREGLTINPAKTCQPIGAMYAALGIHGCLPHSHGSQGCCSYHRSTLTRHYKEPVMAATSSFTEGASVFGGQANLLSAIETIFSVYDPEVIAVHSTCLSETIGDDLQQITKKASDDGKIPEGKYVIYASTPSFVGSHVTGYANMVVGMTEQFAVSTGEKNDKVNIIAGWMEPSDMREIKSLASRLGVKIVLFPDTSDVLDAPQTGKHEFYPKGGITIDELKTVGDSKSSIAVGCITAEPAAVALDKKCKVPFETVDMPIGLSATDRFIMALSKAGGVEVPAELTAERGRLVDVMADMEQYFYGKKVALFGDPDQLMPLTEFLLDLGMVPKHIVSGTPGLRFEKRMKEILERAPGANFKNGPQADMFLMHQWIKNEPVDLLIGNTYGKYI…	MKGKEVMDTQNISLLEGRQKQVYEKTAGAPEGDIACEKTSLSGSVSQRACVFCGSRVVLYPVADAIHIVHGPIGCAAYTWDIRGAVSSGPELHRLSFSSDLQEMDVIYGGEKKLYKSLIELIDQYQPKAAFIYSTCIIGLIGDDIDAVCKKVAKEKGIPVLPVHSEGFKGTKKDGYKAACNALMKLIGQGSTEGISKYSINILGEFNLAGEAWIIREYYEKMGIQVVATMTGDGRIDDIRRSHGASLNVVQCSGSMTTLAKEMEEKYGIPYIRVSYFGFEDMSKSLYDVAQHFPERPDIMEKAKEIVRDEIKQYYPEMQKFKAALTGKKAAIYVGGAFKTFSLIKALRTVGMSVVLAGSQTGNKQDYKNLKEMCDEGTVIVDDSNPVELSKFILEKEAD…	MTTNASTMTAKTATQNACKLCTPLGACLAFRGIEKCVPFLHGSQGCATYIRRYLISHYKEPIDIASSNFNEETAVFGGSHNLKLGLKNVTQQYKPQVIGIATTCLSETIGDDVPMILKDYKAIMGEADLPTMIFASTPSYTGSHIDGFHTAVRSAVQTFATGGAKKNMLNLFSGMISPADIRYLKEILKEFGMPFMLLPDYSQTLDGGPWGEYHRIPPGGTPTSAIADSGSAAASIEFGSTLEAKKSAAGYLEETFGVPRHSMPLPIGIKATDRFFALLEELTEKPMPEKYEDERRRLVDAYADGHKYVFGRKAILYGEEDLVISMAAFLREIGVVPVLCASGGKSGLMKKRMLELIPDLEELEIQVREGVDFVDIENEAKVLKPDFLIGNSKGFTMSR…	MTLNIQNHPCFNDSARHTFGRIHLPVAPKCNIQCNYCNRKFDCMNENRPGVSSKVLSPKQALYYLDNAIKLSPNISVVGIAGPGDPFANPEETMETLRLVREKYPDMLLCVATNGLDVLPYIEELAELKVSHVTLTINAIDPEIGQEIYAWVRYQKRMYRDRQAAELLLENQLAALQKLKRFGVTAKVNSIIIPGINDKHVVEVARQVASMGADILNALPYYNTTETVFENIPEPDPMMVREIQDEAGKLLPQMKHCARCRADAAGIIGEINSDEMMQKLAEASLMPKNPDEHRPYIAVASLEGVLINQHLGEADRFLIYELNEDKKGCTLVDSRPAPPAGGGKARWEALAAKLSDCRAVLVNSAGDAPQMVLKASGVDVMSLEGVIEEAVYGVFTGQD…
156	Chlorobaculum tepidum (strain ATCC 49652 / DSM 12025 / NBRC 103806 / TLS) (Chlorobium tepidum)	Q8KC92	Q8KC89	Q8KC88	Q8KC87	Q8KC86	Q8KC85	MRKVAIYGKGGIGKSTTTQNTVAGLAEAGKKVMVVGCDPKADSTRLLLGGLQQKTVLDTLREEGEEVELEDIIKEGYRNTRCTESGGPEPGVGCAGRGIITSVNLLEQLGAYDDEWELDYVFYDVLGDVVCGGFAMPIRDGKAEEIYIVCSGEMMAMYAANNICKGILKYADAGGVRLGGLICNSRKVDNEREMIEELARRLGTQMIHFVPRDNFVQRAEINRKTVIDFDPTHPQADEYRALAKKIDENKMFVIPKPLEIDELESLLIEFGIAN	MEAKVLIPDPSKIKEELINKYPAKVAKKRSKSIVVNDPEIVPEVQANVRTVPGIITQRGCAYAGCKGVVLGPTRDIVNIVHGPIGCSFYAWLTRRNQTRPETPEHENYITYCFSTDMQEEHVVFGGEKKLKVAIQEAYDLFHPKAIAIFSTCPVGLIGDDVHAVAREMKEKLGDCNVFGFSCEGYRGVSQSAGHHIANNGVFKHMVGNNNEVKPGKFKLNLLGEYNIGGDAFEIERLLEKCGITLVASFSGNSTVGAIENAHTADLNVIMCHRSINYMGDMMETKYGIPWMKVNFVGAESTAKSLRKIAEYFGDEELKAKVEEVIAEEVPAVKAIIDEIRPRTEGKTAMLFVGGSRAHHYQDLFSELGMTTIAAGYEFAHRDDYEGREVLPKIKIDADS…	MLLRHTTKEVKEREGLTINPAKTCQPIGAMYAALGIHGCLPHSHGSQGCCAYHRSTLTRHYKEPVMAATSSFTEGASVFGGQANLLSAIETIFTVYDPEVIAVHSTCLSETIGDDLQQITKKASDDGKIPEGKYVIYASTPSYVGSHITGYANMVTSMTEQFAVSTGEKKDQVNVIAGWMEPSDMREIKSLASRLGVKIVLFPDTSDVLDAPQTGKHEFYPKGGITINELKSAGDSKCSLAVGCISAEPAAIALEKKCKVPFETVDMPIGLSATDRFIMALSKAGSVKVPDEITAERGRLVDVMVDMEQYFYGKKVALFGDPDQLIPLTEFLLDLGMIPAHIVSGTPGLRFEKRMKEILERAPGANFRNGPQADMFLMHQWIKNEPVDLLIGNTYGKYI…	MDTQKISLLEGREKQVYEKTAGGVEVDIACDKTSLSGSVSQRACVFCGSRVVLYPVADAIHIVHGPIGCAAYTWDIRGAVSSGPELHRLSFSTDLQEMDVIYGGEKKLYKSLIELIDQYQPNAAFIYSTCIIGLIGDDIDAVCKKVAKEKGIPVLPVHSEGFKGTKKDGYKAACMALMKLIGQGSTEGISKYSINILGEFNLAGEAWIIREYYEKMGIEVVATMTGDGRIDDIRRSHGASLNVVQCSGSMTTLAKEMEEKYGIPYIRVSYFGFEDMSKSLYDVAQHFPERPDIMEKAKEIVRDEIRKYYPEMQKFKAALAGKKAAIYVGGAFKTFSLIKALRTIGMSVVLAGSQTGNKQDYKNLKEMCDEGTVIVDDSNPVELSKFVLEKEADLLIGGV…	MTTNASAMTAKTATQNACKLCTPLGACLAFRGIESCVPFLHGSQGCATYIRRYLISHYKEPIDIASSNFNEETAVFGGSHNLQLGLKNVTQQYKPQVIGIATTCLSETIGDDVPMILKDYKAIMNDPNLPTMIFASTPSYSGSHIDGFHTAVRSAVKTFAVGGAKKNLLNLFSGMISPADIRYLKEILKEFGMPFMLLPDYSQTLDGGPWGEYHRIPPGGTPTSAIADSGSAAASIEFGSTLEAKKSAAGYLEAEFGVPRHQLPLPIGIKATDRFFALLEELTEKPMPEKYEDERRRLVDAYADGHKYIFGRKAMLYGEEDLVISMAAFLREIGVVPVLCASGGKSGQMKQRMLELIPDMDEQGIEACEGVDFVDIEHEAERLKPDMLIGNSKGFTMSK…	MTLNIKNHPCFNDSSRHTYGRIHLPVAPKCNIQCNYCNRKFDCMNENRPGITSKVLSPRQALYYLDNALKLSPNISVVGIAGPGDPFANPEETMETLRLVREKYPEMLLCVATNGLDMLPYIEELAELQVSHVTLTINAIDPEIGQEIYAWVRYQKKMYRDRQAAELLLENQLAALQKLKRYGVTAKVNSIIIPGVNDQHVIEVARQVASMGADILNALPYYNTTETVFENIPEPDPMMVRKIQEEAGKLLPQMKHCARCRADAVGIIGEINSDEMMAKLAEAALMPKNPDEHRPYIAVASLEGVLINQHLGEADRFLVYALDEEKKSCTLVDSRQAPPPGGGKLRWEALAAKLSDCRAVLVNSAGDSPQSVLKASGIDVMSIEGVIEEAVYGVFTGQN…
157	Chlorobium chlorochromatii (strain CaD3)	Q3AR70	Q3AR67	Q3AR66	Q3AR65	Q3AR64	Q3AR63	MRKVAIYGKGGIGKSTTTQNTVAGLAEMGKKVMVIGCDPKADSTRLLLGGLQQKTVLDTLREEGEEVELEDIIKEGYRNTRCTESGGPEPGVGCAGRGIITSVNLLEQLGAFDDEWNLDYVFYDVLGDVVCGGFAMPIRDGKAEEIYIVCSGEMMAMYAANNICKGILKYADAGGVRLGGLICNSRKVDNEREMIEELARRIGTQMIHFVPRDNFVQRAEINRKTVIDYDPTHGQADEYRALAQKINDNKMFVIPKPLEIEELESLLIEFGIAN	MEEKLMTSDPAQVRETLIQKYPPKVAKKRAKSIVINDPEIVPEVQANVRTVPGIITQRGCAYAGCKGVVLGPTRDIVNIVHGPIGCSFYAWLTRRNQTRPESPEHANYITYCFSTDMQEENVVFGGEKKLKVAIQEAYDLFHPKSIAIFSTCPVGLIGDDVHAAAREMKEKFGDCNVFGFSCEGYRGVSQSAGHHVANNGVFKHMVGRDNTVKPGKFKLNLLGEYNIGGDAFELERIFERVGITLVASFSGNSTVGALENSHTADLNIIMCHRSINYMGDMMETKYGIPWMKVNFVGAQSTAKSLRKIGEYFGDEELKARIEAVIAEEMPKVEAVINEIRPRTEGKTAMLFVGGSRAHHYQDLFTELGMTTIAAGYEFAHRDDYEGREVLPKIKIDADS…	MLPLFSYEKDDNTGALVSTHKQEKTQMLLRHTPKEVKEREGLTINPAKTCQPIGAMYAALGIHGCLPHSHGSQGCCSYHRSTLTRHYKEPVMAATSSFTEGASVFGGQANLLSAIETIFSVYDPDIIAVHSTCLSETIGDDLQQITKKASDDGKIPAGKYVIYASTPSFVGSHVTGYSNMVAGIAEQFAQVSDTKTDQINIVAGWMEPSDMREIKRLSSELGVKIVLFPDTSDVLDAPQTGKHVFYPKGGTTIDELKSIGSSKCSLALGCISAEPAAIAIEKKCKVPFETVDMPIGVSATDRFLMALSKAAHVQIPAHITADRGRLVDVMTDMEQYFYGKKVALFGDPDQLIPLTEFLLDLGMKPTHIVSGTPGMRFEKRMKEILKRAPYANFKNGLGA…	MDSIGILEARQKQVIEKKAGESQPEIACDTTSLSGSVSQRACVFCGSRVVLYPVADAIHLVHGPIGCAAYTWDIRGAVSSGPELHRLSFSTDLHEMEVIYGGEKKLYSSLKELIAQYQPKAAFIYSTCIVGLIGDDIDAVCKKVEKETGIPVLPVHSEGFKGTKKDGYKAACFSLMKLIGTGSTEGISKYSINILGEFNLAGEAWMIRQYYENMGVEVVATLTGDGRIDAIRRAHGASLNVVQCSGSMTWLAKEMEAKYGIPFIRVSYFGIEDMSKSLYDVARHFEDRPEIMEATKKIVSDEVTKLYPSLQKFKKALQGKKAAIYVGGAFKTFSLIKALRSIGMSVVLAGSQTGNKDDYNRLKEMCDEGTIIVDDSNPVELSKFILEKEADLLIGGVKE…	MKHEHAKSVTQNACKLCNPLGACLAFRGIEQCVPFLHGSQGCATYIRRYLISHYKEPIDIASSNFNEETAVFGGSHNLKVGLKNVSQQYKPQVIGIATTCLSETIGDDVPRILREYQKEFKNGTPMPLLIHASTPSYQGSHIDGFHAAVHAAIKTLATKGQKQEQINLFPNMVSPADLRHLKEIFADFEIPLMMLPDYSQTMDGGPWAEYHRIPPGGTPATAIADSANSRASIEFGSTIEANKSAAHYLDVMFGIPAYRMALPIGIKASDRFFSLLETLSEKGRPEKYDDERRRLVDAYADGHKYVFEKKVILYGEEDLVVAITAFLREIGMIPVLCASGGKSGMLKERIAEIVPDMEELGIKVRDGVDFVDIEDEAKVLHPDLLMGNSKGFTMSRKNE…	MKQDITKHPCFNDSARHTFGRIHLPVAPKCNIQCNYCSRKFDCMNENRPGVTSKVLSPQQALYYLDQAMELSPNIAVVGIAGPGDPFANPDETMETLRLVRAKYPEMLLCVATNGLDLLPYIDELARLQVSHVTITINAIDPEIGQEIYAWVRYNKKMYRGKDAAKVLINNQLEALKRLKEVGVTAKVNSIIIPGINDAHVITVASKVAELGADILNCLPYYNTKETVFENIDEPSPELVFEIQKATSEFLPQMKHCARCRADAVGIIGEINSPEIMEKMAEVAAMAKNPFEQRPYIAVASMEGVLVNQHLGEADRLLVYGIDEQGDCVLVDSRQTPPAGGGNERWEALANLLSDCRTVLVSGIGNSPKKVLNNNGVEVLVMEGVIAEAVYALFNGHDM…
158	Chlorobium ferrooxidans DSM 13031	Q0YUZ0	Q0YUY7	Q0YUY6	Q0YUY5	Q0YUY4	Q0YUY3	MRKVAIYGKGGIGKSTTTQNTVAGLAEMGKNVMVIGCDPKADSTRLLLGGLQQKTVLDTLREEGEEVELEDIIKEGYRNTRCTESGGPEPGVGCAGRGIITSVNLLEQLGAFDDEWNLDYVFYDVLGDVVCGGFAMPIRDGKAEEIYIVCSGEMMAMYAANNICKGILKYADTGGVRLGGLICNSRNVDNERQMIEELAKKIGTQMIHFVPRNNFVQRAEINRKTVIEYDPTHEQADEYRALAQKIHDNKMFVIPKPLEIEELEALLIEFGIAN	MEANTHFPDPSQVREELIQRYPTKVAKKRAKSIIVNDPQIIPEVQANVRTVPGIITQRGCSYAGCKGVVLGPTRDIVNIVHGPIGCSFYAWMTRRNQTRPESLEDANFIPYCFSTDMQEENIVFGGEKKLKQAIQEAYDLFHPKSIAIFSTCPVGLIGDDVHAASREMKEKLGDCNVFGFSCEGYRGVSQSAGHHIANNGVFKHMVGRDNTPSEGKFKLNLLGEYNIGGDAFEIERIFEKAGLTLISSFSGNSTVKQLENSHMADLNVIQCHRSINYMGDMMETKYGIPWMKVSFVGAESSAKSLRKIAEYFGDEELKAKVEAVIAEEMPKVKAIIDEILPRTKGKTAMLFVGGSRAHHYQDLFTELGMTTVAAGYEFAHRDDYEGREVLPNIKIDADS…	MLLRHTTKEVKEREGLTINPAKTCQPIGAMYAALGVHGCLPHSHGSQGCCSYHRSTLTRHYKEPVMAATSSFTEGASVFGGQANLLAAIETIFSVYDPDIIAVHSTCLSETIGDDLQQITRKARDDGKIPEGKHVIFASTPSFIGSHVTGYANMVAGIADQFAVSTGSKKNQINIIAGWMEPSDMREIKRLSKELGVNIVLFPDTSDVLDAPQTGTHVFYPKGGTTVAELQSTGDSLSSLALGSISAEPAAIALEKKCKVPFETLDMPIGLRATDRFIMALSKAGNVTVPDEITADRGRLVDVIADMEQYLYGKRVALFGDPDQIIPLTEFLLDLNMKPVHIVSGTPGQRFEKQMRQILDERSPETKFKNGIGADMFLLHQWMKNEPVDLLIGNTYGKY…	MEHIGILEGREKQVFEKKIGAELSDIACETSSLSGSVSQRACVFCGSRVVLYPVADAIHIVHGPIGCAAYTWDIRGAVSSGPELHRLSFSTDLQEMDVIYGGEKKLYLSLIELIEQYKPKAAFIYSTCIVGLIGDDIDAVCKKVAAETGIPVLPVHSEGFKGTKKDGYKAACFALMKLIGTGSTEGISKLSINILGEFNLAGEAWIIRKYYERMGIEVVSTLTGDGRIDAVKRAHGASLNVVQCSGSMTSLAKDMEEKYGIPYIRVSYFGIEDMSKSLYDVALHFPDHPEIMEAAKQVVSEEVKKLYPELQKFKKALTGKKAAIYVGGAFKTFSLIKALRSIGMSVVLAGSQTGNKDDYKRLKEMCDEGTVIVDDSNPVELSKFILEKEADLLIGGVKE…	MKHAKTATQNACKLCNPLGACLAFRGIENCVPFLHGSQGCATYIRRYLISHYKEPIDIASSNFHEESAVFGGSHNLQVGLKNVTAQYKPEVIGIATTCLSETIGDDVPMILREYTKTYRNGTPMPIMIHASTPSYQGSHIDGFHAAVRATVVTLAEKGERQNLVNMFPNMVSPADLRYLKEIFTDFRLPCMLLPDYSQTMDGGPWGEYHRIPPGGTPASAIANAGKATASIEFTSTLAASKSAAGYLEEAFGVPRHQLSLPIGIKESDKFFDLLETLTEQPRPEKYEDERRRLVDAYADGHKYVFEKKVILYGEEDLVVAMTAFLREIGMMPVLCASGGKSGQLKQRLIELIPDLEEQGIKVREGVDFMDIEDEAKILKPDFLIGNSKGYTMSRKNNIP…	MTLKIANHPCFNDASRHKFGRIHLPIAPKCNIQCNYCNRKFDCMNENRPGVTSKILSPQQAMHYLDQAMILSPNIAVVGIAGPGDPFANPNETMETLRLVRAKYPEMLLCVATNGLDLLPYIDELAELQVSHVTITINAIDPEIGSEIYAWVRYNKKMYRDIDAARVLIGNQLEALKRLKEAGVTAKVNSIIIPGINDTHVIEVARKVAELGADILNCMPYYSTTETVFENIPEPSVDMVAEIQKATSEYLPQMKHCSRCRADAVGIIGEINSEEMMQKLAEAAALPKNPTDVRPFVAVSSLEGVLINQHLGEAERFLIYGMDYDKNECVLVDSRTAPPTGGGQQRWEELAGILKDCRALLVNGAGGSPTKVLNEHGIEVMVLEGIIEEAVYGVFCGQD…
159	Chlorobium limicola	A0A101JUM7	A0A101JUH3	A0A101JUI6	A0A101JUD4	A0A101JUE8	A0A124GAU1	MRKVAIYGKGGIGKSTTTQNTVAGLAEMGKKVMVVGCDPKADSTRLLLGGLQQKTVLDTLREEGEEVELEDIIKEGYRNTRCTESGGPEPGVGCAGRGIITSVNLLEQLGAYDEEWDLDYVFYDVLGDVVCGGFAMPIRDGKAEEIYIVCSGEMMAMYAANNICKGILKYADAGGVRLGGLICNSRKVDNEREMIEELAKKIGTQMIHFVPRDNFVQRAEINRKTVIDYDPTHGQADEYRALARKIDENEMFVIPKPLEIEELESLLIEFGIAN	MEANIHFPDPSKVREELTQRYPAKVAKKRTKSIIINDPETIPEVQANVRTVPGIITQRGCSYAGCKGVVLGPTRDIVNIVHGPIGCSFYAWLTRRNQTRPETPEHENYITYCFSTDMQEENVVFGGEKKLKQAIQEAYDLFHPKSIAIFSTCPVGLIGDDVHVASKEMREKFGDCNVFGFSCEGYRGVSQSAGHHIANNGVFKHMVGRNNTVKEGKFKLNLLGEYNIGGDAFEIERIFEKAGITLVASFSGNSTVGQLENAHTADLNVIMCHRSINYMGEMMETKYGIPWMKVNFVGAESTAKSLRKIAEYFGDEELKARVEEVIAEEMPKVKAVIDDIRPRTEGKTAMLFVGGSRAHHYQDLFTELGMTTVAAGYEFAHRDDYEGRHVLPSIKVDADS…	MLLRHTPKEVIAREGLTINPAKTCQPIGAMYAALGIHGCLPHSHGSQGCCSYHRSTLTRHYKEPVMAATSSFTEGASVFGGQANLLAAIETIFSVYEPDIIAVHSTCLSETIGDDLQQITKKAKDDGKIPEGKYVIYASTPSFVGSHVTGYANMVTGIAEQFAQSTGEKKEQINIIAGWMEPSDMREIKKLSKELGVKIVLFPDTSDVLDAPQTGKHEFYPKGGTTVEELKSIGDSSSSLALGCISAEPAAIALDKKCKVPFETVDMPIGLSATDRFIMSLSKAAGVEVPDEITAERGRLIDVMTDMEQYFYGKKVALFGDPDQIIPLTEFLLDLNMKPIHIVSGTPGQRFEKRMKEILRRIPEANFKNGLNADMFLLHQWMKNEPVDLLIGNTYGKYI…	MKEEIGILEGRQGQVFEKKSGEAEQLDISCEKTSLSGSVSQRACVFCGSRVVLYPVADALHLVHGPIGCAAYTWDIRGAVSSGPELHRLSFSTDLGEMDVIYGGEKKLYLSLIELIDKYKPKAAFIYSTCIIGLIGDDIDAVCKKVSKETGIPVLPVHSEGFKGTKKDGYKAACTSLMKLVGTGSIEGISPYSINILGEFNLAGEAWIIREYYEKMGIEVVSTMTGDGRVDAVRRAHGATLNVVQCSGSMTTLAKDMEEKYGIPYMRVSYFGIEDMSKSLYDVAKHFSDRPDIMDAAKEIVSKEVAKLYPELQKFKKVLAGKKAAIYVGGAFKTFSLIKALRSIGMSVVLAGSQTGNKDDYERLREMCDEGTIIVDDSNPVELSKFVLEKEADLLIGGV…	MKHAKTATQNACKLCNPLGACLAFRGIEKCVPFLHGSQGCATYIRRYLISHYKEPIDIASSNFNEETAVFGGSHNLQLGLKNVTQQYKPEVIGLATTCLSETIGDDVPMILREYKKAFRNGSPMPVMIHASTPSYQGSHIDGFHAAVRATVATLAVKGAERQHTVNIFPNMISPADIRYIKEILEAFRLPNMLLPDYSKTLDGGPWGEYHRIPPGGTPASTIASAGSASASIEFGATLEAPKSAAGYLESAFGVTRHHMGLPIGVKASDRFFALVEELSGQPVPEKYEDERRRLIDAYADGHKYIFEKRAIVYGEEDLVIAMTAFLLEIGITPVLCASGGKSGLLKKKIRELVPDLDEGEIKIRDGVDFVDIEDEAKVLKPDFLIGNSKGYTMSRKNNI…	MTLNIKNHPCFNDSSRHTFGRIHLPVAPKCNIQCNYCSRKFDCMNENRPGVTSKVLSPRQALYYLQQAMEISPNIAVVGIAGPGDPFANPDETMETLRLVREHYPEMLLCVATNGLDLMPWIDELAELQVSHVTITINAIDPEVGSEIYAWVRHKKKMYRDIEAAKLLIGNQLEALKRLKEVGVTAKVNSIIIPGINDGHVIEVARKVSELGADILNCLPYYQTTETLFENIEEPSPVVVAEIQKATSEFLPQMKHCARCRADAAGIIGEINSEEMMLKLAEAASLPKNPSEHRPYIAVSSIEGALINQHLGEADRFLIYGMDGNSGICSLVDSRPAPLPGGGEQRWEALARILADCRALLVNGAGDSPTKVLNKQGIEVLVMEGMIEDAVHCVFTGQD…
160	Chlorobium luteolum (strain DSM 273 / 2530) (Pelodictyon luteolum)	Q3B2P6	Q3B2P3	Q3B2P2	Q3B2P1	Q3B2P0	Q3B2N9	MRKVAIYGKGGIGKSTTTQNTVAGLAEMGKKVMVVGCDPKADSTRLLLGGLQQKTVLDTLREEGEEVELEDIIKEGYRNTRCTESGGPEPGVGCAGRGIITSVNLLEQLGAYDEEWDLDYVFYDVLGDVVCGGFAMPIRDGKAEEIYIVCSGEMMAMYAANNICKGILKYADAGGVRLGGLICNSRKVDNEREMIEELARKIGTQMIHFVPRDNFVQRAEINRKTVIDYDPTHGQADEYRALARKIDENEMFVIPKPLEIEELESLLIEFGIAN	MEANKTYPDPSAIREELVQKYPAKVAKKRTKSIIINDPETVPEVQANVRTVPGIITQRGCSYAGCKGVVLGPTRDIVNITHGPIGCSFYSWLTRRNQTKPETDADANFITYCFSTDMQEENIVFGGEKKLKVAIQEAYDLFHPKSIAIFSTCPVGLIGDDVHAAAREMKEKLGDCNVFGFSCEGYRGVSQSAGHHIANNGVFKHMVGRNNEKKEGKFRLNLLGEYNIGGDAFEIERIFKKCGITLVSSFSGNSTVGQLENAHMADLNVIMCHRSINYMGEMMETKYGIPWMKINFVGAESSAKSLRRIAQYFGDEGLKAKVEEVIAEELPKVKAVIDEIRPRTEGKTAMLFVGGSRAHHYQDLFTELGMTTVAAGYEFAHRDDYEGREVLPGIKIDADS…	MLLRHTTSEVKEREGLTINPAKTCQPIGAMYAALGIHGCLPHSHGSQGCCAYHRSTLTRHYKEPVMAATSSFTEGASVFGGQANLLAAIDTIFSVYDPDIIAVHSTCLSETIGDDLQQITRKALDDGKIPEGKYVIYASTPSFIGSHVTGYANMVAGMASQFAVSTGEKKDQVNLVAGWMEPSDMRELKRISKEMGAKIVLFPDTSDVLDAPQTGKHVFYPKGGVTVPELKSTGDSKFTLALGCISAEPAAIALDKKCSVPFETVDMPIGLSATDRFIMALSKAAGVKVPDSITAERGRLVDVMTDMEQYFHGKKVALFGDPDQLIPLTEFLLDLGMKPRHIVSGTPGGRFDKRMKEILERAPGANFKNGLNADMFLLHQWIKNEPVDLLIGNTYGKYI…	MEQIGILEGREKQIFEKKDGGQAFDISCETTSLSGSVSQRACVFCGSRVVLYPVADALHLVHGPIGCAAYTWDIRGAVSSGPELHRLSFSTDLREMDVIYGGEKKLYASLIELIEKFSPKAAFIYSTCIIGLIGDDIDAVCRKVAKETGIPVLPVHSEGFKGTKKDGYKAACTALMKLVGTGPIEDISPYSINILGEFNLAGEAWIIRKYYEEMGIEVVSTMTGDGRVGAVRRAHGATLNVVQCSGSMTSLAKDMEAKYGIPYIRVSYFGIEDMSAALYDVAKHFPDRPEIMEKAKEIVSREVRNLYPKLQKFKAALSGKKAAIYVGGAFKTFSLIKALRSVGMSVVLAGSQTGNKEDYLALKEMCDEGTVIVDDSNPVELSKFILEKEADLLIGGVKE…	MKHAKTATQNACKLCNPLGACLAFRGIEKCVPFLHGSQGCATYIRRYLISHYKEPIDIASSNFNEETAVFGGSHNLKLGLKNVTQQYLPEVIGIATTCLSETIGDDVKGILREYMKESISRTGEPILIHASTPSYQGSHIDGFHAAVRAAVETLAEKGVPRNLLNLFPNMVSPADLRHLQEILDDFQLPSMILPDYSKTLDGGPWAEYHRIPPGGTPAAAIATSASAIGSIEFGSTLEASKSAAGWLESKFGVPRYHLPLPIGIRESDRFFGLLEAISQKPRPEKYDDERRRLVDAYSDGHKYVFDKAAIVYGEEDLVISMTAFLQEIGIRPVLCASGGKSGLMRKKLEALIPDLDGEGIKVRDGVDFADIEDEAALLRPDLLIGNSKGYTMSRKSGIP…	MQLKLENHPCFNDSARHKFGRIHLPVAPKCNIQCNYCNRKFDCMNENRPGVSSRLLSPGQALHYLKQAVLLSPNISVVGIAGPGDPFANSEETMETLRLVRKEFPEMLLCVATNGLNLMPFIPELKELEVSHVTITINAIDPAIGAEIYAWVRHEKRMHRDIEAAELLIGNQLAALSALKAAGITAKVNTIIIPGVNDRHVLAVAEKVSELGADILNCLPYYNTKETVFENIEEPPADMVADIQKATSAFLPQMKHCARCRADAVGIIGEMNSEAMTEKLHEAARLPKNPSETRPYLAVTSLEGVLVNQHLGDADRFLVYGMDPATGTCSLIDSRPAPKPGGGQHRWEAVADLIGDCRALLCSSAGDSPTKVLNTKGIEVMVLEGVIEDAVTGLFKGED…
161	Chlorobium phaeovibrioides (strain DSM 265 / 1930) (Prosthecochloris vibrioformis (strain DSM 265))	A4SFU6	A4SFU9	A4SFV0	A4SFV1	A4SFV2	A4SFV3	MRKVAIYGKGGIGKSTTTQNTVAALAEMGKKVMVVGCDPKADSTRLLLGGLQQKTVLDTLREEGEEVELEDIIKGGYKNTRCTESGGPEPGVGCAGRGIITSVNLLEQLGAYDDEWELDYVFYDVLGDVVCGGFAMPIRDGKAEEIYIVCSGEMMAMYAANNICKGILKYADAGGVRLGGLICNSRQVENEKAMIEELARKIGTQMIHFVPRDNFVQRAEINRKTVIDYDPTHKQADEYRALAQKINDNKMFVIPKPLEIEELESLLIEFGIAN	MESKTQFPDPSQVREELIEKYPAKVAKKRNKSIIINDPETVPEVQANVRTVPGIITQRGCSYAGCKGVVLGPTRDVVNITHGPIGCGFYSWLTRRNQTKPETDADANFITYCFSTDMQEENIVFGGEKKLKVAIQEAYDLFHPKAIAIFSTCPVGLIGDDVHAASREMKEKFGDCNVFGFSCEGYRGVSQSAGHHIANNGIFKHMVGRNNEIKEGKFKLNLLGEYNIGGDAFEIERIFNKCGLTINSSFSGNSTVGQLENAHMADLNAIMCHRSINYMGDMLETKYGIPWMKINFIGAESSAKSLRKIAEYFGDAELKARVEEVIKEEMPKVKEVIDEILPRTSGKTAMLFVGGSRAHHYQDLFSELGMTTVAAGYEFAHRDDYEGREVLPNIKVDADS…	MLLRHTTKEVKVREGLTINPAKTCQPVGALYAALGIHGCLPHSHGSQGCCAYHRSMLTRHYKEPVMAATSSFTEGASVFGGQANLLASIDTIFSVYDPDIIAVHSTCLSETIGDDLQQITKKAKDDGKIPEGKHVIYASTPSFVGSHVTGYANMVVGMAEQFAESTGEKKEQVNLIAGWMEPSDMREIKKISKELGARIVLFPDTSDVLDAPQTGKHEFYPKGGVTIPELKSTGDSLSSIALGCISAEPAAVALDKKFGVPFETVDMPIGISATDRFIMALSKAAGVSVPDEITSERGRLLDAMTDMDQYFYGKKVALFGDPDQLIPLTEFLLDLGMLPIHIVSGTPGKRFEKRMAEILERSPGANFKNGPGADTFLLHQWMKNEPVDLLIGNSYGKYI…	MEQIQILKDREKQIFEKKDGGAAFDLSCETTSLSGSVSQRACVFCGSRVVLYPVADALHLVHGPIGCAAYTWDIRGSVSSGPELHRLSFSTDLQETDVIFGGEKKLYASLIELIEQYQPKAAFIYSTCIIGIIGDDIDAVCRKVAKETGIPVLPVHSEGFKGTKKDGYRAACISLMKLVGTGETDDISPYSLNILGEFNLAGEAWIIREYYERMGLQVVSTMTGDGRVDAVRKAHGAALNVVQCSGSMTSLAQDMEKKYGIPFMRVSYFGIEDMASALYDVAKHFPDRPDIMEKAREIVKSEVETLYPQLQKFKAALSGKKAAIYVGGAFKTFSLIKALRSLGMSVVLAGSQTGNSEDYRNLKEMSDEGTVIVDDSNPVELSKFILEKEADLLIGGVKE…	MKHAKTATQNACKLCNPLGACLAFRGIENCVPFLHGSQGCATYIRRYLISHYKEPIDIASSNFNEDTAVFGGSHNLKLGLQNVTQQYRPEVIGLATTCLSETIGDDVKGILREYKKEQMNAAPMPVMIHASTPSYQGTHIDGFHGAVHAAVQTLAEQGTPQQLVNLFPNMVSPADLRHLREIFSDFSLPCMMLPDYSKTLDGGPWAEYHRIPPGGTPASAISLSGSAIGSIEFTSILADAKSPAAWLEEKFGVTRYQLPMPIGIRETDRFFSLLETISQKAQPEKYDDERRRLVDAYADGHKYVFDKKVIVYGEEDLVISMTAFLREIGMVPVLVASGGKSGLLKKKLQELVPDLEETGIKVRDGVDFVDIEDEAKLLAPDFLIGNSKGYTMSRKNDIP…	MALKLENHPCFNDASRHTFGRIHLPVAPKCNIQCNYCNRKFDCMNENRPGVSSKLLSPGQALHYLKAAVELSPNISVVGIAGPGDPFANPDETMETLRLVRKEYPEMLLCVATNGLNLLPYIDELAELEVSHVTITINAIDPAVGAEIYAWVRHEKKMHRDIEAAELLIGKQLEGLKELKARGITAKVNTIIIPGVNDHHVETVARTVASLGADILNCLPYYNTKETVFENIDEPTPAMVTEIQKTTSEYLPQMKHCARCRADAVGIIGEMNSDDMMEKLSEASRLPKNPDDNRPYLAVASMEGVLVNQHLGEADRFLIYGFDSKSNTCRFIETRPAPPTGGGNERWEALAELFSDCRGVLSSGAGGSPTKVLNASGIEVMVLEGVIEDAIGGIFRGED…
162	Chloroherpeton thalassium (strain ATCC 35110 / GB-78)	B3QXX1	B3QXW8	B3QXW7	B3QXW6	B3QXW5	B3QXW4	MRKVAIYGKGGIGKSTTTQNTVAGLAEMGKKVMVVGCDPKADSTRLLLGGLIQKTVLDTLREEGEDVELDDIIKEGYSATRCVESGGPEPGVGCAGRGIITSVNLLEQLGAYDDEWNLDYVFYDVLGDVVCGGFAMPIRDGKAEEIYIVVSGEMMAMYAANNICKGILKYADAGGVRLGGLICNSRKVDNEQEMIQELARQLGTQMIHFVPRDNMVQRAEINRKTVIDYDPTHSQADEYRTLAKKIDENEMFVIPKPLEIDALEKLLVDFGIAN	MSVARQYPAPSEVKEELLKKYPTKVAKKRSKSIVLNDPDQPKEIQANIRTVPGIITQRGCCYAGCKGVVLGPTRDILNIVHGPIGCSYYAWLTRRNQTKPETAEEANYVPYCFSTDMQEDHVVFGGEKKLTKAIEEAYEIFKPKAIAIHSTCPVGLIGDDVHAVARAMTAKLEDCNVFGFSCEGYKGVSQSAGHHIANNGLFKHVVGKDNTVREGKFRINLLGEYNIGGDSFELERLFEECGITLVSTYSGNSTYLDLMNSHMVDLNLVMCHRSINYIGEMMETKYGVPWLKVNFIGAESTAKSLRKMAEYFGDEELKAKVEEVCERELAKTTAALAASKPKTEGKLAMLFVGGSRAHHYQELFKELGMKTIAAGYEFAHRDDYEGREIIPNIKIDADS…	MLLRHTTAEVKEREGLTINPAKTCQPIGALYAALGIHGCLPHSHGSQGCCAYHRSMLTRHFKEPVMAATSSFTEGASVFGGQANLLQAINNIFTIYEPDVIAVHSTCLSETIGDDLQQIVTKAKDEGKVPEGKFVIHASTPSFVGSHVTGYSNMVAAMATQFAESTGEKNGQINIVAGWMEPSDMREIKRLSKELGAKILLFPDMTDVLDTPQTGKFDMYPKGGVTVPQMKSLGDAECSISLGTYTAEAGAIALDKKHKVPFESLDIPIGIDATDRFMMALAKAAGVEIPEEVTRERGRLVDMLTDMQQYFHGKKVAIYGDPDHIIPLTEFLVSLDMKPVHIVSGTPGKRIEQRLREILAETVPNANVKNGPQADLFLLHQWIKNEPVDLLIGNSHGKF…	METIGILEGRRRQIYEKKSQTESFDITCDTKSLSGSVSQRACVFCGSRVVLYPVADALHLVHGPIGCAAYTWDIRGAVSSGPELHRLSFSTDLKEMDVIYGGEKKLYKSLIELIDQYNPKAAFIYSTCIIGLIGDDIDAVCKKVSQEKGIPVLPVHSEGFKGTKKDGYKAACLALMKIVGTGSTEGISKYSINILGEFNLAGEAWIIKDYYNQMGIEVVSTMTGDGRVDDIRRSHGASLNVVQCSGSMTKLAQMMKERYGIPFIRVSYFGIEDMSQALYDVAKHFNDKPEIMEAAKKLVSSEVMELYPKLQKFRKALSGRRAAIYVGGAFKAFSLIKALRYLEMDVVLAGSQTGNKDDYLGLKEMCDEGTVIVDDSNPVELSKFVLEKEADLIIGGVKE…	MSTAKTATQNACKLCNPLGACLVFRGIEKCVPFLHGSQGCATYIRRYLISHYKEPVDIASSNFSEDTAVFGGSQNLKIGLKNVTKQYKPAVIGLATTCLSETIGDDVPMILREYVNEFKNGSPMPIMIHASTPSYQGSHIDGFHAAVRASVQTLAERGIANEHVNIFPNMVSPADMRYLKEIFKEFGLPFVMLPDYSQTLDGGPWGEYHRIPPGGTPVSEIVKTGFAKASIEFGATLENDKGAAGFLEEKLGVPRRKLGLPIGIKESDRFFALLEELSGKSLPEKYEDERRRLVDAYADGHKYVFEKRAIVYGEEDFVVSIAQFLREIGVIPVVCASGGKSGFLKKRIKEAIPDYEEMEIFVRDGIDFMDISDEAARLSPDFLIGSSKGYSISRKLNIP…	MKLPLEKHPCFNDNSRHQFGRIHLPVAPKCNIQCNFCNRKFDCLNENRPGVTSKVLSPEQAVHYLGNALEISPNIAVVGIAGPGDPFANPDETMKTLRLVREKYPEMLLCVATNGLNVLPYIDELAELQVSHVTITINAVSPKVGAEVYAWVRHQKRVLRDEQAAETLLENQLAALKKLKEKGITAKVNTIIIPGINDHHVLEVAKTVSELGADILNTLPYYQNEGTVFENIPEPHPELVKHIQEEAAKFLPQMKHCARCRADAVGVIGEENSRQMMVKLEEAAKMSVNLDENRKYVAVASMEGVLINQHLGEADRFLIYDMKADGSSCKLIGSRPAPPPGGGNKRWDAVGEVLFDCKALLVSSAGDTPKNALGAKGMQVLVMEGVIDEAVTGFFKGKD…
163	Chroococcidiopsis sp. CCALA 051	A0A2P8QKU5	A0A2P8QH63	A0A2P8QH93	A0A2P8QH42	A0A2P8QH66	A0A2P8QKT6	MTDNIRQIAFYGKGGIGKSTTSQNTIAGLAELGERIMIVGCDPKADSTRLMLHSKAQTTILHLAAERGAVEDLELEEVLLTGYKDVRCVESGGPEPGVGCAGRGIITAINFLEENGAYEDLDFVSYDVLGDVVCGGFAMPIREGKAQEIYIVTSGEMMAMYAANNIARGILKYAHSGGVRLGGLICNSRKVDQEIELIETLAARLNTQMIHFVPRDNVVQHAELRRMTVIEYAPNCNQANEYRALAKKIKENDKLTIPTPISMDELEELLVEFGILGDDKEYEHLVGKTAEEVAAV	MTPPENTTLEQATTTVDKKALIKEVLEVYPDKAKKKREKHLNVYEEGKSDCGVKSNIKSVPGSMTTRGCAYAGSKGVVWGPIKDMIHISHGPVGCGYYSWSGRRNYYIGTTGIDTFGTMQFTSDFQERDIVFGGDKKLAKLITELDELFPLNRGVSIQSECPIGLIGDDIEAVAKKAAKEIGKTVVPVRCEGFRGVSQSLGHHIANDSIRDWVFPQADKKKKELGIEGTPYDVAIIGDYNIGGDAWSSRILLEEIGLRVVAQWSGDGTLHEMMMTPTVKLNLVHCYRSMNYISRHMEEAYGIPWLEYNFFGPTKIAESLREIASKFDETIQQKAEEVIAKYQAQCDAVIKKYLPRLEGKTVALMVGGLRPRHVVPAFYDLGMKLIGTGYEFGHGDDYKR…	MAQNNIDNIKDHATLFHQDEYQELFQAKKEFEGGHSPEEVARVADWTKTWEYREKNFTREALTVNPAKACQPLGAILAAVGFEGTLPFVHGSQGCVAYFRSHFTRHFKEPFSAVSSSMTEDAAVFGGLNNMIDGLANSYNLYKPKMIALCTTCMAEVIGDDLGAFIKTSKEKGSVPEDFPVPYAHTPSFVGSHITGYDNMMKGILSNLTEGKKQATTNGKINFIPGFETYIGNLREVKRLASLMGVNYTLLADNSDYLDSPNDGEYRMYQGGTPLEDAADSINAEATIAFQAYSTTKTREYITKEWKQTTSVTRPVGIRGTDEFLMKLSELTGQPIPKELEDERGRAVDALTDSQAWLHGKRVALYGDPDLVIGLVQFLLEVGAEPVHIVVTNSNEVFE…	MKITQGKINELLSEPGCEHNHHKQGQKKNKSCQQQAQPGAAQGGCAFDGASIALVPITDAAHLVHGPIACSGNSWGSRGSLSSGSHLYKMGFTTDLNENDVIFGGEKKLYKAIMEVQQRYNPAAVFVYSTCVTALIGDDLDAVCEAATNKIGIPVVPVNSPGFIGSKNLGNRVGGEALLEYVIGSAEPEFTTPYDINLIGEYNIAGELWDVLPLFEKLGIRVLAKITGDAKYNEVRYAHRAKLNVTICSKALINVVRKMEERYGIPYIEESFYGVDDMNRCLRNIAAKLGDTDLQERVEKLIAEETTALDVALATYRDRLQGKRVVLYTGGVKSWSIISAAKDLGMEVVATSTKKSTEEDKARIKELLGKDGIMLEKGNAQELLRTIAQTKADMLIAGG…	MTNSKSKVQSSKKAVAVNPLKQSQPLGAALAYLGLKGVMPLFHGSQGCTAFAKVMLVRHFREAIPLSTTAMTEVSTILGGEDNIEQAILTLMEKSKPEIIGLCTTGLTETRGDDMEGILRSIRKRHPELTDLPIAFASTPDFKGALQDGFAAAVESIVKELPQPGETRLDQINLLVSSAFTPGDVQEIKEIVSAFGLKPIVVPDLSASLDGHLDDSYSAVTGGGTTLAELRAMGTSLFTLALGESVRGAAEIMQKQFGIPYEVFPQLTGLDAVDDFFQGLVDLSGNEVPEKYCHQRRQLQDAMLDAHFYFGRKQVSLALEPDLLWSIAWFLRSMGTEIHTAVTTTKSPLLEQLPVESVTIGDLEDFEQLAVGSDLLIGNSHTKAIARRLDTPFYRLGFP…	MTPPPTGLLTPTAAPAKTKTKSGSCGCSSKTDAAPSLDEKMKARIEKHPCYSEEAHHHYARMHVAVAPACNIQCNYCNRKYDCANESRPGVVSELLTPEEAAHKVLVIAGKIPQMTVLGIAGPGDPLANPEKTFRTFELIADKAPDIKLCLSTNGLMLPDYVDRIKQLNVDHVTITINMVDPKVGEKIYPWVHYRRKRYRGIEGVKILHERQMEGLQALREADILCKVNSVMIPGVNDEHLAEVDEVIRANGAFLHNIMPLISAPEHGTHFGLTGQRGPTPKELKSLQDKCSGNMKMMRHCRQCRADAVGLLGEDRSQEFTKEKFMEMTPEYNLETRQEVHAGIEKSKAEIKAVKEKAVETLHAVETLHVTSLQDSPKILVAVATKGGGLVNQHFGHAK…
164	Clostridium aceticum	A0A0D8IBW2	A0A0D8IBX4	A0A0D8ICG5	A0A0D8IBW5	A0A0D8IF05	A0A0D8ICT4	MRQIAIYGKGGIGKSTTTQNLTSALAEAGKKIMIVGCDPKADSTRLILGGLSQKTVMDTLREEGEDIDLEDILLPGFSGIKCVESGGPEPGVGCAGRGIITSINMLESLGAYEADLDYVFYDVLGDVVCGGFAMPIREGKAQEIYIVASGELMALYAANNISKGIQKYAKTGGTRLGGIICNSRKVDNEYELLNAFASELGSQLIHFVPRDNIVQRAEINKKTVIEFDGKCDQADEYRTLARNIDGNDMFVVPKPMHTDRLEELMMEFGILG	MAISKKKMDSILEKYPPKVKKNRAKHILLKDSKEEQEIQANTRTVPGIITNRGCCFAGCKGVVLGPLRDVVHIVHGPIGCSYYTWGTRRHKGRSEKGEDNFLSYCFSTDMQESDIVFGGEKRLKQAVKEAYEIFKPEAITISSTCPVGLIGDDIHAVAREAQEEFGIQVLAFDCEGYKGVSQSAGHHIANNVLMKDVIGTGDAETKPYAINIMGEYNIGGDGWEISRILGKIGYHIVSVMTGDGTYKELKSAHKADLNLVQCHRSINYIAEMIETKYGTPWLKVNFIGIQGTIDSLRNMAKYFGDETLIKKTEEVIKEELEALQKPLEIYKKMCEGKTALLFVGGSRAHHYQGLLKELGIETVMAGYEFGHRDDYEGRDVIPYIKMDADSRNIPEIHVE…	MLDHTTKEVHERKALVINPTKTCQPIGAMYAALGIHNCLPHSHGSQGCCSFHRMHLTRHFRDPIVASTSSFTEGASVFGGGANLKTSIKNVFSIYNPDVIAVSTTCLSETIGDDLPTTIKDSEVPKGKYVIHANTPSYVGSHVTGFSNMVKAMVSYFSEGKGDGSNKKVNIIPGYTEPGDMRELKRIAKLLDIPTILFPDTSGVVDSPMTGKYRMYPKGGTKVGELIDTGNSMATVALGRFASEAAANELEKKCKVGPHALNLPIGIKATDEFIMELVKITGKDVPYELEEERGQLVDIMTDTHHHYHGKKVAIFGDPDHVIAMTEFTLSLGMKPIYVVTGTPGGAFEKQVKPMLESANVEGIVKSSGDLFELHQWIKNEPVDLLIGNTYGKYIARAED…	MGTKRCLGALEERSNSILEKSKNDKQQKISCDQNSVAGAVSQRACVYCGARVVLNPITDAYHIVHGPIGCASYTFDIRGSLSSGEEVYRNSFSTDLRERDIIFGGERKLTAAIDEIVEQNDPKLIFIYSTCVVGVIGDDLEGVARAAEKKYKIPVIPIQSSGFAGNKNAGYKAACHALLNLMGEEVQKKEEGINFLGDFNLAGEMWINQSYFERMGISLISKMTGDASYKELKKAPRAKLNIVQCAGSMTYLAKQMEERYDIPFINVSFYGLEDTVTSLRKIASTLKDQQVLLKTEALIESELKKTHEALEYYRKKLEGKKAAIYVGGGFKAISLIKQFRDLGMETVMVGTQTGRAEEYEVIRDLAQEGTVILDDSNPTELEKFMKEKGADILVGGVKE…	MKNRNFVNLNVNPCKCCMPMGASIAFKGIESTMVLLHGSQGCSTYIRRHMAGHYNEPIDIASSSLNEKETIHGGAENLKKGLKNTLRLYNPKMIGISTTCLAETIGEDLQRIITEFKEEEPLYRDRVFVPVSTPGYGGTNYEGFYFTLRKILETIAVDTTPTDSINIIAGNLTPADIRKIKEILNLFDIRYTILPDVSKTLDAPFTTDYQKLSSEGTKIKDIEKMAGASITIEMGMLISEDLSPGKYLEETYGIPLYRCPLPIGLKNTDDFIEILEKITGKEMPEKLKEDRGRMLDGMIDSHKHNAEGRAAIFGEPDTVYAVTKLCLENGIQPLLISTGTKATKLKRLLELDLKKQDEGCMILDDTDLETIRHYVKELGANILIGTSEGKFITERDGVP…	MEEKWTTEVREKTEKHPCYCDTAHKYARMHIPVAPKCNIQCNYCNRKYDCLNESRPGVTSEVLKPEEALEKYKAVKEKLENLMVVGIAGPGDALANFQETKKSIELIKKHDPNVTFCLSTNGLMLPEYADEIHHLGITHITVTINAIDPKIAAKIYSKICYKDKIYTGEEAGKLLIEKQLVGLKLMQEKGIVCKVNMVMIKGVNDHHIEKVVKKVRELGVYMSNIMPLIPAKGSKFEDMKLVSNGELNALRKKCSIDLKQMYHCRQCRADAIGILGEDVSLDFRKGACGHKMDQPTTQQEYTIAIASKTGRLIDQHFGHVKEFFIYKYSNDRVEFIEKRLVDQYCRGEEDCEDTETKIEKIMKVLGDCNLVLCLRIGNAPRKNLEANNIHIVEIYEEIE…
165	Clostridium formicaceticum	A0A1D9FMR9	A0A1D9FMY4	A0A1D9FMI6	A0A1D9FMK4	A0A1D9FMI3	A0A1D9FMI5	MRQIAIYGKGGIGKSTTTQNLTSALAEAGKKIMIVGCDPKADSTRLVLGGLSQKTVMDTLREEGEDIDLEDILLSGFSGIKCVESGGPEPGVGCAGRGIITSINMLESLGAYEADLDYVFYDVLGDVVCGGFAMPIREGKAQEIYIVASGELMALYAANNISKGIQKYAKSGGTRLGGIICNSRKVDNEYELLNAFAKEIGSQLIHFVPRDNIVQRAEINKKTVIEFDAKCDQADEYRTLARNIDGNDMFVVPKPMHTDRLEELMMEFGILG	MAISKKKMDSILEKYPPKVKKNRSKHILLKDSREQQEIQANTRTVPGIITNRGCCFAGCKGVVLGPLRDVVHIVHGPIGCSYYTWGTRRHKGRSEKGEDNFLSYCFSTDMQESDIVFGGEKRLKQAVKEAYEIFKPEAITISSTCPVGLIGDDIHAVAKAAQEEFGIQVLAFDCEGYKGVSQSAGHHIANNVLMKDVIGTGDAETKPYAINIMGEYNIGGDGWEISRILGKIGYHIVSVMTGDGTYKELKSAHKADLNLVQCHRSINYIAEMIEIKYGTPWLKVNFIGIQGTIDSLRNMAKYFDDEALIKKTEEVIVEELEALQEALEVYKKMCEGKTALLFVGGSRAHHYQGLLKELGIETVMAGYEFGHRDDYEGRDVIPYIKMDADSRNIPEIHVE…	MLDHTKKEIHERKALVINPAKTCQPIGAMYAALGIHNCLPHSHGSQGCCSFHRMHLTRHFRDPIVASTSSFTEGASVFGGGANLKTSIKNVFAIYNPDVIAVNTTCLSETIGDDIPTTIKDSEVPKGKYVFHANTPSYAGSHVTGFSNMVKAMVSYFSEGKGDGSNKKVNIIPGYTEPGDMRELKRIAKLLDISNILFPDTSGVVDSPMTGKYRMYPKGGTKVGELIDTGNSMATVALGRYASEAAANELEKKCKVDAHVLNLPIGVKATDEFIMELIKITGKDVPYELEEERGQLVDIMTDTHHHYHGKKVAIFGDPDHVIAMTEFTLSLGMKPIYVVTGTPGGTFEKQVKAMLESSNVKGIVKSAGDLFALHQWIKNEPVDLLIGNTYGKYIARAED…	MEAKKCLGALEERNNSILEKSNNDKQQKIRCDQNSVAGAVSQRACVYCGARVVLNPITDAYHIVHGPIGCASYTFDIRGSLSSGEEIYRNSFSTDLRERDIIFGGERKLAAAIDEIVEQHDPNLIFIYSTCVVGVIGDDLEGVAREAEKKYKIPVIPIQSSGFAGNKNAGYKAACHALLDLMGKETQDKEEGINFLGDFNLAGEMWINQSYFKRMGISLISKMTGDASYRELKKAPRAKLNIVQCAGSMTYLAKQMQECYDIPFINVSFYGLEDTVVSLRKIANALKDQQVLCRTEALIESELKKTHEALDYYRRKLKGKKAAIYVGGGFKAISLIKQFRDLGMETVMVGTQTGRAEEYEVIRDLAQEGTVILDDSNPTELEKFMKEKGADILVGGVKE…	MKTRNFVNLNVNPCKCCMPMGASIAFKGIESTMVLLHGSQGCSTYIRRHMAGHYNEPIDIASSSLNEKETIHGGAENLKKGLKNTLRLYNPRMVGISTTCLAETIGEDLQRIITEFKEEEPHYRDVLFVPVSTPGYGGTNYEGFYYTLKKIVETIAVDTTPINSINIIAGNLTPADIRSIKEIIALFHINYTILPDVSKTLDAPFTKDFQKLSPEGTKISDIEKMAGASATIEMGMLISEDLSPGKYLEETFGVPLYRCPLPIGLKNTDSFIEVLQRITGEEMAEKLKEDRGRMLDGMIDSHKYNAEGRAAIFGEPDIVYAVTKLCLENGIQPLVISTGSKTTKLKRLLELDLKKLDESCMIIDDTDLETIRDYVRELGVNVLIGTSEGKFITEKDGVP…	MMEEKWTTEVREKTEKHPCYCDTAHKYARMHIPVAPKCNIQCNYCNRKYDCLNESRPGVTSEILKPEEALEKYKMVKEKIENLMVVGIAGPGDALANFQETKRSIELIKEYDPNVTFCLSTNGLMLPEYAEEIYQLGITHITVTINAIDPKIAAKIYSKICYEDKIYTGEEAGKLLIEKQLIGLKLMQEKGIVCKVNMVMIKGINENHIEKVVKKVRELGVYMSNIMPLIPAAGSKFEDMKLVSNGELNALRKKCSIDLKQMYHCRQCRADAIGMLGEDVSLDFRKGGCGYKMDQPVTQQEYTVAVASKTGRLIDQHFGHVKEFLIYKYSNDEIKFIEKRPVDQYCRGIEDCEDTENKIEKIMKVIGDCNLVLCLRIGNAPKKNLEDKNMYIIETYEEI…
166	Cohaesibacter marisflavi	A0A1I5AI48	A0A1I5AI55	A0A1I5AIA7	A0A1I5AJ07	A0A1I5AIW7	A0A1I5AHG9	MALRQCAIYGKGGIGKSTTTQNLVAGLAELGKKVMIVGCDPKADSTRLILHAKAQTTIMHLAAEAGSVEDLELDDVLKVGFGDIKCVESGGPEPGVGCAGRGVITAINFLEEEGAYEEDMDFVFYDVLGDVVCGGFAMPIRENKAQEIYIVCSGEMMAMYAANNISKGIVKYANSGSVRLAGLICNSRNTDREDELIDALAAKLGTRMIHFVPRDNVVQHAEIRRMTVIEYDPKAKQAQEYRDLAQKIIDNDRFVIPEPISMDDLEDLLMEFGIMEVEDESIVGKTADSAVA	MSEMTREQTEALIQEVLEVYPEKAQKDRAKHLTINDQEIEKSSKCITSNRKSLPGVMTIRGCAYAGSKGVVWGPVKDMIHLSHGPVGCGQYSRAGRRNYYVGNTGVDTFGTINFTSDFQEKDIVFGGDKKLNKIVDEINMLFPLAKGLSIQSECPIGLIGDDIEAVAKQKGKELNKTIVPVRCEGFRGVSQSLGHHIANDAIRDWVIDPATGKEFESTDYDVTIIGDYNIGGDAWASRILLEEMGLRVIAQWSGDGTLAEMENTPKAKLNLLHCYRSMNYISRYMEEKFGVPWMEYNFFGPTKIEESLRAIAAQFDDKIKEGAEKVIEKYKPQWQAVVDKYRPRLEGKRVMLYVGGLRPRHIIGAYEDLGMEVVGTGYEFAHNDDYDRTIAEVGNATLI…	MNQVVDNIKPSYPLFKEEEYEKSLGDKRALFEEKHEPSKVDEIFEWTTSEEYKELNFSREALTINPAKACQPLGAVLCSLGFENTLPYVHGSQGCVAYFRTYFNRHFKEPVACVSDSMIEDAAVFGGQKNMFDGLENARALYKPDMIMVSTTCMAEVIGDDLNAFIGNSRKEGHIPEDFPVPFAHTPSFVGSHTTGWDNMFEGTIRYFTLNSMEDKEVGSNGKINIVPGFETYLGNYRVLHRYMKEMGVDYSLLCDPSEVLDTPADGKYRMYSGGTTQDEVKDAPNAKDTLLLQPWQLVKTRKYTKNTWKHETPVINIPMGLKGTDDFLMKVAEISGKDIPASLEIERGRLVDMMTDSHAWLHGKKYAIWGDADFVMGLTAFLLELGAEPTHILCNHAN…	MKQSEIAQLLDEPACEHNHKSKSGCARPKPGAAAGGCCFDGAQIALLPIADVAHIVHGSIACAGSAWDNRGSRSSGAKLYKLGLTTDLTEQDVIMGRGEKRLFHSIKQAIDEQNPEAVFVYNTCVPALVGDDISAVCKAAQQRWGVPVVPVDAAGFYGTKNLGNRIAGETMVRHVIGTREPDPVPAHLEREGIPVHDIALIGEYNIAGELWHVQPLFDELGLRILGSLSGDARFREVQTMHRSEVNMMVCSKAMINVARKLKEGFGTPWFEGSFYGIRDMGIALRDFARLIDDPSLTERTEALIKREEASVYARLAPFKERLKGKRVLLYTGGVKAWSIISALQDLGMDVVATSTRKSTEQDKAKIRELMGDKTVMLDESQGARALIDMVNDTNTDILI…	MADIIKRNKALSVSPLKASSSLGAALAFLGIRDSIAMLHGAQGCTAYGKIYLIGHFREPVALQTTAMDQVSTIMGSDENVVEGLKTLYDKFQPALVGIPTTGLSETQGADVNGAVATFRKAHPECFKTAVVPVETPDYVGSLEAGFAKAVYEMINRLVPEAKKKGGVATNRQVNILVNASLTPADIDEIKDMVEAFGLLPIVLPDLSTSLDGHLDEKDFNPLTTGGTCVGDFEILHKASATIVIGASMAPAADLLLERTGVPDHRFDHLMGLEAMDRFILTLHDLTGRPVPKRIERHRQQLQDAMLDTHFNLGMGRAAVAADPDLLKAFSDLLAGMGCELVAAVAPSNSALLKQVFAKEVKIGDLQELEKFAEAGGADLLIGNAHCAASAERLGLPLLR…	MLDGMTQADKQTGCTQTSCGSSNDHLDQMPDAIRERVKNHPCYSEEAHHHYARMHVAVAPACNIQCNYCNRKYDCANESRPGVVSELLTPEQAVRKTLAVAASIPQMTVLGVAGPGDPLANPARTFETFRMLSEQAPDIKLCVSTNGLSLPDCVDELLQYNVDHVTITINAVDPEIGAQIYPWIYWNNRRMRGVKAAKILIERQQKGLEMLIERGVLVKVNSVLIPGVNDAHLKEVSRVIKAKGAFLHNVMPLITEPEHGTYYGVMGQRAPTQRELTELQDACGDMNMMRHCRQCRADAVGLLGEDRGEEFTLDKIDALDVDYAAAMAKRAKVQADIEAERQRQKARQSSLKEQLKAANGKTLFTVNGLTMEQQAPLASVASGAVVDRAEQGTLPSDLR…
[truncated: 764 more rows]

## Sheet: FusedEN
	Organism	NifH	NifD	NifK	NifENifN	NifB	NifHSeq	NifDSeq	NifKSeq	NifENifNSeq	NifBSeq
[truncated: 29 more rows]

## Sheet: FusedNB
	Organism	NifH	NifD	NifK	NifE	NifNNifB	NifHSeq	NifDSeq	NifKSeq	NifESeq	NifNNifBSeq
[truncated: 44 more rows]

## Sheet: Anf
	Organism	AnfH	AnfD	AnfK	AnfHSeq	AnfDSeq	AnfKSeq
[truncated: 44 more rows]

## Sheet: Vnf
	Organism	VnfH	VnfD	VnfK	VnfHSeq	VnfDSeq	VnfKSeq
[truncated: 31 more rows]
