# Supplementary material for: Phylogeny of Nitrogenase Structural and Assembly Components Reveals New Insights into the Origin and Distribution of Nitrogen Fixation across Bacteria and Archaea
Source: Microorganisms. 2021 Aug 4;9(8):1662. doi: 10.3390/microorganisms9081662 (PMC8399215; doi:10.3390/microorganisms9081662)
Supplement: Supplementary file 1 [file microorganisms-09-01662-s001.zip › Archive 2/Supplement Data S2 GenomeInfo.xlsx]

## Sheet: GenomeWLineageEdited
SN	taxid	BiosampleUID	uid	rsuid	gbuid	assemblyaccession	assemblyname	organism	speciestaxid	speciesname	assemblytype	biosampleaccn	submissiondate	assemblystatus	partialgenomerepresentation	submitterorganization	strain	collection_date	env_biome	isolation.source	Habitat	biotic_relationship	Culture_Status	Genus	biotic_relationship2	Organism_uniprot	Taxonomic.lineage..all.	Class	Phylum
1	2162	4272898	590861	2845178	2705398	GCF_001458655.1	Mb9	Methanobacterium formicicum (euryarchaeotes)	2162	Methanobacterium formicicum	haploid	SAMEA2779801	2015-11-16	Complete Genome	FALSE	CEBITEC	NA	NA	NA	giant amoeba Pelomyxa palustris.	Invertebrates	Animal associated	Cultured	Methanobacterium	Animal associated	Methanobacterium formicicum	cellular organisms, Archaea, Euryarchaeota, Methanomada group, Methanobacteria, Methanobacteriales, Methanobacteriaceae, Methanobacterium, Methanobacterium formicicum	Euryarchaeota	Euryarchaeota
2	59277	5928840	1460711	5734858	5715718	GCF_002813655.1	ASM281365v1	Methanobacterium subterraneum (euryarchaeotes)	59277	Methanobacterium subterraneum	haploid	SAMN05928840	2017-12-07	Complete Genome	FALSE	Japan Agency for Marine-Earth Science and technology	MO-MB1	2020-08-06	NA	subseafloor sediment	Marine sediment	free living	Cultured	Methanobacterium	free living	Methanobacterium subterraneum	cellular organisms, Archaea, Euryarchaeota, Methanomada group, Methanobacteria, Methanobacteriales, Methanobacteriaceae, Methanobacterium, Methanobacterium subterraneum	Euryarchaeota	Euryarchaeota
3	1379702	3216276	81921	1031948	862378	GCF_000499765.1	Methanobacterium	Methanobacterium sp. MB1 (euryarchaeotes)	1379702	Methanobacterium sp. MB1	haploid	SAMEA3138830	2013-11-14	Complete Genome	FALSE	irena.maus	NA	NA	NA	Isolated from a Production-Scale Biogas Plant	Biogas digester	free living	Cultured	Methanobacterium	free living	Methanobacterium sp. MB1	cellular organisms, Archaea, Euryarchaeota, Methanomada group, Methanobacteria, Methanobacteriales, Methanobacteriaceae, Methanobacterium, unclassified Methanobacterium, Methanobacterium sp. MB1	Euryarchaeota	Euryarchaeota
4	1911685	5928841	1460721	5734878	5715738	GCF_002813675.1	ASM281367v1	Methanobacterium sp. MZ-A1 (euryarchaeotes)	1911685	Methanobacterium sp. MZ-A1	haploid	SAMN05928841	2017-12-07	Complete Genome	FALSE	Japan Agency for Marine-Earth Science and technology	MZ-A1	2020-08-12	NA	deep subseafloor coal bed	Subsea floor	free living	Cultured	Methanobacterium	free living	Methanobacterium sp. MZ-A1	cellular organisms, Archaea, Euryarchaeota, Methanomada group, Methanobacteria, Methanobacteriales, Methanobacteriaceae, Methanobacterium, unclassified Methanobacterium, Methanobacterium sp. MZ-A1	Euryarchaeota	Euryarchaeota
5	79929	2603260	274738	274738	167538	GCF_000145295.1	ASM14529v1	Methanothermobacter marburgensis str. Marburg (euryarchaeotes)	145263	Methanothermobacter marburgensis	haploid	SAMN02603260	2010-08-11	Complete Genome	FALSE	Georg-August-University Goettingen	Marburg	NA	NA	anaerobic sewage digester	Biogas digester	free living	Cultured	Methanothermobacter	free living	Methanothermobacter marburgensis (strain ATCC BAA-927 / DSM 2133 / JCM 14651 / NBRC 100331 / OCM 82 / Marburg) (Methanobacterium thermoautotrophicum)	cellular organisms, Archaea, Euryarchaeota, Methanomada group, Methanobacteria, Methanobacteriales, Methanobacteriaceae, Methanothermobacter, Methanothermobacter marburgensis, Methanothermobacter marburgensis (strain ATCC BAA-927 / DSM 2133 / JCM 14651 / NBRC 100331 / OCM 82 / Marburg) (Methanobacterium thermoautotrophicum)	Euryarchaeota	Euryarchaeota
6	187420	2603244	30228	30228	9448	GCF_000008645.1	ASM864v1	Methanothermobacter thermautotrophicus str. Delta H (euryarchaeotes)	145262	Methanothermobacter thermautotrophicus	haploid	SAMN02603244	1999-12-22	Complete Genome	FALSE	Genome Therapeutics Corporation	Delta H	NA	NA	anaerobic sewage digester	Biogas digester	free living	Cultured	Methanothermobacter	free living	Methanothermobacter thermautotrophicus (strain ATCC 29096 / DSM 1053 / JCM 10044 / NBRC 100330 / Delta H) (Methanobacterium thermoautotrophicum)	cellular organisms, Archaea, Euryarchaeota, Methanomada group, Methanobacteria, Methanobacteriales, Methanobacteriaceae, Methanothermobacter, Methanothermobacter thermautotrophicus (Methanobacterium thermoformicicum), Methanothermobacter thermautotrophicus (strain ATCC 29096 / DSM 1053 / JCM 10044 / NBRC 100330 / Delta H) (Methanobacterium thermoautotrophicum)	Euryarchaeota	Euryarchaeota
7	145261	6159906	929211	3897118	3878638	GCF_900095815.1	SIV6	Methanothermobacter wolfeii (euryarchaeotes)	145261	Methanothermobacter wolfeii	haploid	SAMEA4408318	2016-12-16	Complete Genome	FALSE	CEBITEC	NA	NA	NA	sewage sludge	Biogas digester	free living	Cultured	Methanothermobacter	free living	Methanothermobacter wolfeii (Methanobacterium wolfei)	cellular organisms, Archaea, Euryarchaeota, Methanomada group, Methanobacteria, Methanobacteriales, Methanobacteriaceae, Methanothermobacter, Methanothermobacter wolfeii (Methanobacterium wolfei)	Euryarchaeota	Euryarchaeota
8	2017966	7340916	1226601	NA	5089268	GCA_002356395.1	ASM235639v1	Methanothermobacter sp. EMTCatA1 (euryarchaeotes)	2017966	Methanothermobacter sp. EMTCatA1	haploid	SAMD00084331	2017-07-08	Complete Genome	FALSE	Department of System Innovation, Graduate School of Engineering, the University of Tokyo, Tokyo, Japan	NA	2015-07-17	bioreactor	biocathode metagenome	Biogas digester	not applicable	Metagenome	Methanothermobacter	not applicable	Methanothermobacter sp. EMTCatA1	cellular organisms, Archaea, Euryarchaeota, Methanomada group, Methanobacteria, Methanobacteriales, Methanobacteriaceae, Methanothermobacter, unclassified Methanothermobacter, Methanothermobacter sp. EMTCatA1	Euryarchaeota	Euryarchaeota
9	402880	2598397	37228	37228	16928	GCF_000016125.1	ASM1612v1	Methanococcus maripaludis C5 (euryarchaeotes)	39152	Methanococcus maripaludis	haploid	SAMN02598397	2007-03-15	Complete Genome	FALSE	DOE Joint Genome Institute	C5	NA	NA	marine marsh sediment.	Marsh sediment	free living	Cultured	Methanococcus	free living	Methanococcus maripaludis (strain C5 / ATCC BAA-1333)	cellular organisms, Archaea, Euryarchaeota, Methanomada group, Methanococci, Methanococcales, Methanococcaceae, Methanococcus, Methanococcus maripaludis (Methanococcus deltae), Methanococcus maripaludis (strain C5 / ATCC BAA-1333)	Euryarchaeota	Euryarchaeota
10	444158	2598423	39568	39568	19288	GCF_000018485.1	ASM1848v1	Methanococcus maripaludis C6 (euryarchaeotes)	39152	Methanococcus maripaludis	haploid	SAMN02598423	2007-11-13	Complete Genome	FALSE	US DOE Joint Genome Institute	C6	NA	NA	marine marsh sediment.	Marsh sediment	free living	Cultured	Methanococcus	free living	Methanococcus maripaludis (strain C6 / ATCC BAA-1332)	cellular organisms, Archaea, Euryarchaeota, Methanomada group, Methanococci, Methanococcales, Methanococcaceae, Methanococcus, Methanococcus maripaludis (Methanococcus deltae), Methanococcus maripaludis (strain C6 / ATCC BAA-1332)	Euryarchaeota	Euryarchaeota
11	426368	31	38328	38328	18028	GCF_000017225.1	ASM1722v1	Methanococcus maripaludis C7 (euryarchaeotes)	39152	Methanococcus maripaludis	haploid	SAMN00000031	2007-06-29	Complete Genome	FALSE	US DOE Joint Genome Institute (JGI-PGF)	C7	NA	NA	marine marsh sediment.	Marsh sediment	free living	Cultured	Methanococcus	free living	Methanococcus maripaludis (strain C7 / ATCC BAA-1331)	cellular organisms, Archaea, Euryarchaeota, Methanomada group, Methanococci, Methanococcales, Methanococcaceae, Methanococcus, Methanococcus maripaludis (Methanococcus deltae), Methanococcus maripaludis (strain C7 / ATCC BAA-1331)	Euryarchaeota	Euryarchaeota
12	406327	2598403	38268	38268	17968	GCF_000017165.1	ASM1716v1	Methanococcus vannielii SB (euryarchaeotes)	2187	Methanococcus vannielii	haploid	SAMN02598403	2007-06-29	Complete Genome	FALSE	US DOE Joint Genome Institute (JGI-PGF)	SB	NA	NA	Marine mud	Marine sediment	free living	Cultured	Methanococcus	free living	Methanococcus vannielii (strain ATCC 35089 / DSM 1224 / JCM 13029 / OCM 148 / SB)	cellular organisms, Archaea, Euryarchaeota, Methanomada group, Methanococci, Methanococcales, Methanococcaceae, Methanococcus, Methanococcus vannielii, Methanococcus vannielii (strain ATCC 35089 / DSM 1224 / JCM 13029 / OCM 148 / SB)	Euryarchaeota	Euryarchaeota
13	351160	3215708	82048	82048	354128	GCF_000063445.1	ASM6344v1	Methanocella arvoryzae MRE50 (euryarchaeotes)	1175445	Methanocella arvoryzae	haploid	SAMEA3138262	2006-10-12	Complete Genome	FALSE	Max Planck Institute	MRE50	NA	NA	rice paddy field	Paddy field	free living	Cultured	Methanocella	free living	Methanocella arvoryzae (strain DSM 22066 / NBRC 105507 / MRE50)	cellular organisms, Archaea, Euryarchaeota, Stenosarchaea group, Methanomicrobia, Methanocellales, Methanocellaceae, Methanocella, Methanocella arvoryzae, Methanocella arvoryzae (strain DSM 22066 / NBRC 105507 / MRE50)	Euryarchaeota	Euryarchaeota
14	1041930	2603117	367878	367878	360568	GCF_000251105.1	ASM25110v1	Methanocella conradii HZ254 (euryarchaeotes)	1175444	Methanocella conradii	haploid	SAMN02603117	2012-03-07	Complete Genome	FALSE	China Agricultural University	HZ254	NA	NA	rice paddy field	Paddy field	free living	Cultured	Methanocella	free living	Methanocella conradii (strain DSM 24694 / JCM 17849 / CGMCC 1.5162 / HZ254)	cellular organisms, Archaea, Euryarchaeota, Stenosarchaea group, Methanomicrobia, Methanocellales, Methanocellaceae, Methanocella, Methanocella conradii, Methanocella conradii (strain DSM 24694 / JCM 17849 / CGMCC 1.5162 / HZ254)	Euryarchaeota	Euryarchaeota
15	679926	17400	274998	274998	170678	GCF_000147875.1	ASM14787v1	Methanolacinia petrolearia DSM 11571 (euryarchaeotes)	54120	Methanolacinia petrolearia	haploid	SAMN00017400	2010-09-17	Complete Genome	FALSE	US DOE Joint Genome Institute (JGI-PGF)	NA	Missing	NA	off shore oil field from Gulf of Guinea	Oil field	free living	Cultured	Methanolacinia	free living	Methanolacinia petrolearia (strain DSM 11571 / OCM 486 / SEBR 4847) (Methanoplanus petrolearius)	cellular organisms, Archaea, Euryarchaeota, Stenosarchaea group, Methanomicrobia, Methanomicrobiales, Methanomicrobiaceae, Methanolacinia, Methanolacinia petrolearia, Methanolacinia petrolearia (strain DSM 11571 / OCM 486 / SEBR 4847) (Methanoplanus petrolearius)	Euryarchaeota	Euryarchaeota
16	456442	2598409	38728	38728	18428	GCF_000017625.1	ASM1762v1	Methanoregula boonei 6A8 (euryarchaeotes)	358766	Methanoregula boonei	haploid	SAMN02598409	2007-07-26	Complete Genome	FALSE	US DOE Joint Genome Institute	6A8	NA	NA	acidic peat bog	Peatland	free living	Cultured	Methanoregula	free living	Methanoregula boonei (strain DSM 21154 / JCM 14090 / 6A8)	cellular organisms, Archaea, Euryarchaeota, Stenosarchaea group, Methanomicrobia, Methanomicrobiales, Methanoregulaceae, Methanoregula, Methanoregula boonei, Methanoregula boonei (strain DSM 21154 / JCM 14090 / 6A8)	Euryarchaeota	Euryarchaeota
17	521011	1866	42948	42948	22768	GCF_000021965.1	ASM2196v1	Methanosphaerula palustris E1-9c (euryarchaeotes)	475088	Methanosphaerula palustris	haploid	SAMN00001866	2009-01-05	Complete Genome	FALSE	US DOE Joint Genome Institute (JGI-PGF)	E1-9c	NA	NA	minerotrophic fen peatland	Peatland	free living	Cultured	Methanosphaerula	free living	Methanosphaerula palustris (strain ATCC BAA-1556 / DSM 19958 / E1-9c)	cellular organisms, Archaea, Euryarchaeota, Stenosarchaea group, Methanomicrobia, Methanomicrobiales, Methanoregulaceae, Methanosphaerula, Methanosphaerula palustris, Methanosphaerula palustris (strain ATCC BAA-1556 / DSM 19958 / E1-9c)	Euryarchaeota	Euryarchaeota
18	487685	4488696	881231	4882028	3702208	GCF_900114835.1	IMG-taxon 2642422540 annotated assembly	Methanolobus profundi (euryarchaeotes)	487685	Methanolobus profundi	haploid	SAMN04488696	2016-11-02	Scaffold	FALSE	DOE - JOINT GENOME INSTITUTE	Mob M	not collected	missing	a methylotrophic methanogen isolated from deep subsurface sediments in a natural gas field	Subsea floor	free living	Cultured	Methanolobus	free living	Methanolobus profundi	cellular organisms, Archaea, Euryarchaeota, Stenosarchaea group, Methanomicrobia, Methanosarcinales, Methanosarcinaceae, Methanolobus, Methanolobus profundi	Euryarchaeota	Euryarchaeota
19	1794908	4432770	652501	NA	2913298	GCA_001577565.1	ASM157756v1	Methanolobus sp. T82-4 (euryarchaeotes)	1794908	Methanolobus sp. T82-4	haploid	SAMN04432770	2016-02-29	Contig	FALSE	The Ohio State University	NA	2012	NA	groundwater metagenome	Ground water	not applicable	Metagenome	Methanolobus	free living	Methanolobus sp. T82-4	cellular organisms, Archaea, Euryarchaeota, Stenosarchaea group, Methanomicrobia, Methanosarcinales, Methanosarcinaceae, Methanolobus, unclassified Methanolobus, Methanolobus sp. T82-4	Euryarchaeota	Euryarchaeota
20	188937	3081414	28928	28928	8148	GCF_000007345.1	ASM734v1	Methanosarcina acetivorans C2A (euryarchaeotes)	2214	Methanosarcina acetivorans	haploid	SAMN03081414	2002-04-03	Complete Genome	FALSE	Broad Institute	C2A	NA	NA	Marine Sediments	Marine sediment	free living	Cultured	Methanosarcina	free living	Methanosarcina acetivorans (strain ATCC 35395 / DSM 2834 / JCM 12185 / C2A)	cellular organisms, Archaea, Euryarchaeota, Stenosarchaea group, Methanomicrobia, Methanosarcinales, Methanosarcinaceae, Methanosarcina, Methanosarcina acetivorans, Methanosarcina acetivorans (strain ATCC 35395 / DSM 2834 / JCM 12185 / C2A)	Euryarchaeota	Euryarchaeota
21	269797	2598252	264358	264358	256718	GCF_000195895.1	ASM19589v1	Methanosarcina barkeri str. Fusaro (euryarchaeotes)	2208	Methanosarcina barkeri	haploid	SAMN02598252	2005-08-12	Complete Genome	FALSE	DOE Joint Genome Institute	Fusaro	NA	NA	anaerobic sewage digester.	Biogas digester	free living	Cultured	Methanosarcina	free living	Methanosarcina barkeri (strain Fusaro / DSM 804)	cellular organisms, Archaea, Euryarchaeota, Stenosarchaea group, Methanomicrobia, Methanosarcinales, Methanosarcinaceae, Methanosarcina, Methanosarcina barkeri, Methanosarcina barkeri (strain Fusaro / DSM 804)	Euryarchaeota	Euryarchaeota
22	1434106	3074573	321081	1837578	1723748	GCF_000970065.1	ASM97006v1	Methanosarcina barkeri 227 (euryarchaeotes)	2208	Methanosarcina barkeri	haploid	SAMN03074573	2015-04-07	Complete Genome	FALSE	University of Illinois at Urbana-Champaign	227	missing	missing	anaerobic sewage digester.	Biogas digester	free living	Cultured	Methanosarcina	free living	Methanosarcina barkeri 227	cellular organisms, Archaea, Euryarchaeota, Stenosarchaea group, Methanomicrobia, Methanosarcinales, Methanosarcinaceae, Methanosarcina, Methanosarcina barkeri, Methanosarcina barkeri 227	Euryarchaeota	Euryarchaeota
23	1434107	3074574	321201	1837498	1723988	GCF_000970305.1	ASM97030v1	Methanosarcina barkeri 3 (euryarchaeotes)	2208	Methanosarcina barkeri	haploid	SAMN03074574	2015-04-07	Complete Genome	FALSE	University of Illinois at Urbana-Champaign	3	missing	missing	anaerobic sewage digester.	Biogas digester	free living	Cultured	Methanosarcina	free living	Methanosarcina barkeri 3	cellular organisms, Archaea, Euryarchaeota, Stenosarchaea group, Methanomicrobia, Methanosarcinales, Methanosarcinaceae, Methanosarcina, Methanosarcina barkeri, Methanosarcina barkeri 3	Euryarchaeota	Euryarchaeota
24	796385	2866457	349631	1838118	1806788	GCF_001027005.1	ASM102700v1	Methanosarcina barkeri CM1 (euryarchaeotes)	2208	Methanosarcina barkeri	haploid	SAMN02866457	2015-06-03	Complete Genome	FALSE	PGgRc	CM1	2000	bovine	bovine	Vertebrates	symbiotic	Cultured	Methanosarcina	Symbiotic	Methanosarcina barkeri CM1	cellular organisms, Archaea, Euryarchaeota, Stenosarchaea group, Methanomicrobia, Methanosarcinales, Methanosarcinaceae, Methanosarcina, Methanosarcina barkeri, Methanosarcina barkeri CM1	Euryarchaeota	Euryarchaeota
25	1434108	3074575	321061	1837878	1723708	GCF_000970025.1	ASM97002v1	Methanosarcina barkeri MS (euryarchaeotes)	2208	Methanosarcina barkeri	haploid	SAMN03074575	2015-04-07	Complete Genome	FALSE	University of Illinois at Urbana-Champaign	MS	missing	missing	anaerobic sewage sludge.	Biogas digester	free living	Cultured	Methanosarcina	free living	Methanosarcina barkeri MS	cellular organisms, Archaea, Euryarchaeota, Stenosarchaea group, Methanomicrobia, Methanosarcinales, Methanosarcinaceae, Methanosarcina, Methanosarcina barkeri, Methanosarcina barkeri MS	Euryarchaeota	Euryarchaeota
26	1434109	3074576	321041	1837738	1723668	GCF_000969985.1	ASM96998v1	Methanosarcina barkeri str. Wiesmoor (euryarchaeotes)	2208	Methanosarcina barkeri	haploid	SAMN03074576	2015-04-07	Complete Genome	FALSE	University of Illinois at Urbana-Champaign	Wiesmoor	missing	missing	anaerobic sewage sludge.	Biogas digester	free living	Cultured	Methanosarcina	free living	Methanosarcina barkeri str. Wiesmoor	cellular organisms, Archaea, Euryarchaeota, Stenosarchaea group, Methanomicrobia, Methanosarcinales, Methanosarcinaceae, Methanosarcina, Methanosarcina barkeri, Methanosarcina barkeri str. Wiesmoor	Euryarchaeota	Euryarchaeota
27	1434110	3074578	321191	1837798	1723968	GCF_000970285.1	ASM97028v1	Methanosarcina horonobensis HB-1 = JCM 15518 (euryarchaeotes)	418008	Methanosarcina horonobensis	haploid	SAMN03074578	2015-04-07	Complete Genome	FALSE	University of Illinois at Urbana-Champaign	HB-1	missing	missing	a deep subsurface Miocene formation	Subsea floor	free living	Cultured	Methanosarcina	free living	Methanosarcina horonobensis HB-1 = JCM 15518	cellular organisms, Archaea, Euryarchaeota, Stenosarchaea group, Methanomicrobia, Methanosarcinales, Methanosarcinaceae, Methanosarcina, Methanosarcina horonobensis, Methanosarcina horonobensis HB-1 = JCM 15518	Euryarchaeota	Euryarchaeota
28	192952	2603290	28648	28648	7868	GCF_000007065.1	ASM706v1	Methanosarcina mazei Go1 (euryarchaeotes)	2209	Methanosarcina mazei	haploid	SAMN02603290	2002-05-20	Complete Genome	FALSE	Gottingen Genomics Laboratory	Go1	NA	NA	Anaerobic sewage digestor	Biogas digester	free living	Cultured	Methanosarcina	free living	Methanosarcina mazei (strain ATCC BAA-159 / DSM 3647 / Goe1 / Go1 / JCM 11833 / OCM 88) (Methanosarcina frisia)	cellular organisms, Archaea, Euryarchaeota, Stenosarchaea group, Methanomicrobia, Methanosarcinales, Methanosarcinaceae, Methanosarcina, Methanosarcina mazei (Methanosarcina frisia), Methanosarcina mazei (strain ATCC BAA-159 / DSM 3647 / Goe1 / Go1 / JCM 11833 / OCM 88) (Methanosarcina frisia)	Euryarchaeota	Euryarchaeota
29	1434113	3074581	321171	1834828	1723928	GCF_000970245.1	ASM97024v1	Methanosarcina mazei C16 (euryarchaeotes)	2209	Methanosarcina mazei	haploid	SAMN03074581	2015-04-07	Complete Genome	FALSE	University of Illinois at Urbana-Champaign	C16	missing	missing	sludge water	Biogas digester	free living	Cultured	Methanosarcina	free living	Methanosarcina mazei C16	cellular organisms, Archaea, Euryarchaeota, Stenosarchaea group, Methanomicrobia, Methanosarcinales, Methanosarcinaceae, Methanosarcina, Methanosarcina mazei (Methanosarcina frisia), Methanosarcina mazei C16	Euryarchaeota	Euryarchaeota
30	1434114	3074582	321161	1834788	1723908	GCF_000970225.1	ASM97022v1	Methanosarcina mazei LYC (euryarchaeotes)	2209	Methanosarcina mazei	haploid	SAMN03074582	2015-04-07	Complete Genome	FALSE	University of Illinois at Urbana-Champaign	LYC	missing	missing	sludge water	Biogas digester	free living	Cultured	Methanosarcina	free living	Methanosarcina mazei LYC	cellular organisms, Archaea, Euryarchaeota, Stenosarchaea group, Methanomicrobia, Methanosarcinales, Methanosarcinaceae, Methanosarcina, Methanosarcina mazei (Methanosarcina frisia), Methanosarcina mazei LYC	Euryarchaeota	Euryarchaeota
31	213585	3074583	321151	1835168	1723888	GCF_000970205.1	ASM97020v1	Methanosarcina mazei S-6 (euryarchaeotes)	2209	Methanosarcina mazei	haploid	SAMN03074583	2015-04-07	Complete Genome	FALSE	University of Illinois at Urbana-Champaign	S-6	missing	missing	anaerobic sewage sludge.	Biogas digester	free living	Cultured	Methanosarcina	free living	Methanosarcina mazei S-6	cellular organisms, Archaea, Euryarchaeota, Stenosarchaea group, Methanomicrobia, Methanosarcinales, Methanosarcinaceae, Methanosarcina, Methanosarcina mazei (Methanosarcina frisia), Methanosarcina mazei S-6	Euryarchaeota	Euryarchaeota
32	1434115	3074584	321141	1834928	1723868	GCF_000970185.1	ASM97018v1	Methanosarcina mazei SarPi (euryarchaeotes)	2209	Methanosarcina mazei	haploid	SAMN03074584	2015-04-07	Complete Genome	FALSE	University of Illinois at Urbana-Champaign	SarPi	missing	missing	anaerobic sewage sludge.	Biogas digester	free living	Cultured	Methanosarcina	free living	Methanosarcina mazei SarPi	cellular organisms, Archaea, Euryarchaeota, Stenosarchaea group, Methanomicrobia, Methanosarcinales, Methanosarcinaceae, Methanosarcina, Methanosarcina mazei (Methanosarcina frisia), Methanosarcina mazei SarPi	Euryarchaeota	Euryarchaeota
33	1434117	3074586	321131	1835888	1723848	GCF_000970165.1	ASM97016v1	Methanosarcina mazei WWM610 (euryarchaeotes)	2209	Methanosarcina mazei	haploid	SAMN03074586	2015-04-07	Complete Genome	FALSE	University of Illinois at Urbana-Champaign	WWM610	missing	missing	anaerobic sewage sludge.	Biogas digester	free living	Cultured	Methanosarcina	free living	Methanosarcina mazei WWM610	cellular organisms, Archaea, Euryarchaeota, Stenosarchaea group, Methanomicrobia, Methanosarcinales, Methanosarcinaceae, Methanosarcina, Methanosarcina mazei (Methanosarcina frisia), Methanosarcina mazei WWM610	Euryarchaeota	Euryarchaeota
34	1434118	3074587	321121	1838178	1723828	GCF_000970145.1	ASM97014v1	Methanosarcina siciliae C2J (euryarchaeotes)	38027	Methanosarcina siciliae	haploid	SAMN03074587	2015-04-07	Complete Genome	FALSE	University of Illinois at Urbana-Champaign	C2J	missing	missing	Lake sediment	Fresh water sediment	free living	Cultured	Methanosarcina	free living	Methanosarcina siciliae C2J	cellular organisms, Archaea, Euryarchaeota, Stenosarchaea group, Methanomicrobia, Methanosarcinales, Methanosarcinaceae, Methanosarcina, Methanosarcina siciliae, Methanosarcina siciliae C2J	Euryarchaeota	Euryarchaeota
35	1434119	3074588	321111	13506858	1723808	GCF_000970125.1	ASM97012v1	Methanosarcina siciliae HI350 (euryarchaeotes)	38027	Methanosarcina siciliae	haploid	SAMN03074588	2015-04-07	Complete Genome	FALSE	University of Illinois at Urbana-Champaign	HI350	missing	missing	Lake sediment	Fresh water sediment	free living	Cultured	Methanosarcina	free living	Methanosarcina siciliae HI350	cellular organisms, Archaea, Euryarchaeota, Stenosarchaea group, Methanomicrobia, Methanosarcinales, Methanosarcinaceae, Methanosarcina, Methanosarcina siciliae, Methanosarcina siciliae HI350	Euryarchaeota	Euryarchaeota
36	1434120	3074589	321091	1838078	1723768	GCF_000970085.1	ASM97008v1	Methanosarcina siciliae T4/M (euryarchaeotes)	38027	Methanosarcina siciliae	haploid	SAMN03074589	2015-04-07	Complete Genome	FALSE	University of Illinois at Urbana-Champaign	T4/M	missing	missing	Lake sediment	Fresh water sediment	free living	Cultured	Methanosarcina	free living	Methanosarcina siciliae T4/M	cellular organisms, Archaea, Euryarchaeota, Stenosarchaea group, Methanomicrobia, Methanosarcinales, Methanosarcinaceae, Methanosarcina, Methanosarcina siciliae, Methanosarcina siciliae T4/M	Euryarchaeota	Euryarchaeota
37	1036679	4229036	1190071	4993508	4991408	GCF_002287235.1	ASM228723v1	Methanosarcina spelaei (euryarchaeotes)	1036679	Methanosarcina spelaei	haploid	SAMN04229036	2017-09-06	Contig	FALSE	University of California Santa Barbara	MC-15	not collected	not collected	a floating biofilm of a subsurface sulphurous lake.	Sulfur rich site	free living	Cultured	Methanosarcina	free living	Methanosarcina spelaei	cellular organisms, Archaea, Euryarchaeota, Stenosarchaea group, Methanomicrobia, Methanosarcinales, Methanosarcinaceae, Methanosarcina, Methanosarcina spelaei	Euryarchaeota	Euryarchaeota
38	1434123	3074598	321001	1837598	1723588	GCF_000969905.1	ASM96990v1	Methanosarcina vacuolata Z-761 (euryarchaeotes)	2215	Methanosarcina vacuolata	haploid	SAMN03074598	2015-04-07	Complete Genome	FALSE	University of Illinois at Urbana-Champaign	Z-761	missing	missing	an anaerobe, mesophilic archaeon that was isolated from sludge of a methane tank.	Biogas digester	free living	Cultured	Methanosarcina	free living	Methanosarcina vacuolata Z-761	cellular organisms, Archaea, Euryarchaeota, Stenosarchaea group, Methanomicrobia, Methanosarcinales, Methanosarcinaceae, Methanosarcina, Methanosarcina vacuolata, Methanosarcina vacuolata Z-761	Euryarchaeota	Euryarchaeota
39	1860098	5219188	795921	3454758	3448778	GCF_001729375.1	ASM172937v1	Methanosarcina sp. A14 (euryarchaeotes)	1860098	Methanosarcina sp. A14	haploid	SAMN05219188	2016-09-16	Contig	FALSE	Australian Centre for Ecogenomics, The University of Queensland	A14	2015	NA	an anaerobe, mesophilic archaeon that was isolated from sludge of a methane tank.	Biogas digester	free living	Cultured	Methanosarcina	free living	Methanosarcina sp. A14	cellular organisms, Archaea, Euryarchaeota, Stenosarchaea group, Methanomicrobia, Methanosarcinales, Methanosarcinaceae, Methanosarcina, unclassified Methanosarcina, Methanosarcina sp. A14	Euryarchaeota	Euryarchaeota
40	1882735	5438611	804731	NA	3480098	GCA_001714685.2	ASM171468v2	Methanosarcina sp. Ant1 (euryarchaeotes)	1882735	Methanosarcina sp. Ant1	haploid	SAMN05438611	2016-10-03	Contig	FALSE	University of Tennessee	not applicable	2012	Cold desert	enrichment culture inoculated with soil; incubated with H2/CO2 at 20 degrees celsius and monitored for methane production	Biogas digester	free living	Metagenome	Methanosarcina	free living	Methanosarcina sp. Ant1	cellular organisms, Archaea, Euryarchaeota, Stenosarchaea group, Methanomicrobia, Methanosarcinales, Methanosarcinaceae, Methanosarcina, unclassified Methanosarcina, Methanosarcina sp. Ant1	Euryarchaeota	Euryarchaeota
41	1434099	3074590	321021	1837918	1723628	GCF_000969945.1	ASM96994v1	Methanosarcina sp. Kolksee (euryarchaeotes)	1434099	Methanosarcina sp. Kolksee	haploid	SAMN03074590	2015-04-07	Complete Genome	FALSE	University of Illinois at Urbana-Champaign	Kolksee	missing	missing	an anaerobe, mesophilic archaeon that was isolated from sludge of a methane tank.	Biogas digester	free living	Cultured	Methanosarcina	free living	Methanosarcina sp. Kolksee	cellular organisms, Archaea, Euryarchaeota, Stenosarchaea group, Methanomicrobia, Methanosarcinales, Methanosarcinaceae, Methanosarcina, unclassified Methanosarcina, Methanosarcina sp. Kolksee	Euryarchaeota	Euryarchaeota
42	1434102	3074593	321051	1837638	1723688	GCF_000970005.1	ASM97000v1	Methanosarcina sp. WH1 (euryarchaeotes)	1434102	Methanosarcina sp. WH1	haploid	SAMN03074593	2015-04-07	Complete Genome	FALSE	University of Illinois at Urbana-Champaign	WH1	missing	missing	an anaerobe, mesophilic archaeon that was isolated from sludge of a methane tank.	Biogas digester	free living	Cultured	Methanosarcina	free living	Methanosarcina sp. WH1	cellular organisms, Archaea, Euryarchaeota, Stenosarchaea group, Methanomicrobia, Methanosarcinales, Methanosarcinaceae, Methanosarcina, unclassified Methanosarcina, Methanosarcina sp. WH1	Euryarchaeota	Euryarchaeota
43	1434103	3074594	321031	1837938	1723648	GCF_000969965.1	ASM96996v1	Methanosarcina sp. WWM596 (euryarchaeotes)	1434103	Methanosarcina sp. WWM596	haploid	SAMN03074594	2015-04-07	Complete Genome	FALSE	University of Illinois at Urbana-Champaign	WWM596	missing	missing	an anaerobe, mesophilic archaeon that was isolated from sludge of a methane tank.	Biogas digester	free living	Cultured	Methanosarcina	free living	Methanosarcina sp. WWM596	cellular organisms, Archaea, Euryarchaeota, Stenosarchaea group, Methanomicrobia, Methanosarcinales, Methanosarcinaceae, Methanosarcina, unclassified Methanosarcina, Methanosarcina sp. WWM596	Euryarchaeota	Euryarchaeota
44	990316	2604263	273778	273778	266758	GCF_000204415.1	ASM20441v1	Methanothrix soehngenii GP6 (euryarchaeotes)	2223	Methanothrix soehngenii	haploid	SAMN02604263	2011-04-15	Complete Genome	FALSE	University of Wisconsin-Parkside	GP6	NA	NA	anaerobic sewage sludge.	Biogas digester	free living	Cultured	Methanothrix	free living	Methanothrix soehngenii (strain ATCC 5969 / DSM 3671 / JCM 10134 / NBRC 103675 / OCM 69 / GP-6) (Methanosaeta concilii)	cellular organisms, Archaea, Euryarchaeota, Stenosarchaea group, Methanomicrobia, Methanosarcinales, Methanotrichaceae, Methanothrix, Methanothrix soehngenii (Methanosaeta concilii), Methanothrix soehngenii (strain ATCC 5969 / DSM 3671 / JCM 10134 / NBRC 103675 / OCM 69 / GP-6) (Methanosaeta concilii)	Euryarchaeota	Euryarchaeota
45	240169	6265340	1154671	4788508	4723518	GCF_900188395.1	IMG-taxon 2724679920 annotated assembly	Desulfurobacterium atlanticum (bacteria)	240169	Desulfurobacterium atlanticum	haploid	SAMN06265340	2017-07-16	Scaffold	FALSE	DOE - JOINT GENOME INSTITUTE	DSM 15668	missing	NA	deep-sea hydrothermal vent chimney	geothermal site	free living	Cultured	Desulfurobacterium	free living	Desulfurobacterium atlanticum	cellular organisms, Bacteria, Aquificae, Aquificae, Desulfurobacteriales, Desulfurobacteriaceae, Desulfurobacterium, Desulfurobacterium atlanticum	Aquificae	Aquificae
46	768670	102793	275628	275628	232948	GCF_000183405.1	ASM18340v1	Calditerrivibrio nitroreducens DSM 19672 (bacteria)	477976	Calditerrivibrio nitroreducens	haploid	SAMN00102793	2010-11-30	Complete Genome	FALSE	US DOE Joint Genome Institute (JGI-PGF)	DSM 19672	Missing	NA	terrestrial hot spring	geothermal site	free living	Cultured	Calditerrivibrio	free living	Calditerrivibrio nitroreducens (strain DSM 19672 / NBRC 101217 / Yu37-1)	cellular organisms, Bacteria, Deferribacteres, Deferribacteres, Deferribacterales, Deferribacteraceae, Calditerrivibrio, Calditerrivibrio nitroreducens, Calditerrivibrio nitroreducens (strain DSM 19672 / NBRC 101217 / Yu37-1)	Deferribacteres	Deferribacteres
47	522772	2598464	110048	110048	26528	GCF_000025725.1	ASM2572v1	Denitrovibrio acetiphilus DSM 12809 (bacteria)	118000	Denitrovibrio acetiphilus	haploid	SAMN02598464	2010-03-11	Complete Genome	FALSE	US DOE Joint Genome Institute (JGI-PGF)	DSM 12809	NA	NA	an oil reservoir model column	Oil field	free living	Cultured	Denitrovibrio	free living	Denitrovibrio acetiphilus (strain DSM 12809 / N2460)	cellular organisms, Bacteria, Deferribacteres, Deferribacteres, Deferribacterales, Deferribacteraceae, Denitrovibrio, Denitrovibrio acetiphilus, Denitrovibrio acetiphilus (strain DSM 12809 / N2460)	Deferribacteres	Deferribacteres
48	2053308	7982671	1514541	NA	5848638	GCA_002869145.1	ASM286914v1	Denitrovibrio sp. (bacteria)	2053308	Denitrovibrio sp.	haploid	SAMN07982671	2018-01-09	Scaffold	FALSE	University of California, Berkeley	NA	2015	NA	bioreactor metagenome	Biogas digester	not applicable	Metagenome	Denitrovibrio	not applicable	Denitrovibrio sp.	cellular organisms, Bacteria, Deferribacteres, Deferribacteres, Deferribacterales, Deferribacteraceae, Denitrovibrio, unclassified Denitrovibrio, Denitrovibrio sp.	Deferribacteres	Deferribacteres
49	1121097	2725241	138661	1083488	987498	GCF_000613825.1	ASM61382v1	Bacteroides graminisolvens DSM 19988 = JCM 15093 (CFB group bacteria)	477666	Bacteroides graminisolvens	haploid	SAMD00016568	2014-03-31	Contig	FALSE	The University of Tokyo	NA	NA	NA	bioreactor treating cattle waste	Biogas digester	free living	Cultured	Bacteroides	free living	Bacteroides graminisolvens DSM 19988 = JCM 15093	cellular organisms, Bacteria, FCB group, Bacteroidetes/Chlorobi group, Bacteroidetes, Bacteroidia, Bacteroidales, Bacteroidaceae, Bacteroides, Bacteroides graminisolvens, Bacteroides graminisolvens DSM 19988 = JCM 15093	Bacteroidetes	Bacteroidetes
50	1297750	5444405	911241	3843648	3780108	GCF_900128905.1	IMG-taxon 2695420932 annotated assembly	Bacteroides luti (CFB group bacteria)	1297750	Bacteroides luti	haploid	SAMN05444405	2016-12-03	Scaffold	FALSE	DOE - JOINT GENOME INSTITUTE	DSM 26991	missing	NA	an anaerobic, cellulolytic and xylanolytic bacterium isolated from methanogenic sludge.	Biogas digester	free living	Cultured	Bacteroides	free living	Bacteroides luti	cellular organisms, Bacteria, FCB group, Bacteroidetes/Chlorobi group, Bacteroidetes, Bacteroidia, Bacteroidales, Bacteroidaceae, Bacteroides, Bacteroides luti	Bacteroidetes	Bacteroidetes
51	742766	2463862	283798	283798	283648	GCF_000213555.1	Dysg_gade_ATCC_V1	Dysgonomonas gadei ATCC BAA-286 (CFB group bacteria)	156974	Dysgonomonas gadei	haploid	SAMN02463862	2011-05-18	Scaffold	FALSE	Broad Institute	ATCC BAA-286	NA	NA	infected gall bladder of 68-yr old male	Vertebrates	pathogenic	Cultured	Dysgonomonas	pathogenic	Dysgonomonas gadei ATCC BAA-286	cellular organisms, Bacteria, FCB group, Bacteroidetes/Chlorobi group, Bacteroidetes, Bacteroidia, Bacteroidales, Dysgonamonadaceae, Dysgonomonas, Dysgonomonas gadei, Dysgonomonas gadei ATCC BAA-286	Bacteroidetes	Bacteroidetes
52	681398	4579322	724641	3407848	3187708	GCF_001618385.1	ASM161838v1	Paludibacter jiangxiensis (CFB group bacteria)	681398	Paludibacter jiangxiensis	haploid	SAMD00049477	2016-04-06	Contig	FALSE	Biomedical Research Institute, National Institute of Advanced Industrial Science and Technology (AIST),Japan	NM7	2009	paddy field	anoxic rice-field	Paddy field	free living	Cultured	Paludibacter	free living	Paludibacter jiangxiensis	cellular organisms, Bacteria, FCB group, Bacteroidetes/Chlorobi group, Bacteroidetes, Bacteroidia, Bacteroidales, Paludibacteraceae, Paludibacter, Paludibacter jiangxiensis	Bacteroidetes	Bacteroidetes
53	694427	16731	275548	275548	232058	GCF_000183135.1	ASM18313v1	Paludibacter propionicigenes WB4 (CFB group bacteria)	185300	Paludibacter propionicigenes	haploid	SAMN00016731	2010-11-23	Complete Genome	FALSE	US DOE Joint Genome Institute (JGI-PGF)	WB4	Missing	NA	rice plant residue in anoxic rice field soil	Paddy field	free living	Cultured	Paludibacter	free living	Paludibacter propionicigenes (strain DSM 17365 / JCM 13257 / WB4)	cellular organisms, Bacteria, FCB group, Bacteroidetes/Chlorobi group, Bacteroidetes, Bacteroidia, Bacteroidales, Paludibacteraceae, Paludibacter, Paludibacter propionicigenes, Paludibacter propionicigenes (strain DSM 17365 / JCM 13257 / WB4)	Bacteroidetes	Bacteroidetes
54	511995	5831743	32128	32128	11448	GCF_000010645.1	ASM1064v1	Candidatus Azobacteroides pseudotrichonymphae genomovar. CFP2 (CFB group bacteria)	511435	Candidatus Azobacteroides pseudotrichonymphae	haploid	SAMD00060940	2008-11-12	Complete Genome	FALSE	RIKEN Genomic Sciences Center (GSC)	NA	NA	NA	a single cell of termite (Coptotermes formosanus) gut protist	Invertebrates	symbiotic	Cultured	Candidatus Azobacteroides	Symbiotic	Azobacteroides pseudotrichonymphae genomovar. CFP2	cellular organisms, Bacteria, FCB group, Bacteroidetes/Chlorobi group, Bacteroidetes, Bacteroidia, Bacteroidales, unclassified Bacteroidales, Candidatus Azobacteroides, Candidatus Azobacteroides pseudotrichonymphae, Azobacteroides pseudotrichonymphae genomovar. CFP2	Bacteroidetes	Bacteroidetes
55	1717717	7200638	1226551	5108928	5089168	GCF_002356295.1	ASM235629v1	Labilibaculum antarcticum (CFB group bacteria)	1717717	Labilibaculum antarcticum	haploid	SAMD00078003	2017-06-06	Complete Genome	FALSE	The Institute of Low Temperature Science, Hokkaido University	SPP2	2006-01-27	marine	Antarctic marine sediment	Cold adapted	free living	Cultured	Labilibaculum	free living	Labilibaculum antarcticum	cellular organisms, Bacteria, FCB group, Bacteroidetes/Chlorobi group, Bacteroidetes, Bacteroidia, Marinilabiliales, Marinifilaceae, Labilibaculum, Labilibaculum antarcticum	Bacteroidetes	Bacteroidetes
56	1940525	6266628	1492101	5811418	5796218	GCF_002843385.1	ASM284338v1	Labilibaculum manganireducens (CFB group bacteria)	1940525	Labilibaculum manganireducens	haploid	SAMN06266628	2017-12-15	Contig	FALSE	Aarhus University	59.10-2M	2013-10-30	marine sediment	marine sediment	Marine sediment	free living	Cultured	Labilibaculum	free living	Labilibaculum manganireducens	cellular organisms, Bacteria, FCB group, Bacteroidetes/Chlorobi group, Bacteroidetes, Bacteroidia, Marinilabiliales, Marinifilaceae, Labilibaculum, Labilibaculum manganireducens	Bacteroidetes	Bacteroidetes
57	889453	3080601	1025551	4229728	4204098	GCF_900168165.1	IMG-taxon 2595698211 annotated assembly	Alkalitalea saponilacus (CFB group bacteria)	889453	Alkalitalea saponilacus	haploid	SAMN03080601	2017-03-08	Scaffold	FALSE	DOE - JOINT GENOME INSTITUTE	DSM 24412	not collected	NA	meromictic soda lake	soda lake	free living	Cultured	Alkalitalea	free living	Alkalitalea saponilacus	cellular organisms, Bacteria, FCB group, Bacteroidetes/Chlorobi group, Bacteroidetes, Bacteroidia, Marinilabiliales, Marinilabiliaceae, Alkalitalea, Alkalitalea saponilacus	Bacteroidetes	Bacteroidetes
58	1236989	4091671	323301	3137838	1730098	GCF_000974365.1	ASM97436v1	Geofilum rubicundum JCM 15548 (CFB group bacteria)	472113	Geofilum rubicundum	haploid	SAMD00000449	2015-03-26	Contig	FALSE	The University of Tokyo	JCM 15548	NA	bacteria	deep subseafloor sediment	Subsea floor	free living	Cultured	Geofilum	free living	Geofilum rubicundum JCM 15548	cellular organisms, Bacteria, FCB group, Bacteroidetes/Chlorobi group, Bacteroidetes, Bacteroidia, Marinilabiliales, Marinilabiliaceae, Geofilum, Geofilum rubicundum, Geofilum rubicundum JCM 15548	Bacteroidetes	Bacteroidetes
59	869213	2703408	124711	1649378	958028	GCF_000583675.1	ASM58367v1	Saccharicrinis fermentans DSM 9555 = JCM 21142 (CFB group bacteria)	982	Saccharicrinis fermentans	haploid	SAMD00008733	2014-02-27	Contig	FALSE	The University of Tokyo	NA	NA	NA	Marine mud	Marine sediment	free living	Cultured	Saccharicrinis	free living	Saccharicrinis fermentans DSM 9555 = JCM 21142	cellular organisms, Bacteria, FCB group, Bacteroidetes/Chlorobi group, Bacteroidetes, Bacteroidia, Marinilabiliales, Marinilabiliaceae, Saccharicrinis, Saccharicrinis fermentans, Saccharicrinis fermentans DSM 9555 = JCM 21142	Bacteroidetes	Bacteroidetes
60	1544798	3031235	308591	1688858	1677498	GCF_000949475.1	ASM94947v1	Draconibacterium sediminis (CFB group bacteria)	1544798	Draconibacterium sediminis	haploid	SAMN03031235	2015-03-10	Contig	FALSE	Third Institute of Oceanography,State Oceanic Administration	JN14CK-3	2013-10-31	surface sediment of river	surface sediment of the Jiulong River, depth 0.3 m	Fresh water sediment	free living	Cultured	Draconibacterium	free living	Draconibacterium sediminis	cellular organisms, Bacteria, FCB group, Bacteroidetes/Chlorobi group, Bacteroidetes, Bacteroidia, Marinilabiliales, Prolixibacteraceae, Draconibacterium, Draconibacterium sediminis	Bacteroidetes	Bacteroidetes
61	1109740	6265371	1154491	4788888	4716958	GCF_900188235.1	IMG-taxon 2724679779 annotated assembly	Lutibacter agarilyticus (CFB group bacteria)	1109740	Lutibacter agarilyticus	haploid	SAMN06265371	2017-07-16	Scaffold	FALSE	DOE - JOINT GENOME INSTITUTE	DSM 29150	missing	NA	a marine bacterium isolated from shallow coastal seawater.	Marine water	free living	Cultured	Lutibacter	free living	Lutibacter agarilyticus	cellular organisms, Bacteria, FCB group, Bacteroidetes/Chlorobi group, Bacteroidetes, Flavobacteriia, Flavobacteriales, Flavobacteriaceae, Lutibacter, Lutibacter agarilyticus	Bacteroidetes	Bacteroidetes
62	1150600	2469442	701828	701828	694568	GCF_000403135.1	ArSv1	Arcticibacter svalbardensis MN12-7 (CFB group bacteria)	1288027	Arcticibacter svalbardensis	haploid	SAMN02469442	2013-05-29	Contig	FALSE	Centre for Cellular and Molecular Biology	MN12-7	NA	NA	arctic soil	Cold adapted	free living	Cultured	Arcticibacter	free living	Arcticibacter svalbardensis MN12-7	cellular organisms, Bacteria, FCB group, Bacteroidetes/Chlorobi group, Bacteroidetes, Sphingobacteriia, Sphingobacteriales, Sphingobacteriaceae, Arcticibacter, Arcticibacter svalbardensis, Arcticibacter svalbardensis MN12-7	Bacteroidetes	Bacteroidetes
63	274537	5793943	802911	3475608	3472658	GCF_001747405.1	ASM174740v1	Chlorobaculum limnaeum (green sulfur bacteria)	274537	Chlorobaculum limnaeum	haploid	SAMN05793943	2016-09-28	Complete Genome	FALSE	Pennsylvania State University	DSM 1677	2020-05-09	NA	acidic high sulfide hot springs.	geothermal site	free living	Cultured	Chlorobaculum	free living	Chlorobaculum limnaeum	cellular organisms, Bacteria, FCB group, Bacteroidetes/Chlorobi group, Chlorobi, Chlorobia, Chlorobiales, Chlorobiaceae, Chlorobaculum, Chlorobaculum limnaeum	Chlorobi	Chlorobi
64	517417	2598460	41548	41548	21308	GCF_000020505.1	ASM2050v1	Chlorobaculum parvum NCIB 8327 (green sulfur bacteria)	274539	Chlorobaculum parvum	haploid	SAMN02598460	2008-06-27	Complete Genome	FALSE	US DOE Joint Genome Institute	NCIB 8327	NA	NA	River mouth	Estuary	free living	Cultured	Chlorobaculum	free living	Chlorobaculum parvum (strain NCIB 8327) (Chlorobium vibrioforme subsp. thiosulfatophilum (strain DSM 263 / NCIB 8327))	cellular organisms, Bacteria, FCB group, Bacteroidetes/Chlorobi group, Chlorobi, Chlorobia, Chlorobiales, Chlorobiaceae, Chlorobaculum, Chlorobaculum parvum, Chlorobaculum parvum (strain NCIB 8327) (Chlorobium vibrioforme subsp. thiosulfatophilum (strain DSM 263 / NCIB 8327))	Chlorobi	Chlorobi
65	194439	2604006	28568	28568	7788	GCF_000006985.1	ASM698v1	Chlorobaculum tepidum TLS (green sulfur bacteria)	1097	Chlorobaculum tepidum	haploid	SAMN02604006	2002-07-02	Complete Genome	FALSE	TIGR	TLS	NA	NA	acidic high sulfide hot springs	geothermal site	free living	Cultured	Chlorobaculum	free living	Chlorobaculum tepidum (strain ATCC 49652 / DSM 12025 / NBRC 103806 / TLS) (Chlorobium tepidum)	cellular organisms, Bacteria, FCB group, Bacteroidetes/Chlorobi group, Chlorobi, Chlorobia, Chlorobiales, Chlorobiaceae, Chlorobaculum, Chlorobaculum tepidum, Chlorobaculum tepidum (strain ATCC 49652 / DSM 12025 / NBRC 103806 / TLS) (Chlorobium tepidum)	Chlorobi	Chlorobi
66	340177	2598328	33688	33688	13388	GCF_000012585.1	ASM1258v1	Chlorobium chlorochromatii CaD3 (epibiont of the phototrophic consortium "Chlorochromatium aggregatum")	337090	Chlorobium chlorochromatii	haploid	SAMN02598328	2005-10-26	Complete Genome	FALSE	DOE Joint Genome Institute	CaD3	NA	NA	he phototrophic consortium "Chlorochromatium aggregatum"	Fresh water sediment	symbiotic	Cultured	Chlorobium	symbiotic	Chlorobium chlorochromatii (strain CaD3)	cellular organisms, Bacteria, FCB group, Bacteroidetes/Chlorobi group, Chlorobi, Chlorobia, Chlorobiales, Chlorobiaceae, Chlorobium/Pelodictyon group, Chlorobium, Chlorobium chlorochromatii, Chlorobium chlorochromatii (strain CaD3)	Chlorobi	Chlorobi
67	377431	2441792	205918	205918	205898	GCF_000168715.1	ASM16871v1	Chlorobium ferrooxidans DSM 13031 (green sulfur bacteria)	84205	Chlorobium ferrooxidans	haploid	SAMN02441792	2006-07-13	Contig	FALSE	DOE Joint Genome Institute	DSM 13031	NA	NA	in coculture with a "Geospirillum" sp	Fresh water sediment	symbiotic	Cultured	Chlorobium	symbiotic	Chlorobium ferrooxidans DSM 13031	cellular organisms, Bacteria, FCB group, Bacteroidetes/Chlorobi group, Chlorobi, Chlorobia, Chlorobiales, Chlorobiaceae, Chlorobium/Pelodictyon group, Chlorobium, Chlorobium ferrooxidans, Chlorobium ferrooxidans DSM 13031	Chlorobi	Chlorobi
68	1092	4217978	616341	2783188	2782098	GCF_001509575.1	ASM150957v1	Chlorobium limicola (green sulfur bacteria)	1092	Chlorobium limicola	haploid	SAMN04217978	2016-01-08	Contig	FALSE	Pennsylvania State University	Frasassi	2020-01-15	Sediment-water interface in an aquarium	sediment-water interface in an artificial aquarium in the Frasassi cave system	Fresh water sediment	free living	Cultured	Chlorobium	free living	Chlorobium limicola	cellular organisms, Bacteria, FCB group, Bacteroidetes/Chlorobi group, Chlorobi, Chlorobia, Chlorobiales, Chlorobiaceae, Chlorobium/Pelodictyon group, Chlorobium, Chlorobium limicola	Chlorobi	Chlorobi
69	290315	2598270	41508	41508	21268	GCF_000020465.1	ASM2046v1	Chlorobium limicola DSM 245 (green sulfur bacteria)	1092	Chlorobium limicola	haploid	SAMN02598270	2008-06-04	Complete Genome	FALSE	US DOE Joint Genome Institute	DSM 245	NA	NA	hot spring	geothermal site	free living	Cultured	Chlorobium	free living	Chlorobium limicola (strain DSM 245 / NBRC 103803 / 6330)	cellular organisms, Bacteria, FCB group, Bacteroidetes/Chlorobi group, Chlorobi, Chlorobia, Chlorobiales, Chlorobiaceae, Chlorobium/Pelodictyon group, Chlorobium, Chlorobium limicola, Chlorobium limicola (strain DSM 245 / NBRC 103803 / 6330)	Chlorobi	Chlorobi
70	290318	2598271	37188	37188	16888	GCF_000016085.1	ASM1608v1	Chlorobium phaeovibrioides DSM 265 (green sulfur bacteria)	1094	Chlorobium phaeovibrioides	haploid	SAMN02598271	2007-04-12	Complete Genome	FALSE	US DOE Joint Genome Institute	DSM 265	NA	NA	meromictic lake.	Fresh water	free living	Cultured	Chlorobium	free living	Chlorobium phaeovibrioides (strain DSM 265 / 1930) (Prosthecochloris vibrioformis (strain DSM 265))	cellular organisms, Bacteria, FCB group, Bacteroidetes/Chlorobi group, Chlorobi, Chlorobia, Chlorobiales, Chlorobiaceae, Chlorobium/Pelodictyon group, Chlorobium, Chlorobium phaeovibrioides, Chlorobium phaeovibrioides (strain DSM 265 / 1930) (Prosthecochloris vibrioformis (strain DSM 265))	Chlorobi	Chlorobi
71	319225	2598284	33588	33588	13288	GCF_000012485.1	ASM1248v1	Pelodictyon luteolum DSM 273 (green sulfur bacteria)	1100	Pelodictyon luteolum	haploid	SAMN02598284	2005-10-26	Complete Genome	FALSE	DOE Joint Genome Institute	DSM 273	NA	NA	meromictic lake	Fresh water	free living	Cultured	Pelodictyon	free living	Pelodictyon luteolum (strain DSM 273 / 2530) (Chlorobium luteolum)	cellular organisms, Bacteria, FCB group, Bacteroidetes/Chlorobi group, Chlorobi, Chlorobia, Chlorobiales, Chlorobiaceae, Chlorobium/Pelodictyon group, Pelodictyon, Pelodictyon luteolum, Pelodictyon luteolum (strain DSM 273 / 2530) (Chlorobium luteolum)	Chlorobi	Chlorobi
72	324925	2598283	41688	41688	21448	GCF_000020645.1	ASM2064v1	Pelodictyon phaeoclathratiforme BU-1 (green sulfur bacteria)	34090	Pelodictyon phaeoclathratiforme	haploid	SAMN02598283	2008-07-18	Complete Genome	FALSE	US DOE Joint Genome Institute	BU-1	NA	NA	freshwater lakes where light reaches sulfide-containing water	Fresh water	free living	Cultured	Pelodictyon	free living	Pelodictyon phaeoclathratiforme (strain DSM 5477 / BU-1)	cellular organisms, Bacteria, FCB group, Bacteroidetes/Chlorobi group, Chlorobi, Chlorobia, Chlorobiales, Chlorobiaceae, Chlorobium/Pelodictyon group, Pelodictyon, Pelodictyon phaeoclathratiforme, Pelodictyon phaeoclathratiforme (strain DSM 5477 / BU-1)	Chlorobi	Chlorobi
73	517418	2598461	41568	41568	21328	GCF_000020525.1	ASM2052v1	Chloroherpeton thalassium ATCC 35110 (green sulfur bacteria)	100716	Chloroherpeton thalassium	haploid	SAMN02598461	2008-06-27	Complete Genome	FALSE	US DOE Joint Genome Institute	ATCC 35110	NA	NA	marine	Marine water	free living	Cultured	Chloroherpeton	free living	Chloroherpeton thalassium (strain ATCC 35110 / GB-78)	cellular organisms, Bacteria, FCB group, Bacteroidetes/Chlorobi group, Chlorobi, Chlorobia, Chlorobiales, Chlorobiaceae, Chloroherpeton, Chloroherpeton thalassium, Chloroherpeton thalassium (strain ATCC 35110 / GB-78)	Chlorobi	Chlorobi
74	290512	2598281	41668	41668	21428	GCF_000020625.1	ASM2062v1	Prosthecochloris aestuarii DSM 271 (green sulfur bacteria)	1102	Prosthecochloris aestuarii	haploid	SAMN02598281	2008-07-18	Complete Genome	FALSE	US DOE Joint Genome Institute	DSM 271	NA	NA	marine	Marine water	free living	Cultured	Prosthecochloris	free living	Prosthecochloris aestuarii (strain DSM 271 / SK 413)	cellular organisms, Bacteria, FCB group, Bacteroidetes/Chlorobi group, Chlorobi, Chlorobia, Chlorobiales, Chlorobiaceae, Prosthecochloris, Prosthecochloris aestuarii, Prosthecochloris aestuarii (strain DSM 271 / SK 413)	Chlorobi	Chlorobi
75	1868325	5282066	770481	3409518	3345878	GCF_001687065.1	ASM168706v1	Prosthecochloris sp. CIB 2401 (green sulfur bacteria)	1868325	Prosthecochloris sp. CIB 2401	haploid	SAMN05282066	2016-07-18	Complete Genome	FALSE	Leibniz Institute DSMZ	CIB2401	1993-03-30	lagoon	coastal lagoon	Marine water	free living	Cultured	Prosthecochloris	free living	Prosthecochloris sp. CIB 2401	cellular organisms, Bacteria, FCB group, Bacteroidetes/Chlorobi group, Chlorobi, Chlorobia, Chlorobiales, Chlorobiaceae, Prosthecochloris, unclassified Prosthecochloris, Prosthecochloris sp. CIB 2401	Chlorobi	Chlorobi
76	281093	7407602	1164521	4901188	4899768	GCF_002240205.1	ASM224020v1	Prosthecochloris sp. GSB1 (green sulfur bacteria)	281093	Prosthecochloris sp. GSB1	haploid	SAMN07407602	2017-08-02	Complete Genome	FALSE	The Pennsylvania State University	TY Vent = GSB1 = Ty-1	unknown	marine hydrothermal vent biome	deep-sea hydrothermal vent	geothermal site	free living	Cultured	Prosthecochloris	free living	Prosthecochloris sp. GSB1	cellular organisms, Bacteria, FCB group, Bacteroidetes/Chlorobi group, Chlorobi, Chlorobia, Chlorobiales, Chlorobiaceae, Prosthecochloris, unclassified Prosthecochloris, Prosthecochloris sp. GSB1	Chlorobi	Chlorobi
77	572544	116458	275308	275308	200588	GCF_000165505.1	ASM16550v1	Ilyobacter polytropus DSM 2926 (fusobacteria)	167642	Ilyobacter polytropus	haploid	SAMN00116458	2010-10-22	Complete Genome	FALSE	US DOE Joint Genome Institute (JGI-PGF)	NA	NA	NA	Marine mud	Marine sediment	free living	Cultured	Ilyobacter	free living	Ilyobacter polytropus (strain DSM 2926 / CuHBu1)	cellular organisms, Bacteria, Fusobacteria, Fusobacteriia, Fusobacteriales, Fusobacteriaceae, Ilyobacter, Ilyobacter polytropus, Ilyobacter polytropus (strain DSM 2926 / CuHBu1)	Fusobacteria	Fusobacteria
78	1609970	3323779	315711	NA	1700958	GCA_000960725.1	ASM96072v1	Candidatus Magnetoovum chiemensis (bacteria)	1609970	Candidatus Magnetoovum chiemensis	haploid	SAMN03323779	2015-03-23	Contig	FALSE	Max Planck Institute for Marine Microbiology	CS-04	2011	NA	single cell amplified by MDA; freshwater lake	Fresh water	free living	Single cell	Candidatus Magnetoovum	free living	Candidatus Magnetoovum chiemensis	cellular organisms, Bacteria, Nitrospirae, Nitrospira, Nitrospirales, Nitrospiraceae, Candidatus Magnetoovum, Candidatus Magnetoovum chiemensis	Nitrospira	Nitrospira
79	1162668	5831861	408178	408178	408158	GCF_000284315.1	ASM28431v1	Leptospirillum ferrooxidans C2-3 (bacteria)	180	Leptospirillum ferrooxidans	haploid	SAMD00061058	2012-03-30	Complete Genome	FALSE	Ibaraki University, college of agriculture	C2-3	NA	NA	copper deposits	subsurface	free living	Cultured	Leptospirillum	free living	Leptospirillum ferrooxidans (strain C2-3)	cellular organisms, Bacteria, Nitrospirae, Nitrospira, Nitrospirales, Nitrospiraceae, Leptospirillum, Leptospirillum sp. Group I, Leptospirillum ferrooxidans, Leptospirillum ferrooxidans (strain C2-3)	Nitrospira	Nitrospira
80	1441628	3081536	180681	1497418	1085928	GCF_000695975.1	ASM69597v1	Leptospirillum ferriphilum YSK (bacteria)	178606	Leptospirillum ferriphilum	haploid	SAMN03081536	2014-05-27	Complete Genome	FALSE	Central South University	YSK	NA	NA	acid mine drainage	subsurface	free living	Cultured	Leptospirillum	free living	Leptospirillum ferriphilum YSK	cellular organisms, Bacteria, Nitrospirae, Nitrospira, Nitrospirales, Nitrospiraceae, Leptospirillum, Leptospirillum sp. Group III, Leptospirillum ferriphilum, Leptospirillum ferriphilum YSK	Nitrospira	Nitrospira
81	1260983	2471615	80071	NA	855928	GCA_000496115.1	Leptospirillum group IV UBA BS	Leptospirillum sp. Group IV 'UBA BS' (bacteria)	1260983	Leptospirillum sp. Group IV 'UBA BS'	haploid	SAMN02471615	2013-11-07	Scaffold	FALSE	University of California Berkeley	Group IV 'UBA BS'	NA	NA	combined biofilm from UBA (pink subaerial biofilm) and UBA BS (thick floating biofilm subdivided into strips) samples	Fresh water sediment	free living	Cultured	Leptospirillum	free living	Leptospirillum sp. Group IV 'UBA BS'	cellular organisms, Bacteria, Nitrospirae, Nitrospira, Nitrospirales, Nitrospiraceae, Leptospirillum, Leptospirillum sp. Group IV, Leptospirillum sp. Group IV 'UBA BS'	Nitrospira	Nitrospira
82	86166	4306045	618811	2791478	2788848	GCF_001514535.1	ASM151453v1	Thermodesulfovibrio aggregans (bacteria)	86166	Thermodesulfovibrio aggregans	haploid	SAMD00043587	2016-01-09	Scaffold	FALSE	AIST	TGE-P1	1999	not applicable	anaerobic bioreactor	Biogas digester	free living	Cultured	Thermodesulfovibrio	free living	Thermodesulfovibrio aggregans	cellular organisms, Bacteria, Nitrospirae, Nitrospira, Nitrospirales, Nitrospiraceae, Thermodesulfovibrio, Thermodesulfovibrio aggregans	Nitrospira	Nitrospira
83	289376	2603929	42008	42008	21788	GCF_000020985.1	ASM2098v1	Thermodesulfovibrio yellowstonii DSM 11347 (bacteria)	28262	Thermodesulfovibrio yellowstonii	haploid	SAMN02603929	2008-09-26	Complete Genome	FALSE	The J. Craig Venter Institute	DSM 11347	NA	NA	sulfide spring	Sulfur rich site	free living	Cultured	Thermodesulfovibrio	free living	Thermodesulfovibrio yellowstonii (strain ATCC 51303 / DSM 11347 / YP87)	cellular organisms, Bacteria, Nitrospirae, Nitrospira, Nitrospirales, Nitrospiraceae, Thermodesulfovibrio, Thermodesulfovibrio yellowstonii, Thermodesulfovibrio yellowstonii (strain ATCC 51303 / DSM 11347 / YP87)	Nitrospira	Nitrospira
84	1801692	4313876	834721	NA	3560128	GCA_001803635.1	ASM180363v1	Nitrospirae bacterium GWB2_47_37 (bacteria)	1801692	Nitrospirae bacterium GWB2_47_37	haploid	SAMN04313876	2016-10-20	Scaffold	FALSE	Banfield Lab, University of California, Berkeley	NA	2011-09-03	NA	subsurface metagenome	subsurface	not applicable	Metagenome	Unclassified Nitrospira	not applicable	Nitrospirae bacterium GWB2_47_37	cellular organisms, Bacteria, Nitrospirae, unclassified Nitrospirae, Nitrospirae bacterium GWB2_47_37	Nitrospira	Nitrospira
85	1801697	4313877	835431	NA	3561538	GCA_001805055.1	ASM180505v1	Nitrospirae bacterium GWC2_57_13 (bacteria)	1801697	Nitrospirae bacterium GWC2_57_13	haploid	SAMN04313877	2016-10-20	Scaffold	FALSE	Banfield Lab, University of California, Berkeley	NA	2011-09-16	NA	subsurface metagenome	subsurface	not applicable	Metagenome	Unclassified Nitrospira	not applicable	Nitrospirae bacterium GWC2_57_13	cellular organisms, Bacteria, Nitrospirae, unclassified Nitrospirae, Nitrospirae bacterium GWC2_57_13	Nitrospira	Nitrospira
86	1801702	4313875	835451	NA	3561578	GCA_001805105.1	ASM180510v1	Nitrospirae bacterium GWF2_44_13 (bacteria)	1801702	Nitrospirae bacterium GWF2_44_13	haploid	SAMN04313875	2016-10-20	Scaffold	FALSE	Banfield Lab, University of California, Berkeley	NA	2011-11-28	NA	subsurface metagenome	subsurface	not applicable	Metagenome	Unclassified Nitrospira	not applicable	Nitrospirae bacterium GWF2_44_13	cellular organisms, Bacteria, Nitrospirae, unclassified Nitrospirae, Nitrospirae bacterium GWF2_44_13	Nitrospira	Nitrospira
87	1801708	4313704	834801	NA	3560288	GCA_001803795.1	ASM180379v1	Nitrospirae bacterium RBG_16_64_22 (bacteria)	1801708	Nitrospirae bacterium RBG_16_64_22	haploid	SAMN04313704	2016-10-20	Scaffold	FALSE	Banfield Lab, University of California, Berkeley	NA	2007-07-07	NA	subsurface metagenome	subsurface	not applicable	Metagenome	Unclassified Nitrospira	not applicable	Nitrospirae bacterium RBG_16_64_22	cellular organisms, Bacteria, Nitrospirae, unclassified Nitrospirae, Nitrospirae bacterium RBG_16_64_22	Nitrospira	Nitrospira
88	160808	3216543	208701	1435618	1198628	GCF_000750615.1	ATN_AFERRI_PRJEB5721	Acidithiobacillus ferrivorans (proteobacteria)	160808	Acidithiobacillus ferrivorans	haploid	SAMEA3139097	2014-08-01	Contig	FALSE	Genoscope CEA	CF27	NA	NA	acid mine drainage	subsurface	free living	Cultured	Acidithiobacillus	free living	Acidithiobacillus ferrivorans	cellular organisms, Bacteria, Proteobacteria, Acidithiobacillia, Acidithiobacillales, Acidithiobacillaceae, Acidithiobacillus, Acidithiobacillus ferrivorans	Acidithiobacillia	Proteobacteria
89	743299	713557	300828	300828	299788	GCF_000214095.2	ASM21409v3	Acidithiobacillus ferrivorans SS3 (proteobacteria)	160808	Acidithiobacillus ferrivorans	haploid	SAMN00713557	2011-08-17	Complete Genome	FALSE	US DOE Joint Genome Institute (JGI-PGF)	SS3	Missing	NA	acid mine drainage	subsurface	free living	Cultured	Acidithiobacillus	free living	Acidithiobacillus ferrivorans SS3	cellular organisms, Bacteria, Proteobacteria, Acidithiobacillia, Acidithiobacillales, Acidithiobacillaceae, Acidithiobacillus, Acidithiobacillus ferrivorans, Acidithiobacillus ferrivorans SS3	Acidithiobacillia	Proteobacteria
90	243159	2603974	42508	42508	22288	GCF_000021485.1	ASM2148v1	Acidithiobacillus ferrooxidans ATCC 23270 (proteobacteria)	920	Acidithiobacillus ferrooxidans	haploid	SAMN02603974	2008-12-19	Complete Genome	FALSE	TIGR	ATCC 23270	NA	NA	acid, bituminous coal mine effluent.	subsurface	free living	Cultured	Acidithiobacillus	free living	Acidithiobacillus ferrooxidans (strain ATCC 23270 / DSM 14882 / CIP 104768 / NCIMB 8455) (Ferrobacillus ferrooxidans (strain ATCC 23270))	cellular organisms, Bacteria, Proteobacteria, Acidithiobacillia, Acidithiobacillales, Acidithiobacillaceae, Acidithiobacillus, Acidithiobacillus ferrooxidans (Thiobacillus ferrooxidans), Acidithiobacillus ferrooxidans (strain ATCC 23270 / DSM 14882 / CIP 104768 / NCIMB 8455) (Ferrobacillus ferrooxidans (strain ATCC 23270))	Acidithiobacillia	Proteobacteria
91	156889	2598452	35968	35968	15668	GCF_000014865.1	ASM1486v1	Magnetococcus marinus MC-1 (a-proteobacteria)	1124597	Magnetococcus marinus	haploid	SAMN02598452	2006-11-08	Complete Genome	FALSE	US DOE Joint Genome Institute	MC-1	NA	NA	estuarine water	Estuary	free living	Cultured	Magnetococcus	free living	Magnetococcus marinus (strain ATCC BAA-1437 / JCM 17883 / MC-1)	cellular organisms, Bacteria, Proteobacteria, Alphaproteobacteria, Magnetococcales, Magnetococcaceae, Magnetococcus, Magnetococcus marinus, Magnetococcus marinus (strain ATCC BAA-1437 / JCM 17883 / MC-1)	Alphaproteobacteria	Proteobacteria
92	1365950	5428963	1021211	4193818	4185928	GCF_900167365.1	IMG-taxon 2657245368 annotated assembly	Consotaella salsifontis (a-proteobacteria)	1365950	Consotaella salsifontis	haploid	SAMN05428963	2017-03-04	Scaffold	FALSE	DOE - JOINT GENOME INSTITUTE	USBA 369	missing	NA	an ancient terrestrial saline spring	Fresh water	free living	Cultured	Consotaella	free living	Consotaella salsifontis	cellular organisms, Bacteria, Proteobacteria, Alphaproteobacteria, Rhizobiales, Aurantimonadaceae, Consotaella, Consotaella salsifontis	Alphaproteobacteria	Proteobacteria
93	1486262	3284753	315821	1748588	1701228	GCF_000960975.1	ASM96097v1	Martelella endophytica (a-proteobacteria)	1486262	Martelella endophytica	haploid	SAMN03284753	2015-03-24	Complete Genome	FALSE	Gyeonsang National university	YC6887	2007-04-10	NA	Rosa rugosa	Rhizosphere	plant associated	Cultured	Martelella	plant associated	Martelella endophytica	cellular organisms, Bacteria, Proteobacteria, Alphaproteobacteria, Rhizobiales, Aurantimonadaceae, Martelella, Martelella endophytica	Alphaproteobacteria	Proteobacteria
94	395963	2598441	40888	40888	20648	GCF_000019845.1	ASM1984v1	Beijerinckia indica subsp. indica ATCC 9039 (a-proteobacteria)	533	Beijerinckia indica	haploid	SAMN02598441	2008-04-11	Complete Genome	FALSE	US DOE Joint Genome Institute	ATCC 9039	NA	NA	Species are found in soils, particularly tropical regions.	Terrestrial soil	free living	Cultured	Beijerinckia	free living	Beijerinckia indica subsp. indica (strain ATCC 9039 / DSM 1715 / NCIB 8712)	cellular organisms, Bacteria, Proteobacteria, Alphaproteobacteria, Rhizobiales, Beijerinckiaceae, Beijerinckia, Beijerinckia indica, Beijerinckia indica subsp. indica, Beijerinckia indica subsp. indica (strain ATCC 9039 / DSM 1715 / NCIB 8712)	Alphaproteobacteria	Proteobacteria
95	1612308	5444581	883121	4880448	3705988	GCF_900114285.1	IMG-taxon 2675903028 annotated assembly	Methylocapsa palsarum (a-proteobacteria)	1612308	Methylocapsa palsarum	haploid	SAMN05444581	2016-11-02	Contig	FALSE	DOE - JOINT GENOME INSTITUTE	NE2	missing	NA	subArctic discontinuous permafrost ecosystem	Cold adapted	free living	Cultured	Methylocapsa	free living	Methylocapsa palsarum	cellular organisms, Bacteria, Proteobacteria, Alphaproteobacteria, Rhizobiales, Beijerinckiaceae, Methylocapsa, Methylocapsa palsarum	Alphaproteobacteria	Proteobacteria
96	199596	7792460	1528741	5918808	5904528	GCF_002891535.1	ASM289153v1	Methylocella silvestris (a-proteobacteria)	199596	Methylocella silvestris	haploid	SAMN07792460	2018-01-18	Contig	FALSE	Heriot-Watt University	TVC	2014	permafrost	permafrost sediment	Cold adapted	free living	Cultured	Methylocella	free living	Methylocella silvestris	cellular organisms, Bacteria, Proteobacteria, Alphaproteobacteria, Rhizobiales, Beijerinckiaceae, Methylocella, Methylocella silvestris	Alphaproteobacteria	Proteobacteria
97	395965	45	42748	42748	22548	GCF_000021745.1	ASM2174v1	Methylocella silvestris BL2 (a-proteobacteria)	199596	Methylocella silvestris	haploid	SAMN00000045	2008-12-15	Complete Genome	FALSE	US DOE Joint Genome Institute (JGI-PGF)	BL2	NA	NA	acidic forest cambisol.	Terrestrial soil	free living	Cultured	Methylocella	free living	Methylocella silvestris (strain DSM 15510 / CIP 108128 / LMG 27833 / NCIMB 13906 / BL2)	cellular organisms, Bacteria, Proteobacteria, Alphaproteobacteria, Rhizobiales, Beijerinckiaceae, Methylocella, Methylocella silvestris, Methylocella silvestris (strain DSM 15510 / CIP 108128 / LMG 27833 / NCIMB 13906 / BL2)	Alphaproteobacteria	Proteobacteria
98	1074	6265338	1140451	4635048	4632938	GCF_900187365.1	IMG-taxon 2724679731 annotated assembly	Rhodoblastus acidophilus (a-proteobacteria)	1074	Rhodoblastus acidophilus	haploid	SAMN06265338	2017-06-24	Contig	FALSE	DOE - JOINT GENOME INSTITUTE	DSM 137	missing	NA	crystal lake	Fresh water	free living	Cultured	Rhodoblastus	free living	Rhodoblastus acidophilus (Rhodopseudomonas acidophila)	cellular organisms, Bacteria, Proteobacteria, Alphaproteobacteria, Rhizobiales, Beijerinckiaceae, Rhodoblastus, Rhodoblastus acidophilus (Rhodopseudomonas acidophila)	Alphaproteobacteria	Proteobacteria
99	858423	5192541	884791	4883888	3709328	GCF_900116675.1	IMG-taxon 2654588141 annotated assembly	Bradyrhizobium arachidis (a-proteobacteria)	858423	Bradyrhizobium arachidis	haploid	SAMN05192541	2016-11-05	Scaffold	FALSE	DOE - JOINT GENOME INSTITUTE	LMG 26795	not collected	NA	isolated from effective nodules of Arachis hypogaea grown in China	Nodules	symbiotic	Cultured	Bradyrhizobium	symbiotic	Bradyrhizobium arachidis	cellular organisms, Bacteria, Proteobacteria, Alphaproteobacteria, Rhizobiales, Bradyrhizobiaceae, Bradyrhizobium, Bradyrhizobium arachidis	Alphaproteobacteria	Proteobacteria
100	255045	6077197	1080011	4415338	4410268	GCF_002108775.1	ASM210877v1	Bradyrhizobium canariense (a-proteobacteria)	255045	Bradyrhizobium canariense	haploid	SAMN06077197	2017-04-24	Contig	FALSE	University of Applied Sciences and Arts Western Switzerland hepia	UBMA195	2012	NA	root nodules	Nodules	symbiotic	Cultured	Bradyrhizobium	symbiotic	Bradyrhizobium canariense	cellular organisms, Bacteria, Proteobacteria, Alphaproteobacteria, Rhizobiales, Bradyrhizobiaceae, Bradyrhizobium, Bradyrhizobium canariense	Alphaproteobacteria	Proteobacteria
101	1355477	4091729	636221	2866458	2863658	GCF_001549695.1	ASM154969v1	Bradyrhizobium diazoefficiens (a-proteobacteria)	1355477	Bradyrhizobium diazoefficiens	haploid	SAMD00022775	2015-04-11	Complete Genome	FALSE	Tohoku University	NK6	1999	field soil(ENVO:00005755)	Glycine max	Nodules	symbiotic	Cultured	Bradyrhizobium	Symbiotic	Bradyrhizobium diazoefficiens	cellular organisms, Bacteria, Proteobacteria, Alphaproteobacteria, Rhizobiales, Bradyrhizobiaceae, Bradyrhizobium, Bradyrhizobium diazoefficiens	Alphaproteobacteria	Proteobacteria
102	224911	5831886	32528	32528	12168	GCF_000011365.1	ASM1136v1	Bradyrhizobium diazoefficiens USDA 110 (a-proteobacteria)	1355477	Bradyrhizobium diazoefficiens	haploid	SAMD00061083	2004-05-11	Complete Genome	FALSE	Kazusa	USDA110	NA	NA	gram-negative bacterium that was isolated from plant associated.	Rhizosphere	plant associated	Cultured	Bradyrhizobium	plant associated	Bradyrhizobium diazoefficiens (strain JCM 10833 / IAM 13628 / NBRC 14792 / USDA 110)	cellular organisms, Bacteria, Proteobacteria, Alphaproteobacteria, Rhizobiales, Bradyrhizobiaceae, Bradyrhizobium, Bradyrhizobium diazoefficiens, Bradyrhizobium diazoefficiens (strain JCM 10833 / IAM 13628 / NBRC 14792 / USDA 110)	Alphaproteobacteria	Proteobacteria
103	29448	4903904	790221	3434048	3432588	GCF_001718205.1	ASM171820v1	Bradyrhizobium elkanii (a-proteobacteria)	29448	Bradyrhizobium elkanii	haploid	SAMN04903904	2016-09-02	Scaffold	FALSE	Kagoshima University	BLY3-8	2014-04-15	NA	Soybean nodule	Nodules	symbiotic	Cultured	Bradyrhizobium	Symbiotic	Bradyrhizobium elkanii	cellular organisms, Bacteria, Proteobacteria, Alphaproteobacteria, Rhizobiales, Bradyrhizobiaceae, Bradyrhizobium, Bradyrhizobium elkanii	Alphaproteobacteria	Proteobacteria
104	1274631	5230120	774451	3362848	3359518	GCF_001693385.1	ASM169338v1	Bradyrhizobium icense (a-proteobacteria)	1274631	Bradyrhizobium icense	haploid	SAMN05230120	2016-07-25	Complete Genome	FALSE	Universidad Nacional Agraria La Molina	LMTR 13	1998	NA	root nodule	Nodules	symbiotic	Cultured	Bradyrhizobium	Phaseolus lunatus	Bradyrhizobium icense	cellular organisms, Bacteria, Proteobacteria, Alphaproteobacteria, Rhizobiales, Bradyrhizobiaceae, Bradyrhizobium, Bradyrhizobium icense	Alphaproteobacteria	Proteobacteria
105	375	6077198	1080091	4414758	4410428	GCF_002108935.1	ASM210893v1	Bradyrhizobium japonicum (a-proteobacteria)	375	Bradyrhizobium japonicum	haploid	SAMN06077198	2017-04-24	Contig	FALSE	University of Applied Sciences and Arts Western Switzerland hepia	UBMA197	2012	NA	root nodules	Nodules	symbiotic	Cultured	Bradyrhizobium	Lupinus angustifolius	Bradyrhizobium japonicum	cellular organisms, Bacteria, Proteobacteria, Alphaproteobacteria, Rhizobiales, Bradyrhizobiaceae, Bradyrhizobium, Bradyrhizobium japonicum	Alphaproteobacteria	Proteobacteria
106	476282	2726028	163681	1469138	1038428	GCF_000661935.1	ASM66193v1	Bradyrhizobium japonicum SEMIA 5079 (a-proteobacteria)	375	Bradyrhizobium japonicum	haploid	SAMN02726028	2014-05-01	Chromosome	FALSE	LNCC - National Laboratory of Scientfic Computation	SEMIA 5079	1988	NA	Strain CPAC 15 was isolated using soybean as the trap host after a long period of adaptation of the parental strain SEMIA 566 to the stressful conditions of the Brazilian Cerrados	Nodules	symbiotic	Cultured	Bradyrhizobium	NA	Bradyrhizobium japonicum SEMIA 5079	cellular organisms, Bacteria, Proteobacteria, Alphaproteobacteria, Rhizobiales, Bradyrhizobiaceae, Bradyrhizobium, Bradyrhizobium japonicum, Bradyrhizobium japonicum SEMIA 5079	Alphaproteobacteria	Proteobacteria
107	280332	2689491	581631	2682638	2587858	GCF_001440395.1	ASM144039v1	Bradyrhizobium jicamae (a-proteobacteria)	280332	Bradyrhizobium jicamae	haploid	SAMN02689491	2015-11-06	Scaffold	FALSE	UPM	PAC68	2004	NA	root nodules	Nodules	symbiotic	Cultured	Bradyrhizobium	Pachyrhizus erosus	Bradyrhizobium jicamae	cellular organisms, Bacteria, Proteobacteria, Alphaproteobacteria, Rhizobiales, Bradyrhizobiaceae, Bradyrhizobium, Bradyrhizobium jicamae	Alphaproteobacteria	Proteobacteria
108	722472	2689497	581681	2682698	2587958	GCF_001440475.1	ASM144047v1	Bradyrhizobium lablabi (a-proteobacteria)	722472	Bradyrhizobium lablabi	haploid	SAMN02689497	2015-11-06	Scaffold	FALSE	UPM	CCBAU 23086	2010	NA	root nodules	Nodules	symbiotic	Cultured	Bradyrhizobium	Lablab purpureus	Bradyrhizobium lablabi	cellular organisms, Bacteria, Proteobacteria, Alphaproteobacteria, Rhizobiales, Bradyrhizobiaceae, Bradyrhizobium, Bradyrhizobium lablabi	Alphaproteobacteria	Proteobacteria
109	43992	4549276	708351	3132818	3132528	GCF_001595995.1	ASM159599v1	Bradyrhizobium liaoningense (a-proteobacteria)	43992	Bradyrhizobium liaoningense	haploid	SAMN04549276	2016-03-22	Contig	FALSE	State Key Laboratory of Soil Erosion and Dryland Farming on the Loess Plateau, Northwest A&F University	CCNWSX0360	2006-07-24	NA	root nodule	Nodules	symbiotic	Cultured	Bradyrhizobium	Vigna unguiculata	Bradyrhizobium liaoningense	cellular organisms, Bacteria, Proteobacteria, Alphaproteobacteria, Rhizobiales, Bradyrhizobiaceae, Bradyrhizobium, Bradyrhizobium liaoningense	Alphaproteobacteria	Proteobacteria
110	1755647	4262301	632481	3393338	2851418	GCF_001542415.1	ASM154241v1	Bradyrhizobium macuxiense (a-proteobacteria)	1755647	Bradyrhizobium macuxiense	haploid	SAMN04262301	2016-01-28	Scaffold	FALSE	Embrapa Agrobiologia	BR 10303	1997-09-05	Amazon	plant root nodules	Nodules	symbiotic	Cultured	Bradyrhizobium	Centrolobium paraense	Bradyrhizobium macuxiense	cellular organisms, Bacteria, Proteobacteria, Alphaproteobacteria, Rhizobiales, Bradyrhizobiaceae, Bradyrhizobium, Bradyrhizobium macuxiense	Alphaproteobacteria	Proteobacteria
111	1245469	5831855	555428	555428	555408	GCF_000344805.1	ASM34480v1	Bradyrhizobium oligotrophicum S58 (a-proteobacteria)	44255	Bradyrhizobium oligotrophicum	haploid	SAMD00061052	2013-02-28	Complete Genome	FALSE	Tohoku University	S58	NA	NA	rice paddy field	Paddy field	free living	Cultured	Bradyrhizobium	NA	Bradyrhizobium oligotrophicum S58	cellular organisms, Bacteria, Proteobacteria, Alphaproteobacteria, Rhizobiales, Bradyrhizobiaceae, Bradyrhizobium, Bradyrhizobium oligotrophicum, Bradyrhizobium oligotrophicum S58	Alphaproteobacteria	Proteobacteria
112	280333	4088244	581451	2674328	2587488	GCF_001440015.1	BR3262k88v1	Bradyrhizobium pachyrhizi (a-proteobacteria)	280333	Bradyrhizobium pachyrhizi	haploid	SAMN04088244	2015-11-06	Scaffold	FALSE	Embrapa Agrobiologia	BR3262	1996-10-01	NA	cowpea nodules from Atlantic Forest Region of Brazil	Nodules	symbiotic	Cultured	Bradyrhizobium	Vigna unguiculata	Bradyrhizobium pachyrhizi	cellular organisms, Bacteria, Proteobacteria, Alphaproteobacteria, Rhizobiales, Bradyrhizobiaceae, Bradyrhizobium, Bradyrhizobium pachyrhizi	Alphaproteobacteria	Proteobacteria
113	1300035	2689496	581651	2682658	2587888	GCF_001440415.1	ASM144041v1	Bradyrhizobium retamae (a-proteobacteria)	1300035	Bradyrhizobium retamae	haploid	SAMN02689496	2015-11-06	Contig	FALSE	UPM	Ro19	2013	NA	root nodules	Nodules	symbiotic	Cultured	Bradyrhizobium	Retama monosperma	Bradyrhizobium retamae	cellular organisms, Bacteria, Proteobacteria, Alphaproteobacteria, Rhizobiales, Bradyrhizobiaceae, Bradyrhizobium, Bradyrhizobium retamae	Alphaproteobacteria	Proteobacteria
114	1761772	4487809	779371	4882208	3377658	GCF_900094605.1	IMG-taxon 2617270735 annotated assembly	Bradyrhizobium shewense (a-proteobacteria)	1761772	Bradyrhizobium shewense	haploid	SAMN04487809	2016-08-05	Scaffold	FALSE	DOE - JOINT GENOME INSTITUTE	ERR11	not collected	missing	a nodule of the leguminous tree Erythrina brucei native to Ethiopia	Nodules	symbiotic	Cultured	Bradyrhizobium	NA	Bradyrhizobium shewense	cellular organisms, Bacteria, Proteobacteria, Alphaproteobacteria, Rhizobiales, Bradyrhizobiaceae, Bradyrhizobium, Bradyrhizobium shewense	Alphaproteobacteria	Proteobacteria
115	1518501	2688507	581661	2682678	2587908	GCF_001440405.1	ASM144040v1	Bradyrhizobium valentinum (a-proteobacteria)	1518501	Bradyrhizobium valentinum	haploid	SAMN02688507	2015-11-06	Scaffold	FALSE	UPM	LmjM3	2010	NA	root nodules	Nodules	symbiotic	Cultured	Bradyrhizobium	Lupinus mariae-josephae	Bradyrhizobium valentinum	cellular organisms, Bacteria, Proteobacteria, Alphaproteobacteria, Rhizobiales, Bradyrhizobiaceae, Bradyrhizobium, Bradyrhizobium valentinum	Alphaproteobacteria	Proteobacteria
116	108015	4088257	581391	2590768	2587368	GCF_001439885.1	ABySSBR3267	Bradyrhizobium yuanmingense (a-proteobacteria)	108015	Bradyrhizobium yuanmingense	haploid	SAMN04088257	2015-11-06	Scaffold	FALSE	Embrapa Agrobiologia	BR3267	1995-11-30	NA	cowpea nodules	Nodules	symbiotic	Cultured	Bradyrhizobium	Vigna unguiculata	Bradyrhizobium yuanmingense	cellular organisms, Bacteria, Proteobacteria, Alphaproteobacteria, Rhizobiales, Bradyrhizobiaceae, Bradyrhizobium, Bradyrhizobium yuanmingense	Alphaproteobacteria	Proteobacteria
117	288000	2598359	36268	36268	15968	GCF_000015165.1	ASM1516v1	Bradyrhizobium sp. BTAi1 (a-proteobacteria)	288000	Bradyrhizobium sp. BTAi1	haploid	SAMN02598359	2007-05-11	Complete Genome	FALSE	US DOE Joint Genome Institute	BTAi1	NA	NA	Stem nodules of Aeschynomene indica, North America	Nodules	symbiotic	Cultured	Bradyrhizobium	NA	Bradyrhizobium sp. (strain BTAi1 / ATCC BAA-1182)	cellular organisms, Bacteria, Proteobacteria, Alphaproteobacteria, Rhizobiales, Bradyrhizobiaceae, Bradyrhizobium, unclassified Bradyrhizobium, Bradyrhizobium sp. (strain BTAi1 / ATCC BAA-1182)	Alphaproteobacteria	Proteobacteria
118	114615	3215673	45108	45108	26948	GCF_000026145.1	ASM2614v1	Bradyrhizobium sp. ORS 278 (a-proteobacteria)	114615	Bradyrhizobium sp. ORS 278	haploid	SAMEA3138227	2007-05-01	Complete Genome	FALSE	Genoscope	ORS278	NA	NA	Root nodule Aeschynomene sensitiva	Nodules	symbiotic	Cultured	Bradyrhizobium	NA	Bradyrhizobium sp. (strain ORS 278)	cellular organisms, Bacteria, Proteobacteria, Alphaproteobacteria, Rhizobiales, Bradyrhizobiaceae, Bradyrhizobium, unclassified Bradyrhizobium, Bradyrhizobium sp. (strain ORS 278)	Alphaproteobacteria	Proteobacteria
119	1680155	3842497	921841	3880778	3844248	GCF_001908185.1	ASM190818v1	Bradyrhizobium sp. AS23.2 (a-proteobacteria)	1680155	Bradyrhizobium sp. AS23.2	haploid	SAMN03842497	2016-12-19	Contig	FALSE	UFRGS	AS23.2	2014	NA	Lupinus albescens	Nodules	symbiotic	Cultured	Bradyrhizobium	Lupinus albescens	Bradyrhizobium sp. AS23.2	cellular organisms, Bacteria, Proteobacteria, Alphaproteobacteria, Rhizobiales, Bradyrhizobiaceae, Bradyrhizobium, unclassified Bradyrhizobium, Bradyrhizobium sp. AS23.2	Alphaproteobacteria	Proteobacteria
120	574934	3276517	705531	3192448	3049448	GCF_001590795.1	ASM159079v1	Bradyrhizobium sp. AT1 (a-proteobacteria)	574934	Bradyrhizobium sp. AT1	haploid	SAMN03276517	2016-03-14	Scaffold	FALSE	National Institute for Agro-Environmental Sciences	AT1	2007-10-01	plant-associated	sweet potato	Rhizosphere	plant associated	Cultured	Bradyrhizobium	sweet potato	Bradyrhizobium sp. AT1	cellular organisms, Bacteria, Proteobacteria, Alphaproteobacteria, Rhizobiales, Bradyrhizobiaceae, Bradyrhizobium, unclassified Bradyrhizobium, Bradyrhizobium sp. AT1	Alphaproteobacteria	Proteobacteria
121	142585	7627170	1317441	5362548	5313658	GCF_002532045.1	ASM253204v1	Bradyrhizobium sp. C9 (a-proteobacteria)	142585	Bradyrhizobium sp. C9	haploid	SAMN07627170	2017-10-12	Contig	FALSE	Northwest A&F University	C9	missing	cultivated environment	root nodule	Nodules	symbiotic	Cultured	Bradyrhizobium	Phaseolus vulgaris	Bradyrhizobium sp. C9	cellular organisms, Bacteria, Proteobacteria, Alphaproteobacteria, Rhizobiales, Bradyrhizobiaceae, Bradyrhizobium, unclassified Bradyrhizobium, Bradyrhizobium sp. C9	Alphaproteobacteria	Proteobacteria
122	1223566	2469422	631871	2851098	2835568	GCF_000296215.2	ASM29621v2	Bradyrhizobium sp. CCGE-LA001 (a-proteobacteria)	1223566	Bradyrhizobium sp. CCGE-LA001	haploid	SAMN02469422	2016-01-25	Complete Genome	FALSE	Dra. Esperanza Martínez Romero	CCGE-LA001	NA	NA	field-collected nodules from wild Phaseolus microcarpus	Nodules	symbiotic	Cultured	Bradyrhizobium	Phaseolus microcarpus	Bradyrhizobium sp. CCGE-LA001	cellular organisms, Bacteria, Proteobacteria, Alphaproteobacteria, Rhizobiales, Bradyrhizobiaceae, Bradyrhizobium, unclassified Bradyrhizobium, Bradyrhizobium sp. CCGE-LA001	Alphaproteobacteria	Proteobacteria
123	1761771	4487925	881801	4883668	3703348	GCF_900113725.1	IMG-taxon 2609459633 annotated assembly	Bradyrhizobium sp. cf659 (a-proteobacteria)	1761771	Bradyrhizobium sp. cf659	haploid	SAMN04487925	2016-11-05	Scaffold	FALSE	DOE - JOINT GENOME INSTITUTE	CF659	not collected	missing	Populus root and rhizosphere microbial communities	Nodules	symbiotic	Cultured	Bradyrhizobium	NA	Bradyrhizobium sp. cf659	cellular organisms, Bacteria, Proteobacteria, Alphaproteobacteria, Rhizobiales, Bradyrhizobiaceae, Bradyrhizobium, unclassified Bradyrhizobium, Bradyrhizobium sp. cf659	Alphaproteobacteria	Proteobacteria
124	1126616	3276511	707001	3127608	3070688	GCF_001593325.1	ASM159332v1	Bradyrhizobium sp. DOA1 (a-proteobacteria)	1126616	Bradyrhizobium sp. DOA1	haploid	SAMN03276511	2016-03-16	Scaffold	FALSE	National Institute for Agro-Environmental Sciences	DOA1	missing	plant-associated	Aeschynomene americana	Nodules	symbiotic	Cultured	Bradyrhizobium	NA	Bradyrhizobium sp. DOA1	cellular organisms, Bacteria, Proteobacteria, Alphaproteobacteria, Rhizobiales, Bradyrhizobiaceae, Bradyrhizobium, unclassified Bradyrhizobium, Bradyrhizobium sp. DOA1	Alphaproteobacteria	Proteobacteria
125	1126627	3324233	725231	3193088	3190818	GCF_000617845.2	ASM61784v2	Bradyrhizobium sp. DOA9 (a-proteobacteria)	1126627	Bradyrhizobium sp. DOA9	haploid	SAMD00000001	2014-04-09	Scaffold	FALSE	Tokyo University of Agriculture and Technology	DOA9	N/A	grassland	Aeschynomene americana	Nodules	symbiotic	Cultured	Bradyrhizobium	symbiont	Bradyrhizobium sp. DOA9	cellular organisms, Bacteria, Proteobacteria, Alphaproteobacteria, Rhizobiales, Bradyrhizobiaceae, Bradyrhizobium, unclassified Bradyrhizobium, Bradyrhizobium sp. DOA9	Alphaproteobacteria	Proteobacteria
126	1855318	5216525	882951	4883988	3705648	GCF_900113735.1	IMG-taxon 2651870130 annotated assembly	Bradyrhizobium sp. Gha (a-proteobacteria)	1855318	Bradyrhizobium sp. Gha	haploid	SAMN05216525	2016-11-05	Scaffold	FALSE	DOE - JOINT GENOME INSTITUTE	Gha	not collected	NA	NA	Nodules	symbiotic	Cultured	Bradyrhizobium	NA	Bradyrhizobium sp. Gha	cellular organisms, Bacteria, Proteobacteria, Alphaproteobacteria, Rhizobiales, Bradyrhizobiaceae, Bradyrhizobium, unclassified Bradyrhizobium, Bradyrhizobium sp. Gha	Alphaproteobacteria	Proteobacteria
127	1855319	5216330	884251	4884368	3708248	GCF_900115265.1	IMG-taxon 2651870122 annotated assembly	Bradyrhizobium sp. Ghvi (a-proteobacteria)	1855319	Bradyrhizobium sp. Ghvi	haploid	SAMN05216330	2016-11-05	Scaffold	FALSE	DOE - JOINT GENOME INSTITUTE	Ghvi	not collected	NA	NA	Nodules	symbiotic	Cultured	Bradyrhizobium	NA	Bradyrhizobium sp. Ghvi	cellular organisms, Bacteria, Proteobacteria, Alphaproteobacteria, Rhizobiales, Bradyrhizobiaceae, Bradyrhizobium, unclassified Bradyrhizobium, Bradyrhizobium sp. Ghvi	Alphaproteobacteria	Proteobacteria
128	1419263	8035463	1451241	5680698	5680178	GCF_002795245.1	ASM279524v1	Bradyrhizobium forestalis (a-proteobacteria)	1419263	Bradyrhizobium forestalis	haploid	SAMN08035463	2017-11-22	Scaffold	FALSE	Universidade Federal de Lavras	INPA54B	2010	NA	forest legume species	Nodules	symbiotic	Cultured	Bradyrhizobium	forest legume species	Bradyrhizobium sp. INPA54B	cellular organisms, Bacteria, Proteobacteria, Alphaproteobacteria, Rhizobiales, Bradyrhizobiaceae, Bradyrhizobium, unclassified Bradyrhizobium, Bradyrhizobium sp. INPA54B	Alphaproteobacteria	Proteobacteria
129	189873	5230121	774481	3364418	3360418	GCF_001693485.1	ASM169348v1	Bradyrhizobium sp. LMTR 3 (a-proteobacteria)	189873	Bradyrhizobium sp. LMTR 3	haploid	SAMN05230121	2016-07-25	Contig	FALSE	Universidad Nacional Agraria La Molina	LMTR 3	1998	NA	Phaseolus lunatus	Nodules	symbiotic	Cultured	Bradyrhizobium	Phaseolus lunatus	Bradyrhizobium sp. LMTR 3	cellular organisms, Bacteria, Proteobacteria, Alphaproteobacteria, Rhizobiales, Bradyrhizobiaceae, Bradyrhizobium, unclassified Bradyrhizobium, Bradyrhizobium sp. LMTR 3	Alphaproteobacteria	Proteobacteria
130	1680159	3846989	921851	4381608	3844268	GCF_001908205.1	ASM190820v1	Bradyrhizobium sp. NAS80.1 (a-proteobacteria)	1680159	Bradyrhizobium sp. NAS80.1	haploid	SAMN03846989	2016-12-19	Contig	FALSE	UFRGS	NAS80.1	2014	NA	root nodule	Nodules	symbiotic	Cultured	Bradyrhizobium	NA	Bradyrhizobium sp. NAS80.1	cellular organisms, Bacteria, Proteobacteria, Alphaproteobacteria, Rhizobiales, Bradyrhizobiaceae, Bradyrhizobium, unclassified Bradyrhizobium, Bradyrhizobium sp. NAS80.1	Alphaproteobacteria	Proteobacteria
131	1680160	3846991	921861	3880938	3844288	GCF_001908235.1	ASM190823v1	Bradyrhizobium sp. NAS96.2 (a-proteobacteria)	1680160	Bradyrhizobium sp. NAS96.2	haploid	SAMN03846991	2016-12-19	Contig	FALSE	UFRGS	NAS96.2	2014	NA	root nodule	Nodules	symbiotic	Cultured	Bradyrhizobium	NA	Bradyrhizobium sp. NAS96.2	cellular organisms, Bacteria, Proteobacteria, Alphaproteobacteria, Rhizobiales, Bradyrhizobiaceae, Bradyrhizobium, unclassified Bradyrhizobium, Bradyrhizobium sp. NAS96.2	Alphaproteobacteria	Proteobacteria
132	115808	6693585	1130091	4593168	4580478	GCF_900176205.1	BRAD285_PRJEB202261_v1	Bradyrhizobium sp. ORS 285 (a-proteobacteria)	115808	Bradyrhizobium sp. ORS 285	haploid	SAMEA103957792	2017-06-06	Complete Genome	FALSE	IRD	ORS 285	NA	NA	Aeschynomene legumes	Nodules	symbiotic	Cultured	Bradyrhizobium	NA	Bradyrhizobium sp. ORS 285	cellular organisms, Bacteria, Proteobacteria, Alphaproteobacteria, Rhizobiales, Bradyrhizobiaceae, Bradyrhizobium, unclassified Bradyrhizobium, Bradyrhizobium sp. ORS 285	Alphaproteobacteria	Proteobacteria
133	1855320	5216337	864501	4882988	3634348	GCF_900101405.1	IMG-taxon 2654588101 annotated assembly	Bradyrhizobium sp. R5 (a-proteobacteria)	1855320	Bradyrhizobium sp. R5	haploid	SAMN05216337	2016-10-21	Scaffold	FALSE	DOE - JOINT GENOME INSTITUTE	R5	not collected	NA	NA	Nodules	symbiotic	Cultured	Bradyrhizobium	NA	Bradyrhizobium sp. R5	cellular organisms, Bacteria, Proteobacteria, Alphaproteobacteria, Rhizobiales, Bradyrhizobiaceae, Bradyrhizobium, unclassified Bradyrhizobium, Bradyrhizobium sp. R5	Alphaproteobacteria	Proteobacteria
134	1855321	5216338	865841	4881788	3637028	GCF_900099855.1	IMG-taxon 2654588102 annotated assembly	Bradyrhizobium sp. Rc2d (a-proteobacteria)	1855321	Bradyrhizobium sp. Rc2d	haploid	SAMN05216338	2016-10-21	Scaffold	FALSE	DOE - JOINT GENOME INSTITUTE	Rc2d	not collected	NA	NA	Nodules	symbiotic	Cultured	Bradyrhizobium	NA	Bradyrhizobium sp. Rc2d	cellular organisms, Bacteria, Proteobacteria, Alphaproteobacteria, Rhizobiales, Bradyrhizobiaceae, Bradyrhizobium, unclassified Bradyrhizobium, Bradyrhizobium sp. Rc2d	Alphaproteobacteria	Proteobacteria
135	1855322	5216573	882671	4884128	3705088	GCF_900114915.1	IMG-taxon 2654587901 annotated assembly	Bradyrhizobium sp. Rc3b (a-proteobacteria)	1855322	Bradyrhizobium sp. Rc3b	haploid	SAMN05216573	2016-11-05	Scaffold	FALSE	DOE - JOINT GENOME INSTITUTE	Rc3b	not collected	NA	NA	Nodules	symbiotic	Cultured	Bradyrhizobium	NA	Bradyrhizobium sp. Rc3b	cellular organisms, Bacteria, Proteobacteria, Alphaproteobacteria, Rhizobiales, Bradyrhizobiaceae, Bradyrhizobium, unclassified Bradyrhizobium, Bradyrhizobium sp. Rc3b	Alphaproteobacteria	Proteobacteria
136	709803	3770688	1441941	5679458	5657468	GCF_002776695.1	ASM277669v1	Bradyrhizobium nitroreducens (a-proteobacteria)	709803	Bradyrhizobium nitroreducens	haploid	SAMN03770688	2017-11-16	Scaffold	FALSE	University of Minnesota	TSA1	2007	Agricultural soil	Paddy field	Paddy field	plant associated	Cultured	Bradyrhizobium	NA	Bradyrhizobium sp. TSA1	cellular organisms, Bacteria, Proteobacteria, Alphaproteobacteria, Rhizobiales, Bradyrhizobiaceae, Bradyrhizobium, unclassified Bradyrhizobium, Bradyrhizobium sp. TSA1	Alphaproteobacteria	Proteobacteria
137	1783512	6050723	962041	4059888	4011778	GCF_001969825.1	ASM196982v1	Bradyrhizobium sp. UFLA 03-321 (a-proteobacteria)	1783512	Bradyrhizobium sp. UFLA 03-321	haploid	SAMN06050723	2017-01-23	Contig	FALSE	Universidade Federal do Parana (UFPR)	UFLA 03-321	2006-04	NA	root nodules Vigna	Nodules	symbiotic	Cultured	Bradyrhizobium	Vigna unguiculata	Bradyrhizobium sp. UFLA 03-321	cellular organisms, Bacteria, Proteobacteria, Alphaproteobacteria, Rhizobiales, Bradyrhizobiaceae, Bradyrhizobium, unclassified Bradyrhizobium, Bradyrhizobium sp. UFLA 03-321	Alphaproteobacteria	Proteobacteria
138	319003	2261403	378778	378778	376988	GCF_000244935.1	ASM24493v1	Bradyrhizobium sp. WSM1253 (a-proteobacteria)	319003	Bradyrhizobium sp. WSM1253	haploid	SAMN02261403	2012-05-01	Scaffold	FALSE	JGI	WSM1253	Missing	NA	Root nodule of Ornithopus compressus	Nodules	symbiotic	Cultured	Bradyrhizobium	symbiont	Bradyrhizobium sp. WSM1253	cellular organisms, Bacteria, Proteobacteria, Alphaproteobacteria, Rhizobiales, Bradyrhizobiaceae, Bradyrhizobium, unclassified Bradyrhizobium, Bradyrhizobium sp. WSM1253	Alphaproteobacteria	Proteobacteria
139	319017	2261395	357108	357108	355558	GCF_000244915.1	ASM24491v1	Bradyrhizobium sp. WSM471 (a-proteobacteria)	319017	Bradyrhizobium sp. WSM471	haploid	SAMN02261395	2012-02-01	Chromosome	FALSE	JGI	WSM471	Missing	NA	nodules of Ornithopus pinnatus collected in Western Australia, in 1982	Nodules	symbiotic	Cultured	Bradyrhizobium	symbiont	Bradyrhizobium sp. WSM471	cellular organisms, Bacteria, Proteobacteria, Alphaproteobacteria, Rhizobiales, Bradyrhizobiaceae, Bradyrhizobium, unclassified Bradyrhizobium, Bradyrhizobium sp. WSM471	Alphaproteobacteria	Proteobacteria
140	1076	3072170	301781	1659878	1649898	GCF_000935205.1	ASM93520v1	Rhodopseudomonas palustris (a-proteobacteria)	1076	Rhodopseudomonas palustris	haploid	SAMN03072170	2015-03-02	Contig	FALSE	Technical University of Denmark	BAL398	2009-03-25	NA	surface water	Fresh water	free living	Cultured	Rhodopseudomonas	NA	Rhodopseudomonas palustris	cellular organisms, Bacteria, Proteobacteria, Alphaproteobacteria, Rhizobiales, Bradyrhizobiaceae, Rhodopseudomonas, Rhodopseudomonas palustris	Alphaproteobacteria	Proteobacteria
141	258594	3215765	264238	264238	256598	GCF_000195775.1	ASM19577v1	Rhodopseudomonas palustris CGA009 (a-proteobacteria)	1076	Rhodopseudomonas palustris	haploid	SAMEA3138319	2003-12-11	Complete Genome	FALSE	DOE Joint Genome Institute	CGA009	NA	NA	Fresh water, soil	Fresh water	free living	Cultured	Rhodopseudomonas	free living	Rhodopseudomonas palustris (strain ATCC BAA-98 / CGA009)	cellular organisms, Bacteria, Proteobacteria, Alphaproteobacteria, Rhizobiales, Bradyrhizobiaceae, Rhodopseudomonas, Rhodopseudomonas palustris, Rhodopseudomonas palustris (strain ATCC BAA-98 / CGA009)	Alphaproteobacteria	Proteobacteria
142	316055	2598338	35928	35928	15628	GCF_000014825.1	ASM1482v1	Rhodopseudomonas palustris BisA53 (a-proteobacteria)	1076	Rhodopseudomonas palustris	haploid	SAMN02598338	2006-10-04	Complete Genome	FALSE	DOE Joint Genome Institute	BisA53	NA	NA	Fresh water, soil	Fresh water	free living	Cultured	Rhodopseudomonas	free living	Rhodopseudomonas palustris (strain BisA53)	cellular organisms, Bacteria, Proteobacteria, Alphaproteobacteria, Rhizobiales, Bradyrhizobiaceae, Rhodopseudomonas, Rhodopseudomonas palustris, Rhodopseudomonas palustris (strain BisA53)	Alphaproteobacteria	Proteobacteria
143	316056	2598337	34848	34848	14548	GCF_000013745.1	ASM1374v1	Rhodopseudomonas palustris BisB18 (a-proteobacteria)	1076	Rhodopseudomonas palustris	haploid	SAMN02598337	2006-03-21	Complete Genome	FALSE	DOE Joint Genome Institute	BisB18	NA	NA	Fresh water, soil	Fresh water	free living	Cultured	Rhodopseudomonas	free living	Rhodopseudomonas palustris (strain BisB18)	cellular organisms, Bacteria, Proteobacteria, Alphaproteobacteria, Rhizobiales, Bradyrhizobiaceae, Rhodopseudomonas, Rhodopseudomonas palustris, Rhodopseudomonas palustris (strain BisB18)	Alphaproteobacteria	Proteobacteria
144	316057	2598336	34788	34788	14488	GCF_000013685.1	ASM1368v1	Rhodopseudomonas palustris BisB5 (a-proteobacteria)	1076	Rhodopseudomonas palustris	haploid	SAMN02598336	2006-04-10	Complete Genome	FALSE	DOE Joint Genome Institute	BisB5	NA	NA	Fresh water, soil	Fresh water	free living	Cultured	Rhodopseudomonas	free living	Rhodopseudomonas palustris (strain BisB5)	cellular organisms, Bacteria, Proteobacteria, Alphaproteobacteria, Rhizobiales, Bradyrhizobiaceae, Rhodopseudomonas, Rhodopseudomonas palustris, Rhodopseudomonas palustris (strain BisB5)	Alphaproteobacteria	Proteobacteria
145	652103	713571	297398	297398	240838	GCF_000177255.2	ASM17725v2	Rhodopseudomonas palustris DX-1 (a-proteobacteria)	1076	Rhodopseudomonas palustris	haploid	SAMN00713571	2010-12-29	Complete Genome	FALSE	US DOE Joint Genome Institute (JGI-PGF)	DX-1	Missing	NA	Fresh water, soil	Fresh water	free living	Cultured	Rhodopseudomonas	free living	Rhodopseudomonas palustris (strain DX-1)	cellular organisms, Bacteria, Proteobacteria, Alphaproteobacteria, Rhizobiales, Bradyrhizobiaceae, Rhodopseudomonas, Rhodopseudomonas palustris, Rhodopseudomonas palustris (strain DX-1)	Alphaproteobacteria	Proteobacteria
146	316058	2598335	34468	34468	14168	GCF_000013365.1	ASM1336v1	Rhodopseudomonas palustris HaA2 (a-proteobacteria)	1076	Rhodopseudomonas palustris	haploid	SAMN02598335	2006-02-06	Complete Genome	FALSE	DOE Joint Genome Institute	HaA2	NA	NA	Fresh water, soil	Fresh water	free living	Cultured	Rhodopseudomonas	free living	Rhodopseudomonas palustris (strain HaA2)	cellular organisms, Bacteria, Proteobacteria, Alphaproteobacteria, Rhizobiales, Bradyrhizobiaceae, Rhodopseudomonas, Rhodopseudomonas palustris, Rhodopseudomonas palustris (strain HaA2)	Alphaproteobacteria	Proteobacteria
147	395960	49	41488	41488	21248	GCF_000020445.1	ASM2044v1	Rhodopseudomonas palustris TIE-1 (a-proteobacteria)	1076	Rhodopseudomonas palustris	haploid	SAMN00000049	2008-06-23	Complete Genome	FALSE	US DOE Joint Genome Institute (JGI-PGF)	TIE-1	NA	NA	Fresh water, soil	Fresh water	free living	Cultured	Rhodopseudomonas	free living	Rhodopseudomonas palustris (strain TIE-1)	cellular organisms, Bacteria, Proteobacteria, Alphaproteobacteria, Rhizobiales, Bradyrhizobiaceae, Rhodopseudomonas, Rhodopseudomonas palustris, Rhodopseudomonas palustris (strain TIE-1)	Alphaproteobacteria	Proteobacteria
148	1513892	5444123	879841	4887088	3699388	GCF_900110435.1	IMG-taxon 2671180228 annotated assembly	Rhodopseudomonas pseudopalustris (a-proteobacteria)	1513892	Rhodopseudomonas pseudopalustris	haploid	SAMN05444123	2016-10-31	Scaffold	FALSE	DOE - JOINT GENOME INSTITUTE	DSM 123	missing	NA	surface water or mud.	Fresh water	free living	Cultured	Rhodopseudomonas	free living	Rhodopseudomonas pseudopalustris	cellular organisms, Bacteria, Proteobacteria, Alphaproteobacteria, Rhizobiales, Bradyrhizobiaceae, Rhodopseudomonas, Rhodopseudomonas pseudopalustris	Alphaproteobacteria	Proteobacteria
149	1523430	2927151	487291	2341378	2339218	GCF_001295845.1	ASM129584v1	Rhodopseudomonas sp. AAP120 (a-proteobacteria)	1523430	Rhodopseudomonas sp. AAP120	haploid	SAMN02927151	2015-09-22	Contig	FALSE	Institute of Microbiology, ASCR	AAP120	2011-12-15	lake	freshwater lake	Fresh water	free living	Cultured	Rhodopseudomonas	free living	Rhodopseudomonas sp. AAP120	cellular organisms, Bacteria, Proteobacteria, Alphaproteobacteria, Rhizobiales, Bradyrhizobiaceae, Rhodopseudomonas, unclassified Rhodopseudomonas, Rhodopseudomonas sp. AAP120	Alphaproteobacteria	Proteobacteria
150	655353	4488056	883491	4870568	3706728	GCF_900115225.1	IMG-taxon 2617270874 annotated assembly	Cohaesibacter marisflavi (a-proteobacteria)	655353	Cohaesibacter marisflavi	haploid	SAMN04488056	2016-11-02	Scaffold	FALSE	DOE - JOINT GENOME INSTITUTE	CGMCC 1.9157	not collected	missing	isolated from sediment of a seawater pond used for sea cucumber culture	Marine sediment	free living	Cultured	Cohaesibacter	NA	Cohaesibacter marisflavi	cellular organisms, Bacteria, Proteobacteria, Alphaproteobacteria, Rhizobiales, Cohaesibacteraceae, Cohaesibacter, Cohaesibacter marisflavi	Alphaproteobacteria	Proteobacteria
151	1798205	4515647	1209871	5076838	5044678	GCF_900215505.1	IMG-taxon 2615840601 annotated assembly	Cohaesibacter sp. ES.047 (a-proteobacteria)	1798205	Cohaesibacter sp. ES.047	haploid	SAMN04515647	2017-09-06	Chromosome	FALSE	DOE - JOINT GENOME INSTITUTE	ES.047	not collected	missing	costal sea water	Marine water	free living	Cultured	Cohaesibacter	NA	Cohaesibacter sp. ES.047	cellular organisms, Bacteria, Proteobacteria, Alphaproteobacteria, Rhizobiales, Cohaesibacteraceae, Cohaesibacter, unclassified Cohaesibacter, Cohaesibacter sp. ES.047	Alphaproteobacteria	Proteobacteria
152	1079	4092160	649871	2908758	2900948	GCF_001548155.2	BV133_assembly_1.0	Blastochloris viridis (a-proteobacteria)	1079	Blastochloris viridis	haploid	SAMD00029041	2016-02-24	Complete Genome	FALSE	Tokyo Institute of Technology	DSM 133	1966	freshwater river biome	freshwater river biome	Fresh water	free living	Cultured	Blastochloris	NA	Blastochloris viridis (Rhodopseudomonas viridis)	cellular organisms, Bacteria, Proteobacteria, Alphaproteobacteria, Rhizobiales, Hyphomicrobiaceae, Blastochloris, Blastochloris viridis (Rhodopseudomonas viridis)	Alphaproteobacteria	Proteobacteria
153	717785	3215858	445038	445038	363008	GCF_000253295.1	ASM25329v1	Hyphomicrobium sp. MC1 (a-proteobacteria)	717785	Hyphomicrobium sp. MC1	haploid	SAMEA3138412	2011-06-24	Complete Genome	FALSE	Genoscope	MC1	NA	NA	Aquatic, Soil, Wastewater	Fresh water	free living	Cultured	Hyphomicrobium	NA	Hyphomicrobium sp. (strain MC1)	cellular organisms, Bacteria, Proteobacteria, Alphaproteobacteria, Rhizobiales, Hyphomicrobiaceae, Hyphomicrobium, unclassified Hyphomicrobium, Hyphomicrobium sp. (strain MC1)	Alphaproteobacteria	Proteobacteria
154	665126	3703222	498161	2366468	2365678	GCF_001305515.1	ASM130551v1	Prosthecomicrobium hirschii (a-proteobacteria)	665126	Prosthecomicrobium hirschii	haploid	SAMN03703222	2015-10-01	Scaffold	FALSE	University of Missouri	16	1984	NA	freshwater	Fresh water	free living	Cultured	Prosthecomicrobium	NA	Prosthecomicrobium hirschii	cellular organisms, Bacteria, Proteobacteria, Alphaproteobacteria, Rhizobiales, Hyphomicrobiaceae, Prosthecomicrobium, Prosthecomicrobium hirschii	Alphaproteobacteria	Proteobacteria
155	858455	2375020	150491	1445658	1011978	GCF_000636015.1	ASM63601v1	Rhodomicrobium udaipurense JA643 (a-proteobacteria)	1202716	Rhodomicrobium udaipurense	haploid	SAMN02375020	2014-04-22	Contig	FALSE	University of Hyderabad	JA643	2012-10-10	NA	Fresh water	Fresh water	free living	Cultured	Rhodomicrobium	NA	Rhodomicrobium udaipurense JA643	cellular organisms, Bacteria, Proteobacteria, Alphaproteobacteria, Rhizobiales, Hyphomicrobiaceae, Rhodomicrobium, Rhodomicrobium udaipurense, Rhodomicrobium udaipurense JA643	Alphaproteobacteria	Proteobacteria
156	648757	7427	250158	250158	201538	GCF_000166055.1	ASM16605v1	Rhodomicrobium vannielii ATCC 17100 (a-proteobacteria)	1069	Rhodomicrobium vannielii	haploid	SAMN00007427	2010-11-05	Complete Genome	FALSE	US DOE Joint Genome Institute (JGI-PGF)	ATCC 17100	Missing	NA	Mesophilic freshwater bacteria with a preference for acidic pH	Fresh water	free living	Cultured	Rhodomicrobium	free living	Rhodomicrobium vannielii (strain ATCC 17100 / ATH 3.1.1 / DSM 162 / LMG 4299)	cellular organisms, Bacteria, Proteobacteria, Alphaproteobacteria, Rhizobiales, Hyphomicrobiaceae, Rhodomicrobium, Rhodomicrobium vannielii, Rhodomicrobium vannielii (strain ATCC 17100 / ATH 3.1.1 / DSM 162 / LMG 4299)	Alphaproteobacteria	Proteobacteria
157	460265	43	43068	43068	22888	GCF_000022085.1	ASM2208v1	Methylobacterium nodulans ORS 2060 (a-proteobacteria)	114616	Methylobacterium nodulans	haploid	SAMN00000043	2009-01-12	Complete Genome	FALSE	US DOE Joint Genome Institute (JGI-PGF)	ORS 2060	NA	NA	from plant endophyte,nodule	Nodules	symbiotic	Cultured	Methylobacterium	NA	Methylobacterium nodulans (strain LMG 21967 / CNCM I-2342 / ORS 2060)	cellular organisms, Bacteria, Proteobacteria, Alphaproteobacteria, Rhizobiales, Methylobacteriaceae, Methylobacterium, Methylobacterium nodulans, Methylobacterium nodulans (strain LMG 21967 / CNCM I-2342 / ORS 2060)	Alphaproteobacteria	Proteobacteria
158	426117	623053	40408	40408	20168	GCF_000019365.1	ASM1936v1	Methylobacterium sp. 4-46 (a-proteobacteria)	426117	Methylobacterium sp. 4-46	haploid	SAMN00623053	2008-02-20	Complete Genome	FALSE	US DOE Joint Genome Institute (JGI-PGF)	1946-04-01	NA	NA	Nodulates Lotononis bainesii and a photosynthesizer, unlike other Methylobacterium strains or any of their close relatives	Nodules	symbiotic	Cultured	Methylobacterium	NA	Methylobacterium sp. (strain 4-46)	cellular organisms, Bacteria, Proteobacteria, Alphaproteobacteria, Rhizobiales, Methylobacteriaceae, Methylobacterium, unclassified Methylobacterium, Methylobacterium sp. (strain 4-46)	Alphaproteobacteria	Proteobacteria
159	864069	2261420	385218	385218	382488	GCF_000262405.1	ASM26240v1	Microvirga lotononidis (a-proteobacteria)	864069	Microvirga lotononidis	haploid	SAMN02261420	2012-05-29	Scaffold	FALSE	JGI	WSM3557	Missing	NA	nodules of Listia angolensis, a species in the Lotononis sensu lato clade	Nodules	symbiotic	Cultured	Microvirga	free living	Microvirga lotononidis	cellular organisms, Bacteria, Proteobacteria, Alphaproteobacteria, Rhizobiales, Methylobacteriaceae, Microvirga, Microvirga lotononidis	Alphaproteobacteria	Proteobacteria
160	1225564	3652542	344771	1792418	1791568	GCF_001017175.1	ASM101717v1	Microvirga vignae (a-proteobacteria)	1225564	Microvirga vignae	haploid	SAMN03652542	2015-06-01	Scaffold	FALSE	Embrapa Agrobiologia	BR3299	1997-10-02	semi-arid region	nodules of cowpea collected from a semi-arid region	Nodules	symbiotic	Cultured	Microvirga	Vigna unguiculata	Microvirga vignae	cellular organisms, Bacteria, Proteobacteria, Alphaproteobacteria, Rhizobiales, Methylobacteriaceae, Microvirga, Microvirga vignae	Alphaproteobacteria	Proteobacteria
161	655015	6368462	1086201	4444788	4429308	GCF_002117405.1	ASM211740v1	Methylocystis bryophila (a-proteobacteria)	655015	Methylocystis bryophila	haploid	SAMN06368462	2017-05-02	Complete Genome	FALSE	Max Planck Institute for Terrestrial Microbiology	S285	NA	Wetland	Peat bog	Peatland	free living	Cultured	Methylocystis	NA	Methylocystis bryophila	cellular organisms, Bacteria, Proteobacteria, Alphaproteobacteria, Rhizobiales, Methylocystaceae, Methylocystis, Methylocystis bryophila	Alphaproteobacteria	Proteobacteria
162	1911079	7958372	1561771	NA	6020558	GCA_002929055.1	ASM292905v1	Methylocystis sp. (a-proteobacteria)	1911079	Methylocystis sp.	haploid	SAMN07958372	2018-02-14	Contig	FALSE	University of Illinois at Urbana-Champaign	missing	2014-09-08	drinking water system-before chlorination	drinking water system-before chlorination	Fresh water	free living	Metagenome	Methylocystis	NA	Methylocystis sp.	cellular organisms, Bacteria, Proteobacteria, Alphaproteobacteria, Rhizobiales, Methylocystaceae, Methylocystis, unclassified Methylocystis, Methylocystis sp.	Alphaproteobacteria	Proteobacteria
163	187303	2483759	446538	446538	439978	GCF_000304315.1	Msp_SC2	Methylocystis sp. SC2 (a-proteobacteria)	187303	Methylocystis sp. SC2	haploid	SAMEA2272070	2012-08-20	Complete Genome	FALSE	Max Planck Institute for Terrestrial Microbiology	NA	NA	NA	NA	Fresh water	free living	Cultured	Methylocystis	NA	Methylocystis sp. (strain SC2)	cellular organisms, Bacteria, Proteobacteria, Alphaproteobacteria, Rhizobiales, Methylocystaceae, Methylocystis, unclassified Methylocystis, Methylocystis sp. (strain SC2)	Alphaproteobacteria	Proteobacteria
164	595536	7735646	1429761	5632978	5618338	GCF_002752655.1	ASM275265v1	Methylosinus trichosporium OB3b (a-proteobacteria)	426	Methylosinus trichosporium	haploid	SAMN07735646	2017-11-06	Complete Genome	FALSE	University of Waterloo	OB3b	1974-01-01	NA	soil	Terrestrial soil	free living	Cultured	Methylosinus	NA	Methylosinus trichosporium OB3b	cellular organisms, Bacteria, Proteobacteria, Alphaproteobacteria, Rhizobiales, Methylocystaceae, Methylosinus, Methylosinus trichosporium, Methylosinus trichosporium OB3b	Alphaproteobacteria	Proteobacteria
165	1849840	5001384	762901	3322048	3321878	GCF_001675455.1	ASM167545v1	Methylosinus sp. 3S-1 (a-proteobacteria)	1849840	Methylosinus sp. 3S-1	haploid	SAMN05001384	2016-06-22	Contig	FALSE	Tohoku University	3S-1	missing	Miyagi	Oryza sativa	Paddy field	plant associated	Cultured	Methylosinus	Oryza sativa	Methylosinus sp. 3S-1	cellular organisms, Bacteria, Proteobacteria, Alphaproteobacteria, Rhizobiales, Methylocystaceae, Methylosinus, unclassified Methylosinus, Methylosinus sp. 3S-1	Alphaproteobacteria	Proteobacteria
166	980563	4555172	740491	3244338	3242328	GCF_001644125.1	ASM164412v1	Methylosinus sp. R-45379 (a-proteobacteria)	980563	Methylosinus sp. R-45379	haploid	SAMN04555172	2016-05-16	Contig	FALSE	Ghent University	R-45379	2010	NA	wetland	wetland	free living	Cultured	Methylosinus	NA	Methylosinus sp. R-45379	cellular organisms, Bacteria, Proteobacteria, Alphaproteobacteria, Rhizobiales, Methylocystaceae, Methylosinus, unclassified Methylosinus, Methylosinus sp. R-45379	Alphaproteobacteria	Proteobacteria
167	2023338	7510660	1438901	5655858	5643458	GCF_002770725.1	ASM277072v1	Pleomorphomonas carboxyditropha (a-proteobacteria)	2023338	Pleomorphomonas carboxyditropha	haploid	SAMN07510660	2017-11-14	Contig	FALSE	Arizona State University	SVCO-16	2016	Wastewater treatment plant	anaerobic sludge	Biogas digester	free living	Cultured	Pleomorphomonas	NA	Pleomorphomonas carboxyditropha	cellular organisms, Bacteria, Proteobacteria, Alphaproteobacteria, Rhizobiales, Methylocystaceae, Pleomorphomonas, Pleomorphomonas carboxyditropha	Alphaproteobacteria	Proteobacteria
168	1166257	8166494	1492741	5810758	5797578	GCF_002844595.1	ASM284459v1	Pleomorphomonas diazotrophica (a-proteobacteria)	1166257	Pleomorphomonas diazotrophica	haploid	SAMN08166494	2017-12-18	Contig	FALSE	Arizona State University	R5-392	2017	surface-sterilized root tissue of Jatropha curcas cv B1-2	surface-sterilized root tissue of Jatropha curcas cv B1-2	Rhizosphere	plant associated	Cultured	Pleomorphomonas	NA	Pleomorphomonas diazotrophica	cellular organisms, Bacteria, Proteobacteria, Alphaproteobacteria, Rhizobiales, Methylocystaceae, Pleomorphomonas, Pleomorphomonas diazotrophica	Alphaproteobacteria	Proteobacteria
169	335020	4488498	4563021	13763478	13712838	GCF_900114255.1	IMG-taxon 2616644812 annotated assembly	Mesorhizobium albiziae (a-proteobacteria)	335020	Mesorhizobium albiziae	haploid	SAMN04488498	2019-09-12	Scaffold	FALSE	DOE - JOINT GENOME INSTITUTE	DSM 21822	not collected	missing	nodules	Nodules	symbiotic	Cultured	Mesorhizobium	NA	Mesorhizobium albiziae	cellular organisms, Bacteria, Proteobacteria, Alphaproteobacteria, Rhizobiales, Phyllobacteriaceae, Mesorhizobium, Mesorhizobium albiziae	Alphaproteobacteria	Proteobacteria
170	1082933	2471575	316268	316268	316248	GCF_000233995.1	ASM23399v1	Mesorhizobium amorphae CCNWGS0123 (a-proteobacteria)	71433	Mesorhizobium amorphae	haploid	SAMN02471575	2011-11-04	Contig	FALSE	Northwest A&F University	CCNWGS0123	NA	NA	nodules of Robinia pseudoacacia in mine tailing	Nodules	symbiotic	Cultured	Mesorhizobium	Robinia pseudoacacia	Mesorhizobium amorphae CCNWGS0123	cellular organisms, Bacteria, Proteobacteria, Alphaproteobacteria, Rhizobiales, Phyllobacteriaceae, Mesorhizobium, Mesorhizobium amorphae, Mesorhizobium amorphae CCNWGS0123	Alphaproteobacteria	Proteobacteria
171	754035	2232035	524668	524668	519328	GCF_000230995.2	ASM23099v3	Mesorhizobium australicum WSM2073 (a-proteobacteria)	536018	Mesorhizobium australicum	haploid	SAMN02232035	2012-12-28	Complete Genome	FALSE	DOE Joint Genome Institute	WSM2073	2000-08-01	NA	Antoni's farm, Antonio Rd.	Nodules	symbiotic	Cultured	Mesorhizobium	symbiont	Mesorhizobium australicum (strain HAMBI 3006 / LMG 24608 / WSM2073)	cellular organisms, Bacteria, Proteobacteria, Alphaproteobacteria, Rhizobiales, Phyllobacteriaceae, Mesorhizobium, Mesorhizobium australicum, Mesorhizobium australicum (strain HAMBI 3006 / LMG 24608 / WSM2073)	Alphaproteobacteria	Proteobacteria
172	39645	4604738	724841	3191448	3188438	GCF_001618825.1	ASM161882v1	Mesorhizobium ciceri (a-proteobacteria)	39645	Mesorhizobium ciceri	haploid	SAMN04604738	2016-04-12	Complete Genome	FALSE	Murdoch University	CC1192	1977-03-15	NA	Cicer arietinum	Nodules	symbiotic	Cultured	Mesorhizobium	Cicer arietinum	Mesorhizobium ciceri	cellular organisms, Bacteria, Proteobacteria, Alphaproteobacteria, Rhizobiales, Phyllobacteriaceae, Mesorhizobium, Mesorhizobium ciceri	Alphaproteobacteria	Proteobacteria
173	765698	713576	249348	249348	239438	GCF_000185905.1	ASM18590v1	Mesorhizobium ciceri biovar biserrulae WSM1271 (a-proteobacteria)	39645	Mesorhizobium ciceri	haploid	SAMN00713576	2011-01-07	Complete Genome	FALSE	US DOE Joint Genome Institute	WSM1271	1993-04-29	NA	nodules	Nodules	symbiotic	Cultured	Mesorhizobium	symbiont	Mesorhizobium ciceri biovar biserrulae (strain HAMBI 2942 / LMG 23838 / WSM1271)	cellular organisms, Bacteria, Proteobacteria, Alphaproteobacteria, Rhizobiales, Phyllobacteriaceae, Mesorhizobium, Mesorhizobium ciceri, Mesorhizobium ciceri biovar biserrulae, Mesorhizobium ciceri biovar biserrulae (strain HAMBI 2942 / LMG 23838 / WSM1271)	Alphaproteobacteria	Proteobacteria
174	1631247	9585827	1712771	7789358	6517988	GCF_900149755.1	BQ8482_STM4623	Mesorhizobium delmotii (a-proteobacteria)	1631247	Mesorhizobium delmotii	haploid	SAMEA31221418	2018-03-23	Scaffold	FALSE	Montpellier SupAgro/ INRA/IRD/CIRAD/UM	STM 462	NA	NA	periphery of the Zn-Pb mine of Les Avinieres	Terrestrial soil	free living	Cultured	Mesorhizobium	NA	Mesorhizobium delmotii	cellular organisms, Bacteria, Proteobacteria, Alphaproteobacteria, Rhizobiales, Phyllobacteriaceae, Mesorhizobium, Mesorhizobium delmotii	Alphaproteobacteria	Proteobacteria
175	763057	2904634	5501041	NA	15961768	GCA_000709395.2	ASM70939v2	Mesorhizobium huakuii 7653R (a-proteobacteria)	28104	Mesorhizobium huakuii	haploid	SAMN02904634	2019-12-09	Complete Genome	FALSE	State Key Laboratory of Agricultural Microbiology, Huazhong Agricultural University, Wuhan,China	7653R	2009-10-20	NA	Rice field soil	Paddy field	plant associated	Cultured	Mesorhizobium	NA	Mesorhizobium huakuii 7653R	cellular organisms, Bacteria, Proteobacteria, Alphaproteobacteria, Rhizobiales, Phyllobacteriaceae, Mesorhizobium, Mesorhizobium huakuii, Mesorhizobium huakuii 7653R	Alphaproteobacteria	Proteobacteria
176	537601	8321006	4078391	12935678	12616238	GCF_002879535.1	ASM287953v2	Mesorhizobium intechi (a-proteobacteria)	537601	Mesorhizobium intechi	haploid	SAMN08321006	2019-07-25	Contig	FALSE	Instituto de Biotecnologia y Biologia Molecular	BD68	2004	NA	root nodules	Nodules	symbiotic	Cultured	Mesorhizobium	Lotus tenuis	Mesorhizobium intechi	cellular organisms, Bacteria, Proteobacteria, Alphaproteobacteria, Rhizobiales, Phyllobacteriaceae, Mesorhizobium, Mesorhizobium intechi	Alphaproteobacteria	Proteobacteria
177	266835	5831889	31128	31128	10428	GCF_000009625.1	ASM962v1	Mesorhizobium japonicum MAFF 303099 (a-proteobacteria)	2066070	Mesorhizobium japonicum	haploid	SAMD00061086	2004-05-11	Complete Genome	FALSE	Kazusa	MAFF 303099	NA	NA	nodules	Nodules	symbiotic	Cultured	Mesorhizobium	NA	Mesorhizobium japonicum (strain LMG 29417 / CECT 9101 / MAFF 303099) (Mesorhizobium loti (strain MAFF 303099))	cellular organisms, Bacteria, Proteobacteria, Alphaproteobacteria, Rhizobiales, Phyllobacteriaceae, Mesorhizobium, Mesorhizobium japonicum, Mesorhizobium japonicum (strain LMG 29417 / CECT 9101 / MAFF 303099) (Mesorhizobium loti (strain MAFF 303099))	Alphaproteobacteria	Proteobacteria
178	43617	7259542	1188691	4987868	4985488	GCF_002284565.1	ASM228456v1	Mesorhizobium mediterraneum (a-proteobacteria)	43617	Mesorhizobium mediterraneum	haploid	SAMN07259542	2017-08-31	Contig	FALSE	Zhengzhou University of Light Industry	USDA 3392	1995-01-01	NA	Cicer arietinum	Nodules	symbiotic	Cultured	Mesorhizobium	Cicer arietinum	Mesorhizobium mediterraneum	cellular organisms, Bacteria, Proteobacteria, Alphaproteobacteria, Rhizobiales, Phyllobacteriaceae, Mesorhizobium, Mesorhizobium mediterraneum	Alphaproteobacteria	Proteobacteria
179	1297569	2484187	566758	566758	565978	GCF_000350085.1	ASM35008v1	Mesorhizobium metallidurans STM 2683 (a-proteobacteria)	489722	Mesorhizobium metallidurans	haploid	SAMEA2272539	2013-03-28	Contig	FALSE	Genoscope CEA	NA	NA	NA	nodules	Nodules	symbiotic	Cultured	Mesorhizobium	NA	Mesorhizobium metallidurans STM 2683	cellular organisms, Bacteria, Proteobacteria, Alphaproteobacteria, Rhizobiales, Phyllobacteriaceae, Mesorhizobium, Mesorhizobium metallidurans, Mesorhizobium metallidurans STM 2683	Alphaproteobacteria	Proteobacteria
180	1004279	5428953	865291	4880048	3635928	GCF_900099905.1	IMG-taxon 2675903064 annotated assembly	Mesorhizobium muleiense (a-proteobacteria)	1004279	Mesorhizobium muleiense	haploid	SAMN05428953	2016-10-21	Scaffold	FALSE	DOE - JOINT GENOME INSTITUTE	CGMCC 1.11022	missing	NA	nodules	Nodules	symbiotic	Cultured	Mesorhizobium	NA	Mesorhizobium muleiense	cellular organisms, Bacteria, Proteobacteria, Alphaproteobacteria, Rhizobiales, Phyllobacteriaceae, Mesorhizobium, Mesorhizobium muleiense	Alphaproteobacteria	Proteobacteria
181	536019	2232036	291878	291878	290248	GCF_000176035.2	ASM17603v2	Mesorhizobium opportunistum WSM2075 (a-proteobacteria)	593909	Mesorhizobium opportunistum	haploid	SAMN02232036	2011-06-14	Complete Genome	FALSE	US DOE Joint Genome Institute (JGI-PGF)	WSM2075	2000-08-01	NA	Antonio's farm, Antonio Rd.	Nodules	symbiotic	Cultured	Mesorhizobium	symbiont	Mesorhizobium opportunistum (strain LMG 24607 / HAMBI 3007 / WSM2075)	cellular organisms, Bacteria, Proteobacteria, Alphaproteobacteria, Rhizobiales, Phyllobacteriaceae, Mesorhizobium, Mesorhizobium opportunistum, Mesorhizobium opportunistum (strain LMG 24607 / HAMBI 3007 / WSM2075)	Alphaproteobacteria	Proteobacteria
182	69974	3069106	246121	1505888	1484598	GCF_000824745.1	ORS3356-Illumina	Mesorhizobium plurifarium (a-proteobacteria)	69974	Mesorhizobium plurifarium	haploid	SAMEA2677841	2014-09-15	Scaffold	FALSE	IRD	NA	NA	NA	Vachellia seyal	Nodules	symbiotic	Cultured	Mesorhizobium	Vachellia seyal	Mesorhizobium plurifarium	cellular organisms, Bacteria, Proteobacteria, Alphaproteobacteria, Rhizobiales, Phyllobacteriaceae, Mesorhizobium, Mesorhizobium plurifarium	Alphaproteobacteria	Proteobacteria
183	1631249	6317121	1002811	4138118	4119058	GCF_900156895.1	BQ8794_STM4891T	Mesorhizobium prunaredense (a-proteobacteria)	1631249	Mesorhizobium prunaredense	haploid	SAMEA31222168	2017-02-07	Scaffold	FALSE	Montpellier SupAgro/ INRA/IRD/CIRAD/UM	NA	NA	NA	nodules	Nodules	symbiotic	Cultured	Mesorhizobium	NA	Mesorhizobium prunaredense	cellular organisms, Bacteria, Proteobacteria, Alphaproteobacteria, Rhizobiales, Phyllobacteriaceae, Mesorhizobium, Mesorhizobium prunaredense	Alphaproteobacteria	Proteobacteria
184	1165689	2927914	864301	4879968	3633938	GCF_900103325.1	IMG-taxon 2596583656 annotated assembly	Mesorhizobium qingshengii (a-proteobacteria)	1165689	Mesorhizobium qingshengii	haploid	SAMN02927914	2016-10-21	Scaffold	FALSE	DOE - JOINT GENOME INSTITUTE	CGMCC 1.12097	not collected	NA	nodules	Nodules	symbiotic	Cultured	Mesorhizobium	NA	Mesorhizobium qingshengii	cellular organisms, Bacteria, Proteobacteria, Alphaproteobacteria, Rhizobiales, Phyllobacteriaceae, Mesorhizobium, Mesorhizobium qingshengii	Alphaproteobacteria	Proteobacteria
185	2037900	7646571	1316071	5358748	5294418	GCF_002529485.1	ASM252948v1	Mesorhizobium sanjuanii (a-proteobacteria)	2037900	Mesorhizobium sanjuanii	haploid	SAMN07646571	2017-10-11	Contig	FALSE	Instituto de Biotecnologia y Biologia Molecular	BSA136	2004	NA	root nodules	Nodules	symbiotic	Cultured	Mesorhizobium	Lotus tenuis	Mesorhizobium sanjuanii	cellular organisms, Bacteria, Proteobacteria, Alphaproteobacteria, Rhizobiales, Phyllobacteriaceae, Mesorhizobium, Mesorhizobium sanjuanii	Alphaproteobacteria	Proteobacteria
186	241416	7259767	1188701	4987908	4985508	GCF_002284575.1	ASM228457v1	Mesorhizobium temperatum (a-proteobacteria)	241416	Mesorhizobium temperatum	haploid	SAMN07259767	2017-08-31	Contig	FALSE	Zhengzhou University of Light Industry	SDW018	2020-05-04	NA	Astragalus adsurgens	Nodules	symbiotic	Cultured	Mesorhizobium	Astragalus adsurgens	Mesorhizobium temperatum	cellular organisms, Bacteria, Proteobacteria, Alphaproteobacteria, Rhizobiales, Phyllobacteriaceae, Mesorhizobium, Mesorhizobium temperatum	Alphaproteobacteria	Proteobacteria
187	2014805	7259541	1188671	4988468	4985468	GCF_002284535.1	ASM228453v1	Mesorhizobium wenxiniae (a-proteobacteria)	2014805	Mesorhizobium wenxiniae	haploid	SAMN07259541	2017-08-31	Scaffold	FALSE	Zhengzhou University of Light Industry	WYCCWR 10195	2016-08-20	NA	Cicer arietinum	Nodules	symbiotic	Cultured	Mesorhizobium	Cicer arietinum	Mesorhizobium wenxiniae	cellular organisms, Bacteria, Proteobacteria, Alphaproteobacteria, Rhizobiales, Phyllobacteriaceae, Mesorhizobium, Mesorhizobium wenxiniae	Alphaproteobacteria	Proteobacteria
188	1854057	5178586	5740481	17314678	16628338	GCF_001672375.2	ASM167237v2	Mesorhizobium sp. AA22 (a-proteobacteria)	1854057	Mesorhizobium sp. AA22	haploid	SAMN05178586	2020-02-12	Complete Genome	FALSE	Curtin University	AA22	2014	NA	root nodule	Nodules	symbiotic	Cultured	Mesorhizobium	Astragalus pelecinus L.	Mesorhizobium sp. AA22	cellular organisms, Bacteria, Proteobacteria, Alphaproteobacteria, Rhizobiales, Phyllobacteriaceae, Mesorhizobium, unclassified Mesorhizobium, Mesorhizobium sp. AA22	Alphaproteobacteria	Proteobacteria
189	1287074	2359649	83491	869818	865968	GCF_000502215.1	Mloti_L103C105A0	Mesorhizobium sp. L103C105A0 (a-proteobacteria)	1287074	Mesorhizobium sp. L103C105A0	haploid	SAMN02359649	2013-12-03	Contig	FALSE	University of Southern California	L103C105A0	NA	NA	nodules	Nodules	symbiotic	Cultured	Mesorhizobium	NA	Mesorhizobium sp. L103C105A0	cellular organisms, Bacteria, Proteobacteria, Alphaproteobacteria, Rhizobiales, Phyllobacteriaceae, Mesorhizobium, unclassified Mesorhizobium, Mesorhizobium sp. L103C105A0	Alphaproteobacteria	Proteobacteria
190	1287085	2359650	83501	869798	865988	GCF_000502235.1	Mloti_L103C119B0	Mesorhizobium sp. L103C119B0 (a-proteobacteria)	1287085	Mesorhizobium sp. L103C119B0	haploid	SAMN02359650	2013-12-03	Contig	FALSE	University of Southern California	L103C119B0	NA	NA	nodules	Nodules	symbiotic	Cultured	Mesorhizobium	NA	Mesorhizobium sp. L103C119B0	cellular organisms, Bacteria, Proteobacteria, Alphaproteobacteria, Rhizobiales, Phyllobacteriaceae, Mesorhizobium, unclassified Mesorhizobium, Mesorhizobium sp. L103C119B0	Alphaproteobacteria	Proteobacteria
191	1287086	2359651	83511	869758	866008	GCF_000502255.1	Mloti_L103C120A0	Mesorhizobium sp. L103C120A0 (a-proteobacteria)	1287086	Mesorhizobium sp. L103C120A0	haploid	SAMN02359651	2013-12-03	Contig	FALSE	University of Southern California	L103C120A0	NA	NA	nodules	Nodules	symbiotic	Cultured	Mesorhizobium	NA	Mesorhizobium sp. L103C120A0	cellular organisms, Bacteria, Proteobacteria, Alphaproteobacteria, Rhizobiales, Phyllobacteriaceae, Mesorhizobium, unclassified Mesorhizobium, Mesorhizobium sp. L103C120A0	Alphaproteobacteria	Proteobacteria
192	1287089	2359652	83521	869718	866028	GCF_000502275.1	Mloti_L103C131B0	Mesorhizobium sp. L103C131B0 (a-proteobacteria)	1287089	Mesorhizobium sp. L103C131B0	haploid	SAMN02359652	2013-12-03	Contig	FALSE	University of Southern California	L103C131B0	NA	NA	nodules	Nodules	symbiotic	Cultured	Mesorhizobium	NA	Mesorhizobium sp. L103C131B0	cellular organisms, Bacteria, Proteobacteria, Alphaproteobacteria, Rhizobiales, Phyllobacteriaceae, Mesorhizobium, unclassified Mesorhizobium, Mesorhizobium sp. L103C131B0	Alphaproteobacteria	Proteobacteria
193	1287100	2359654	83541	869678	866068	GCF_000502315.1	Mloti_L2C054A000	Mesorhizobium sp. L2C054A000 (a-proteobacteria)	1287100	Mesorhizobium sp. L2C054A000	haploid	SAMN02359654	2013-12-03	Contig	FALSE	University of Southern California	L2C054A000	NA	NA	nodules	Nodules	symbiotic	Cultured	Mesorhizobium	NA	Mesorhizobium sp. L2C054A000	cellular organisms, Bacteria, Proteobacteria, Alphaproteobacteria, Rhizobiales, Phyllobacteriaceae, Mesorhizobium, unclassified Mesorhizobium, Mesorhizobium sp. L2C054A000	Alphaproteobacteria	Proteobacteria
194	1287105	2359655	83551	869598	866088	GCF_000502335.1	Mloti_L2C066B000	Mesorhizobium sp. L2C066B000 (a-proteobacteria)	1287105	Mesorhizobium sp. L2C066B000	haploid	SAMN02359655	2013-12-03	Contig	FALSE	University of Southern California	L2C066B000	NA	NA	nodules	Nodules	symbiotic	Cultured	Mesorhizobium	NA	Mesorhizobium sp. L2C066B000	cellular organisms, Bacteria, Proteobacteria, Alphaproteobacteria, Rhizobiales, Phyllobacteriaceae, Mesorhizobium, unclassified Mesorhizobium, Mesorhizobium sp. L2C066B000	Alphaproteobacteria	Proteobacteria
195	1287106	2359656	83811	869578	866608	GCF_000502855.1	Mloti_L2C067A000	Mesorhizobium sp. L2C067A000 (a-proteobacteria)	1287106	Mesorhizobium sp. L2C067A000	haploid	SAMN02359656	2013-12-03	Contig	FALSE	University of Southern California	L2C067A000	NA	NA	nodules	Nodules	symbiotic	Cultured	Mesorhizobium	NA	Mesorhizobium sp. L2C067A000	cellular organisms, Bacteria, Proteobacteria, Alphaproteobacteria, Rhizobiales, Phyllobacteriaceae, Mesorhizobium, unclassified Mesorhizobium, Mesorhizobium sp. L2C067A000	Alphaproteobacteria	Proteobacteria
196	1287116	2359657	83821	869558	866628	GCF_000502875.1	Mloti_L2C084A000	Mesorhizobium sp. L2C084A000 (a-proteobacteria)	1287116	Mesorhizobium sp. L2C084A000	haploid	SAMN02359657	2013-12-03	Contig	FALSE	University of Southern California	L2C084A000	NA	NA	nodules	Nodules	symbiotic	Cultured	Mesorhizobium	NA	Mesorhizobium sp. L2C084A000	cellular organisms, Bacteria, Proteobacteria, Alphaproteobacteria, Rhizobiales, Phyllobacteriaceae, Mesorhizobium, unclassified Mesorhizobium, Mesorhizobium sp. L2C084A000	Alphaproteobacteria	Proteobacteria
197	1287117	2359658	83831	869538	866648	GCF_000502895.1	Mloti_L2C085B000	Mesorhizobium sp. L2C085B000 (a-proteobacteria)	1287117	Mesorhizobium sp. L2C085B000	haploid	SAMN02359658	2013-12-03	Contig	FALSE	University of Southern California	L2C085B000	NA	NA	nodules	Nodules	symbiotic	Cultured	Mesorhizobium	NA	Mesorhizobium sp. L2C085B000	cellular organisms, Bacteria, Proteobacteria, Alphaproteobacteria, Rhizobiales, Phyllobacteriaceae, Mesorhizobium, unclassified Mesorhizobium, Mesorhizobium sp. L2C085B000	Alphaproteobacteria	Proteobacteria
198	1287120	2359659	83561	869518	866108	GCF_000502355.1	Mloti_L2C089B000	Mesorhizobium sp. L2C089B000 (a-proteobacteria)	1287120	Mesorhizobium sp. L2C089B000	haploid	SAMN02359659	2013-12-03	Contig	FALSE	University of Southern California	L2C089B000	NA	NA	nodules	Nodules	symbiotic	Cultured	Mesorhizobium	NA	Mesorhizobium sp. L2C089B000	cellular organisms, Bacteria, Proteobacteria, Alphaproteobacteria, Rhizobiales, Phyllobacteriaceae, Mesorhizobium, unclassified Mesorhizobium, Mesorhizobium sp. L2C089B000	Alphaproteobacteria	Proteobacteria
199	1287182	2359660	83571	869498	866128	GCF_000502375.1	Mloti_L48C026A00	Mesorhizobium sp. L48C026A00 (a-proteobacteria)	1287182	Mesorhizobium sp. L48C026A00	haploid	SAMN02359660	2013-12-03	Contig	FALSE	University of Southern California	L48C026A00	NA	NA	nodules	Nodules	symbiotic	Cultured	Mesorhizobium	NA	Mesorhizobium sp. L48C026A00	cellular organisms, Bacteria, Proteobacteria, Alphaproteobacteria, Rhizobiales, Phyllobacteriaceae, Mesorhizobium, unclassified Mesorhizobium, Mesorhizobium sp. L48C026A00	Alphaproteobacteria	Proteobacteria
200	1848289	4964171	860271	3668488	3611628	GCF_001854815.1	ASM185481v1	Mesorhizobium sp. LCM 4576 (a-proteobacteria)	1848289	Mesorhizobium sp. LCM 4576	haploid	SAMN04964171	2016-10-26	Contig	FALSE	University of New Hampshire	LCM 4576	2013	NA	soil from surrounding area	Nodules	symbiotic	Cultured	Mesorhizobium	Prosopis juliflora	Mesorhizobium sp. LCM 4576	cellular organisms, Bacteria, Proteobacteria, Alphaproteobacteria, Rhizobiales, Phyllobacteriaceae, Mesorhizobium, unclassified Mesorhizobium, Mesorhizobium sp. LCM 4576	Alphaproteobacteria	Proteobacteria
201	1287226	2359661	83841	869458	866668	GCF_000502915.1	Mloti_LNHC209A00	Mesorhizobium sp. LNHC209A00 (a-proteobacteria)	1287226	Mesorhizobium sp. LNHC209A00	haploid	SAMN02359661	2013-12-03	Contig	FALSE	University of Southern California	LNHC209A00	NA	NA	nodules	Nodules	symbiotic	Cultured	Mesorhizobium	NA	Mesorhizobium sp. LNHC209A00	cellular organisms, Bacteria, Proteobacteria, Alphaproteobacteria, Rhizobiales, Phyllobacteriaceae, Mesorhizobium, unclassified Mesorhizobium, Mesorhizobium sp. LNHC209A00	Alphaproteobacteria	Proteobacteria
202	1287232	2359662	83581	869438	866148	GCF_000502395.1	Mloti_LNHC220B00	Mesorhizobium sp. LNHC220B00 (a-proteobacteria)	1287232	Mesorhizobium sp. LNHC220B00	haploid	SAMN02359662	2013-12-03	Contig	FALSE	University of Southern California	LNHC220B00	NA	NA	nodules	Nodules	symbiotic	Cultured	Mesorhizobium	NA	Mesorhizobium sp. LNHC220B00	cellular organisms, Bacteria, Proteobacteria, Alphaproteobacteria, Rhizobiales, Phyllobacteriaceae, Mesorhizobium, unclassified Mesorhizobium, Mesorhizobium sp. LNHC220B00	Alphaproteobacteria	Proteobacteria
203	1287233	2359663	83851	871508	866688	GCF_000502935.1	Mloti_LNHC221B00	Mesorhizobium sp. LNHC221B00 (a-proteobacteria)	1287233	Mesorhizobium sp. LNHC221B00	haploid	SAMN02359663	2013-12-03	Contig	FALSE	University of Southern California	LNHC221B00	NA	NA	nodules	Nodules	symbiotic	Cultured	Mesorhizobium	NA	Mesorhizobium sp. LNHC221B00	cellular organisms, Bacteria, Proteobacteria, Alphaproteobacteria, Rhizobiales, Phyllobacteriaceae, Mesorhizobium, unclassified Mesorhizobium, Mesorhizobium sp. LNHC221B00	Alphaproteobacteria	Proteobacteria
204	1287240	2359664	83591	869418	866168	GCF_000502415.1	Mloti_LNHC229A00	Mesorhizobium sp. LNHC229A00 (a-proteobacteria)	1287240	Mesorhizobium sp. LNHC229A00	haploid	SAMN02359664	2013-12-03	Contig	FALSE	University of Southern California	LNHC229A00	NA	NA	nodules	Nodules	symbiotic	Cultured	Mesorhizobium	NA	Mesorhizobium sp. LNHC229A00	cellular organisms, Bacteria, Proteobacteria, Alphaproteobacteria, Rhizobiales, Phyllobacteriaceae, Mesorhizobium, unclassified Mesorhizobium, Mesorhizobium sp. LNHC229A00	Alphaproteobacteria	Proteobacteria
205	1287243	2359665	83601	869398	866188	GCF_000502435.1	Mloti_LNHC232B00	Mesorhizobium sp. LNHC232B00 (a-proteobacteria)	1287243	Mesorhizobium sp. LNHC232B00	haploid	SAMN02359665	2013-12-03	Contig	FALSE	University of Southern California	LNHC232B00	NA	NA	nodules	Nodules	symbiotic	Cultured	Mesorhizobium	NA	Mesorhizobium sp. LNHC232B00	cellular organisms, Bacteria, Proteobacteria, Alphaproteobacteria, Rhizobiales, Phyllobacteriaceae, Mesorhizobium, unclassified Mesorhizobium, Mesorhizobium sp. LNHC232B00	Alphaproteobacteria	Proteobacteria
206	1287252	2359666	83861	869378	866708	GCF_000502955.1	Mloti_LNHC252B00	Mesorhizobium sp. LNHC252B00 (a-proteobacteria)	1287252	Mesorhizobium sp. LNHC252B00	haploid	SAMN02359666	2013-12-03	Contig	FALSE	University of Southern California	LNHC252B00	NA	NA	nodules	Nodules	symbiotic	Cultured	Mesorhizobium	NA	Mesorhizobium sp. LNHC252B00	cellular organisms, Bacteria, Proteobacteria, Alphaproteobacteria, Rhizobiales, Phyllobacteriaceae, Mesorhizobium, unclassified Mesorhizobium, Mesorhizobium sp. LNHC252B00	Alphaproteobacteria	Proteobacteria
207	1287256	2359667	83611	869358	866208	GCF_000502455.1	Mloti_LNJC372A00	Mesorhizobium sp. LNJC372A00 (a-proteobacteria)	1287256	Mesorhizobium sp. LNJC372A00	haploid	SAMN02359667	2013-12-03	Contig	FALSE	University of Southern California	LNJC372A00	NA	NA	nodules	Nodules	symbiotic	Cultured	Mesorhizobium	NA	Mesorhizobium sp. LNJC372A00	cellular organisms, Bacteria, Proteobacteria, Alphaproteobacteria, Rhizobiales, Phyllobacteriaceae, Mesorhizobium, unclassified Mesorhizobium, Mesorhizobium sp. LNJC372A00	Alphaproteobacteria	Proteobacteria
208	1287273	2359672	83651	869258	866288	GCF_000502535.1	Mloti_LNJC391B00	Mesorhizobium sp. LNJC391B00 (a-proteobacteria)	1287273	Mesorhizobium sp. LNJC391B00	haploid	SAMN02359672	2013-12-03	Contig	FALSE	University of Southern California	LNJC391B00	NA	NA	nodules	Nodules	symbiotic	Cultured	Mesorhizobium	NA	Mesorhizobium sp. LNJC391B00	cellular organisms, Bacteria, Proteobacteria, Alphaproteobacteria, Rhizobiales, Phyllobacteriaceae, Mesorhizobium, unclassified Mesorhizobium, Mesorhizobium sp. LNJC391B00	Alphaproteobacteria	Proteobacteria
209	1287274	2359673	83661	869238	866308	GCF_000502555.1	Mloti_LNJC394B00	Mesorhizobium sp. LNJC394B00 (a-proteobacteria)	1287274	Mesorhizobium sp. LNJC394B00	haploid	SAMN02359673	2013-12-03	Contig	FALSE	University of Southern California	LNJC394B00	NA	NA	nodules	Nodules	symbiotic	Cultured	Mesorhizobium	NA	Mesorhizobium sp. LNJC394B00	cellular organisms, Bacteria, Proteobacteria, Alphaproteobacteria, Rhizobiales, Phyllobacteriaceae, Mesorhizobium, unclassified Mesorhizobium, Mesorhizobium sp. LNJC394B00	Alphaproteobacteria	Proteobacteria
210	1287275	2359674	83671	869208	866328	GCF_000502575.1	Mloti_LNJC395A00	Mesorhizobium sp. LNJC395A00 (a-proteobacteria)	1287275	Mesorhizobium sp. LNJC395A00	haploid	SAMN02359674	2013-12-03	Contig	FALSE	University of Southern California	LNJC395A00	NA	NA	nodules	Nodules	symbiotic	Cultured	Mesorhizobium	NA	Mesorhizobium sp. LNJC395A00	cellular organisms, Bacteria, Proteobacteria, Alphaproteobacteria, Rhizobiales, Phyllobacteriaceae, Mesorhizobium, unclassified Mesorhizobium, Mesorhizobium sp. LNJC395A00	Alphaproteobacteria	Proteobacteria
211	1287277	2359676	83681	869128	866348	GCF_000502595.1	Mloti_LNJC399B00	Mesorhizobium sp. LNJC399B00 (a-proteobacteria)	1287277	Mesorhizobium sp. LNJC399B00	haploid	SAMN02359676	2013-12-03	Contig	FALSE	University of Southern California	LNJC399B00	NA	NA	nodules	Nodules	symbiotic	Cultured	Mesorhizobium	NA	Mesorhizobium sp. LNJC399B00	cellular organisms, Bacteria, Proteobacteria, Alphaproteobacteria, Rhizobiales, Phyllobacteriaceae, Mesorhizobium, unclassified Mesorhizobium, Mesorhizobium sp. LNJC399B00	Alphaproteobacteria	Proteobacteria
212	1287281	2359678	83691	872138	866368	GCF_000502615.1	Mloti_LNJC405B00	Mesorhizobium sp. LNJC405B00 (a-proteobacteria)	1287281	Mesorhizobium sp. LNJC405B00	haploid	SAMN02359678	2013-12-03	Contig	FALSE	University of Southern California	LNJC405B00	NA	NA	nodules	Nodules	symbiotic	Cultured	Mesorhizobium	NA	Mesorhizobium sp. LNJC405B00	cellular organisms, Bacteria, Proteobacteria, Alphaproteobacteria, Rhizobiales, Phyllobacteriaceae, Mesorhizobium, unclassified Mesorhizobium, Mesorhizobium sp. LNJC405B00	Alphaproteobacteria	Proteobacteria
213	1287285	2359679	83901	869048	866788	GCF_000503035.1	Mloti_LSHC412B00	Mesorhizobium sp. LSHC412B00 (a-proteobacteria)	1287285	Mesorhizobium sp. LSHC412B00	haploid	SAMN02359679	2013-12-03	Contig	FALSE	University of Southern California	LSHC412B00	NA	NA	nodules	Nodules	symbiotic	Cultured	Mesorhizobium	NA	Mesorhizobium sp. LSHC412B00	cellular organisms, Bacteria, Proteobacteria, Alphaproteobacteria, Rhizobiales, Phyllobacteriaceae, Mesorhizobium, unclassified Mesorhizobium, Mesorhizobium sp. LSHC412B00	Alphaproteobacteria	Proteobacteria
214	1287292	2359682	83911	868878	866808	GCF_000503055.1	Mloti_LSHC420B00	Mesorhizobium sp. LSHC420B00 (a-proteobacteria)	1287292	Mesorhizobium sp. LSHC420B00	haploid	SAMN02359682	2013-12-03	Contig	FALSE	University of Southern California	LSHC420B00	NA	NA	nodules	Nodules	symbiotic	Cultured	Mesorhizobium	NA	Mesorhizobium sp. LSHC420B00	cellular organisms, Bacteria, Proteobacteria, Alphaproteobacteria, Rhizobiales, Phyllobacteriaceae, Mesorhizobium, unclassified Mesorhizobium, Mesorhizobium sp. LSHC420B00	Alphaproteobacteria	Proteobacteria
215	1287294	2359683	83921	868858	866828	GCF_000503075.1	Mloti_LSHC422A00	Mesorhizobium sp. LSHC422A00 (a-proteobacteria)	1287294	Mesorhizobium sp. LSHC422A00	haploid	SAMN02359683	2013-12-03	Contig	FALSE	University of Southern California	LSHC422A00	NA	NA	nodules	Nodules	symbiotic	Cultured	Mesorhizobium	NA	Mesorhizobium sp. LSHC422A00	cellular organisms, Bacteria, Proteobacteria, Alphaproteobacteria, Rhizobiales, Phyllobacteriaceae, Mesorhizobium, unclassified Mesorhizobium, Mesorhizobium sp. LSHC422A00	Alphaproteobacteria	Proteobacteria
216	1287298	2359685	83731	868618	866448	GCF_000502695.1	Mloti_LSHC426A00	Mesorhizobium sp. LSHC426A00 (a-proteobacteria)	1287298	Mesorhizobium sp. LSHC426A00	haploid	SAMN02359685	2013-12-03	Contig	FALSE	University of Southern California	LSHC426A00	NA	NA	nodules	Nodules	symbiotic	Cultured	Mesorhizobium	NA	Mesorhizobium sp. LSHC426A00	cellular organisms, Bacteria, Proteobacteria, Alphaproteobacteria, Rhizobiales, Phyllobacteriaceae, Mesorhizobium, unclassified Mesorhizobium, Mesorhizobium sp. LSHC426A00	Alphaproteobacteria	Proteobacteria
217	1287322	2359691	83771	868198	866528	GCF_000502775.1	Mloti_LSJC265A00	Mesorhizobium sp. LSJC265A00 (a-proteobacteria)	1287322	Mesorhizobium sp. LSJC265A00	haploid	SAMN02359691	2013-12-03	Contig	FALSE	University of Southern California	LSJC265A00	NA	NA	nodules	Nodules	symbiotic	Cultured	Mesorhizobium	NA	Mesorhizobium sp. LSJC265A00	cellular organisms, Bacteria, Proteobacteria, Alphaproteobacteria, Rhizobiales, Phyllobacteriaceae, Mesorhizobium, unclassified Mesorhizobium, Mesorhizobium sp. LSJC265A00	Alphaproteobacteria	Proteobacteria
218	1287326	2359693	83791	868038	866568	GCF_000502815.1	Mloti_LSJC269B00	Mesorhizobium sp. LSJC269B00 (a-proteobacteria)	1287326	Mesorhizobium sp. LSJC269B00	haploid	SAMN02359693	2013-12-03	Contig	FALSE	University of Southern California	LSJC269B00	NA	NA	nodules	Nodules	symbiotic	Cultured	Mesorhizobium	NA	Mesorhizobium sp. LSJC269B00	cellular organisms, Bacteria, Proteobacteria, Alphaproteobacteria, Rhizobiales, Phyllobacteriaceae, Mesorhizobium, unclassified Mesorhizobium, Mesorhizobium sp. LSJC269B00	Alphaproteobacteria	Proteobacteria
219	1287334	2359694	83951	868018	866888	GCF_000503135.1	Mloti_LSJC277A00	Mesorhizobium sp. LSJC277A00 (a-proteobacteria)	1287334	Mesorhizobium sp. LSJC277A00	haploid	SAMN02359694	2013-12-03	Contig	FALSE	University of Southern California	LSJC277A00	NA	NA	nodules	Nodules	symbiotic	Cultured	Mesorhizobium	NA	Mesorhizobium sp. LSJC277A00	cellular organisms, Bacteria, Proteobacteria, Alphaproteobacteria, Rhizobiales, Phyllobacteriaceae, Mesorhizobium, unclassified Mesorhizobium, Mesorhizobium sp. LSJC277A00	Alphaproteobacteria	Proteobacteria
220	408180	3069102	1255121	5245848	5154788	GCF_000824825.2	Illumina assembly ORS3324T	Mesorhizobium sp. ORS 3324 (a-proteobacteria)	408180	Mesorhizobium sp. ORS 3324	haploid	SAMEA2677837	2014-09-15	Scaffold	FALSE	IRD	NA	NA	NA	Vachellia seyal	Nodules	symbiotic	Cultured	Mesorhizobium	Vachellia seyal	Mesorhizobium sp. ORS 3324	cellular organisms, Bacteria, Proteobacteria, Alphaproteobacteria, Rhizobiales, Phyllobacteriaceae, Mesorhizobium, unclassified Mesorhizobium, Mesorhizobium sp. ORS 3324	Alphaproteobacteria	Proteobacteria
221	408184	3069101	246171	1570518	1484698	GCF_000824845.1	Illumina paired reads assembly ORS3359	Mesorhizobium sp. ORS 3359 (a-proteobacteria)	408184	Mesorhizobium sp. ORS 3359	haploid	SAMEA2677836	2014-09-15	Scaffold	FALSE	IRD	NA	NA	NA	Vachellia seyal	Nodules	symbiotic	Cultured	Mesorhizobium	Vachellia seyal	Mesorhizobium sp. ORS 3359	cellular organisms, Bacteria, Proteobacteria, Alphaproteobacteria, Rhizobiales, Phyllobacteriaceae, Mesorhizobium, unclassified Mesorhizobium, Mesorhizobium sp. ORS 3359	Alphaproteobacteria	Proteobacteria
222	540997	4964211	860291	3670048	3611648	GCF_001854785.1	ASM185478v1	Mesorhizobium sp. ORS 3428 (a-proteobacteria)	540997	Mesorhizobium sp. ORS 3428	haploid	SAMN04964211	2016-10-26	Contig	FALSE	University of New Hampshire	ORS 3428	2005	NA	soil from surrounding area	Nodules	symbiotic	Cultured	Mesorhizobium	Senegalia senegal	Mesorhizobium sp. ORS 3428	cellular organisms, Bacteria, Proteobacteria, Alphaproteobacteria, Rhizobiales, Phyllobacteriaceae, Mesorhizobium, unclassified Mesorhizobium, Mesorhizobium sp. ORS 3428	Alphaproteobacteria	Proteobacteria
223	1862350	5277861	784401	3423428	3411668	GCF_001708695.1	ASM170869v1	Mesorhizobium sp. SEMIA 3007 (a-proteobacteria)	1862350	Mesorhizobium sp. SEMIA 3007	haploid	SAMN05277861	2016-08-23	Contig	FALSE	Univ Estadual Paulista UNESP/FCAV	SEMIA 3007	2009-01	soil	nodules	Nodules	symbiotic	Cultured	Mesorhizobium	NA	Mesorhizobium sp. SEMIA 3007	cellular organisms, Bacteria, Proteobacteria, Alphaproteobacteria, Rhizobiales, Phyllobacteriaceae, Mesorhizobium, unclassified Mesorhizobium, Mesorhizobium sp. SEMIA 3007	Alphaproteobacteria	Proteobacteria
224	1505946	3069103	246151	1505848	1484658	GCF_000824805.1	STM8789 genome assembly	Mesorhizobium sp. SOD10 (a-proteobacteria)	1505946	Mesorhizobium sp. SOD10	haploid	SAMEA2677838	2014-09-15	Scaffold	FALSE	IRD	NA	NA	NA	Senegalia senegal	Nodules	symbiotic	Cultured	Mesorhizobium	Senegalia senegal	Mesorhizobium sp. SOD10	cellular organisms, Bacteria, Proteobacteria, Alphaproteobacteria, Rhizobiales, Phyllobacteriaceae, Mesorhizobium, unclassified Mesorhizobium, Mesorhizobium sp. SOD10	Alphaproteobacteria	Proteobacteria
225	1297570	2484352	676358	676358	581728	GCF_000359125.1	ASM35912v1	Mesorhizobium sp. STM 4661 (a-proteobacteria)	1297570	Mesorhizobium sp. STM 4661	haploid	SAMEA2272721	2013-04-03	Contig	FALSE	Genoscope CEA	NA	NA	NA	soil	Terrestrial soil	free living	Cultured	Mesorhizobium	NA	Mesorhizobium sp. STM 4661	cellular organisms, Bacteria, Proteobacteria, Alphaproteobacteria, Rhizobiales, Phyllobacteriaceae, Mesorhizobium, unclassified Mesorhizobium, Mesorhizobium sp. STM 4661	Alphaproteobacteria	Proteobacteria
226	278153	5178614	1091591	4499258	4455578	GCF_001672455.2	ASM167245v2	Mesorhizobium sp. WSM1497 (a-proteobacteria)	278153	Mesorhizobium sp. WSM1497	haploid	SAMN05178614	2017-05-09	Complete Genome	FALSE	Curtin University	WSM1497	1995	NA	root nodule	Nodules	symbiotic	Cultured	Mesorhizobium	Biserrula pelecinus L.	Mesorhizobium sp. WSM1497	cellular organisms, Bacteria, Proteobacteria, Alphaproteobacteria, Rhizobiales, Phyllobacteriaceae, Mesorhizobium, unclassified Mesorhizobium, Mesorhizobium sp. WSM1497	Alphaproteobacteria	Proteobacteria
227	2029402	7540838	1193991	5013798	5002078	GCF_002295065.1	ASM229506v1	Mesorhizobium sp. WSM3859 (a-proteobacteria)	2029402	Mesorhizobium sp. WSM3859	haploid	SAMN07540838	2017-09-12	Contig	FALSE	Curtin University	WSM3859	2005	NA	Astragalus pelecinus subsp. leiocarpus	Nodules	symbiotic	Cultured	Mesorhizobium	Astragalus pelecinus subsp. leiocarpus	Mesorhizobium sp. WSM3859	cellular organisms, Bacteria, Proteobacteria, Alphaproteobacteria, Rhizobiales, Phyllobacteriaceae, Mesorhizobium, unclassified Mesorhizobium, Mesorhizobium sp. WSM3859	Alphaproteobacteria	Proteobacteria
228	2029403	7540839	1193961	5013778	5002008	GCF_002294995.1	ASM229499v1	Mesorhizobium sp. WSM3860 (a-proteobacteria)	2029403	Mesorhizobium sp. WSM3860	haploid	SAMN07540839	2017-09-12	Contig	FALSE	Curtin University	WSM3860	2005	NA	Astragalus pelecinus subsp. leiocarpus	Nodules	symbiotic	Cultured	Mesorhizobium	Astragalus pelecinus subsp. leiocarpus	Mesorhizobium sp. WSM3860	cellular organisms, Bacteria, Proteobacteria, Alphaproteobacteria, Rhizobiales, Phyllobacteriaceae, Mesorhizobium, unclassified Mesorhizobium, Mesorhizobium sp. WSM3860	Alphaproteobacteria	Proteobacteria
229	2029404	7540841	1193941	5013978	5001968	GCF_002294955.1	ASM229495v1	Mesorhizobium sp. WSM3864 (a-proteobacteria)	2029404	Mesorhizobium sp. WSM3864	haploid	SAMN07540841	2017-09-12	Contig	FALSE	Curtin University	WSM3864	2005	NA	Astragalus pelecinus subsp. leiocarpus	Nodules	symbiotic	Cultured	Mesorhizobium	Astragalus pelecinus subsp. leiocarpus	Mesorhizobium sp. WSM3864	cellular organisms, Bacteria, Proteobacteria, Alphaproteobacteria, Rhizobiales, Phyllobacteriaceae, Mesorhizobium, unclassified Mesorhizobium, Mesorhizobium sp. WSM3864	Alphaproteobacteria	Proteobacteria
230	422271	7540842	1193861	5013498	5001808	GCF_002294795.1	ASM229479v1	Mesorhizobium sp. WSM3866 (a-proteobacteria)	422271	Mesorhizobium sp. WSM3866	haploid	SAMN07540842	2017-09-12	Contig	FALSE	Curtin University	WSM3866	2005	NA	Astragalus pelecinus subsp. leiocarpus	Nodules	symbiotic	Cultured	Mesorhizobium	Astragalus pelecinus subsp. leiocarpus	Mesorhizobium sp. WSM3866	cellular organisms, Bacteria, Proteobacteria, Alphaproteobacteria, Rhizobiales, Phyllobacteriaceae, Mesorhizobium, unclassified Mesorhizobium, Mesorhizobium sp. WSM3866	Alphaproteobacteria	Proteobacteria
231	1854056	5178610	761011	3396738	3310208	GCF_001672445.1	WSM3873	Mesorhizobium sp. WSM3873 (a-proteobacteria)	1854056	Mesorhizobium sp. WSM3873	haploid	SAMN05178610	2016-06-20	Contig	FALSE	Curtin University	WSM3873	2004	NA	root nodule	Nodules	symbiotic	Cultured	Mesorhizobium	Biserrula pelecinus Casbah	Mesorhizobium sp. WSM3873	cellular organisms, Bacteria, Proteobacteria, Alphaproteobacteria, Rhizobiales, Phyllobacteriaceae, Mesorhizobium, unclassified Mesorhizobium, Mesorhizobium sp. WSM3873	Alphaproteobacteria	Proteobacteria
232	422277	7540844	1193931	5013758	5001958	GCF_002294945.1	ASM229494v1	Mesorhizobium sp. WSM3876 (a-proteobacteria)	422277	Mesorhizobium sp. WSM3876	haploid	SAMN07540844	2017-09-12	Contig	FALSE	Curtin University	WSM3876	2005	NA	Astragalus pelecinus subsp. leiocarpus	Nodules	symbiotic	Cultured	Mesorhizobium	Astragalus pelecinus subsp. leiocarpus	Mesorhizobium sp. WSM3876	cellular organisms, Bacteria, Proteobacteria, Alphaproteobacteria, Rhizobiales, Phyllobacteriaceae, Mesorhizobium, unclassified Mesorhizobium, Mesorhizobium sp. WSM3876	Alphaproteobacteria	Proteobacteria
233	2029409	7540848	1193921	5013718	5001928	GCF_002294905.1	ASM229490v1	Mesorhizobium sp. WSM4308 (a-proteobacteria)	2029409	Mesorhizobium sp. WSM4308	haploid	SAMN07540848	2017-09-12	Contig	FALSE	Curtin University	WSM4308	2007	NA	Cicer arietinum	Nodules	symbiotic	Cultured	Mesorhizobium	Cicer arietinum	Mesorhizobium sp. WSM4308	cellular organisms, Bacteria, Proteobacteria, Alphaproteobacteria, Rhizobiales, Phyllobacteriaceae, Mesorhizobium, unclassified Mesorhizobium, Mesorhizobium sp. WSM4308	Alphaproteobacteria	Proteobacteria
234	2029412	7540851	1193821	5012798	5001728	GCF_002294725.1	ASM229472v1	Mesorhizobium sp. WSM4313 (a-proteobacteria)	2029412	Mesorhizobium sp. WSM4313	haploid	SAMN07540851	2017-09-12	Contig	FALSE	Curtin University	WSM4313	2007	NA	Cicer arietinum	Nodules	symbiotic	Cultured	Mesorhizobium	Cicer arietinum	Mesorhizobium sp. WSM4313	cellular organisms, Bacteria, Proteobacteria, Alphaproteobacteria, Rhizobiales, Phyllobacteriaceae, Mesorhizobium, unclassified Mesorhizobium, Mesorhizobium sp. WSM4313	Alphaproteobacteria	Proteobacteria
235	323656	3571661	328771	1753078	1745628	GCF_000985915.1	NgalHAMBI1145Draft	Neorhizobium galegae bv. officinalis (a-proteobacteria)	399	Neorhizobium galegae	haploid	SAMEA2698474	2015-04-29	Contig	FALSE	UH	HAMBI 1145	NA	NA	soil	Terrestrial soil	free living	Cultured	Neorhizobium	NA	Neorhizobium galegae bv. officinalis	cellular organisms, Bacteria, Proteobacteria, Alphaproteobacteria, Rhizobiales, Rhizobiaceae, Rhizobium/Agrobacterium group, Neorhizobium, Rhizobium galegae, Neorhizobium galegae bv. officinalis	Alphaproteobacteria	Proteobacteria
236	1028801	3216518	198951	1495138	1175758	GCF_000731295.1	RG1141_Ch_pA_pB	Neorhizobium galegae bv. officinalis bv. officinalis str. HAMBI 1141 (a-proteobacteria)	399	Neorhizobium galegae	haploid	SAMEA3139072	2014-06-25	Complete Genome	FALSE	UH	HAMBI 1141	NA	NA	Galega officinalis root nodule	Nodules	symbiotic	Cultured	Neorhizobium	NA	Neorhizobium galegae bv. officinalis bv. officinalis str. HAMBI 1141	cellular organisms, Bacteria, Proteobacteria, Alphaproteobacteria, Rhizobiales, Rhizobiaceae, Rhizobium/Agrobacterium group, Neorhizobium, Rhizobium galegae, Neorhizobium galegae bv. officinalis, Neorhizobium galegae bv. officinalis bv. officinalis str. HAMBI 1141	Alphaproteobacteria	Proteobacteria
237	323655	3571666	328811	1751718	1745708	GCF_000985995.1	NgalHAMBI2605Draft	Neorhizobium galegae bv. orientalis (a-proteobacteria)	399	Neorhizobium galegae	haploid	SAMEA2698479	2015-04-29	Contig	FALSE	UH	HAMBI 2605	NA	NA	soil	Terrestrial soil	free living	Cultured	Neorhizobium	NA	Neorhizobium galegae bv. orientalis	cellular organisms, Bacteria, Proteobacteria, Alphaproteobacteria, Rhizobiales, Rhizobiaceae, Rhizobium/Agrobacterium group, Neorhizobium, Rhizobium galegae, Neorhizobium galegae bv. orientalis	Alphaproteobacteria	Proteobacteria
238	1028800	3216519	198961	1512268	1175778	GCF_000731315.1	RG540_Ch_pA	Neorhizobium galegae bv. orientalis str. HAMBI 540 (a-proteobacteria)	399	Neorhizobium galegae	haploid	SAMEA3139073	2014-06-25	Complete Genome	FALSE	UH	HAMBI 540	NA	NA	Galega orientalis root nodule	Nodules	symbiotic	Cultured	Neorhizobium	NA	Neorhizobium galegae bv. orientalis str. HAMBI 540	cellular organisms, Bacteria, Proteobacteria, Alphaproteobacteria, Rhizobiales, Rhizobiaceae, Rhizobium/Agrobacterium group, Neorhizobium, Rhizobium galegae, Neorhizobium galegae bv. orientalis, Neorhizobium galegae bv. orientalis str. HAMBI 540	Alphaproteobacteria	Proteobacteria
239	1538158	4053796	487991	2343298	2341078	GCF_001297245.1	ASM129724v1	Rhizobium acidisoli (a-proteobacteria)	1538158	Rhizobium acidisoli	haploid	SAMN04053796	2015-09-23	Contig	FALSE	Laboratory of Microbial Ecology of the Escuela Nacional de Ciencias Biologicas	FH23	2020-05-10	Not Applicable	root nodule	Nodules	symbiotic	Cultured	Rhizobium	Phaseolus vulgaris	Rhizobium acidisoli	cellular organisms, Bacteria, Proteobacteria, Alphaproteobacteria, Rhizobiales, Rhizobiaceae, Rhizobium/Agrobacterium group, Rhizobium, Rhizobium acidisoli	Alphaproteobacteria	Proteobacteria
240	1864509	4259806	632461	3139798	2851398	GCF_001542405.1	ASM154240v1	Rhizobium altiplani (a-proteobacteria)	1864509	Rhizobium altiplani	haploid	SAMN04259806	2016-01-28	Scaffold	FALSE	Embrapa Agrobiologia	BR 10423	1996-10-14	Cerrado soil of Brazil	nodules cultivated in Cerrado soil	Nodules	symbiotic	Cultured	Rhizobium	Mimosa pudica	Rhizobium altiplani	cellular organisms, Bacteria, Proteobacteria, Alphaproteobacteria, Rhizobiales, Rhizobiaceae, Rhizobium/Agrobacterium group, Rhizobium, Rhizobium altiplani	Alphaproteobacteria	Proteobacteria
241	1967781	6555453	1138241	4630418	4620018	GCF_002204185.1	ASM220418v1	Rhizobium esperanzae (a-proteobacteria)	1967781	Rhizobium esperanzae	haploid	SAMN06555453	2017-06-21	Contig	FALSE	Embrapa	CNPSo 668	1980	agricultural	Phaseolus vulgaris	Nodules	symbiotic	Cultured	Rhizobium	Phaseolus vulgaris	Rhizobium esperanzae	cellular organisms, Bacteria, Proteobacteria, Alphaproteobacteria, Rhizobiales, Rhizobiaceae, Rhizobium/Agrobacterium group, Rhizobium, Rhizobium esperanzae	Alphaproteobacteria	Proteobacteria
242	347834	2603106	114098	114098	112678	GCF_000092045.1	ASM9204v1	Rhizobium etli CFN 42 (a-proteobacteria)	29449	Rhizobium etli	haploid	SAMN02603106	2006-03-06	Complete Genome	FALSE	Centro de Ciencias Genomicas, Universidad Nacional Autonoma de Mexico	CFN 42	NA	NA	nodules	Nodules	symbiotic	Cultured	Rhizobium	NA	Rhizobium etli (strain CFN 42 / ATCC 51251)	cellular organisms, Bacteria, Proteobacteria, Alphaproteobacteria, Rhizobiales, Rhizobiaceae, Rhizobium/Agrobacterium group, Rhizobium, Rhizobium etli, Rhizobium etli (strain CFN 42 / ATCC 51251)	Alphaproteobacteria	Proteobacteria
243	491916	2603107	41308	41308	21068	GCF_000020265.1	ASM2026v1	Rhizobium etli CIAT 652 (a-proteobacteria)	29449	Rhizobium etli	haploid	SAMN02603107	2008-06-19	Complete Genome	FALSE	Centro de Ciencias Genomicas, Universidad Nacional Autonoma de Mexico	CIAT 652	NA	NA	nodules	Nodules	symbiotic	Cultured	Rhizobium	NA	Rhizobium etli (strain CIAT 652)	cellular organisms, Bacteria, Proteobacteria, Alphaproteobacteria, Rhizobiales, Rhizobiaceae, Rhizobium/Agrobacterium group, Rhizobium, Rhizobium etli, Rhizobium etli (strain CIAT 652)	Alphaproteobacteria	Proteobacteria
244	538025	4017682	921931	3873048	3844428	GCF_001908375.1	ASM190837v1	Rhizobium etli 8C-3 (a-proteobacteria)	29449	Rhizobium etli	haploid	SAMN04017682	2016-12-19	Complete Genome	FALSE	Centro de Ciencias Genomicas UNAM	8C-3	1999	NA	Phaseolus vulgaris	Nodules	symbiotic	Cultured	Rhizobium	Phaseolus vulgaris	Rhizobium etli 8C-3	cellular organisms, Bacteria, Proteobacteria, Alphaproteobacteria, Rhizobiales, Rhizobiaceae, Rhizobium/Agrobacterium group, Rhizobium, Rhizobium etli, Rhizobium etli 8C-3	Alphaproteobacteria	Proteobacteria
245	1328306	2603105	46991	751538	749778	GCF_000442435.1	ASM44243v1	Rhizobium etli bv. mimosae str. Mim1 (a-proteobacteria)	29449	Rhizobium etli	haploid	SAMN02603105	2013-07-31	Complete Genome	FALSE	Centro de Ciencias Genomicas UNAM	Mim1	NA	NA	Mimosa affinis	Nodules	symbiotic	Cultured	Rhizobium	Mimosa affinis	Rhizobium etli bv. mimosae str. Mim1	cellular organisms, Bacteria, Proteobacteria, Alphaproteobacteria, Rhizobiales, Rhizobiaceae, Rhizobium/Agrobacterium group, Rhizobium, Rhizobium etli, Rhizobium etli bv. mimosae, Rhizobium etli bv. mimosae str. Mim1	Alphaproteobacteria	Proteobacteria
246	348824	3216371	3450751	15689858	11225808	GCF_000577275.2	LPU83	Rhizobium favelukesii (a-proteobacteria)	348824	Rhizobium favelukesii	haploid	SAMEA3138925	2014-02-11	Chromosome	FALSE	CEBITEC	LPU83	NA	NA	nodules	Nodules	symbiotic	Cultured	Rhizobium	NA	Rhizobium favelukesii	cellular organisms, Bacteria, Proteobacteria, Alphaproteobacteria, Rhizobiales, Rhizobiaceae, Rhizobium/Agrobacterium group, Rhizobium, Rhizobium favelukesii	Alphaproteobacteria	Proteobacteria
247	363754	2470251	582458	723608	582458	GCF_000359745.1	Rhizobium sp.	Rhizobium freirei PRF 81 (a-proteobacteria)	1353277	Rhizobium freirei	haploid	SAMN02470251	2013-04-10	Contig	FALSE	Embrapa	PRF 81	NA	NA	nodules from common bean	Nodules	symbiotic	Cultured	Rhizobium	Phaseolus vulgaris L.	Rhizobium freirei PRF 81	cellular organisms, Bacteria, Proteobacteria, Alphaproteobacteria, Rhizobiales, Rhizobiaceae, Rhizobium/Agrobacterium group, Rhizobium, Rhizobium freirei, Rhizobium freirei PRF 81	Alphaproteobacteria	Proteobacteria
248	56730	4010568	922061	3873478	3844698	GCF_001908615.1	ASM190861v1	Rhizobium gallicum (a-proteobacteria)	56730	Rhizobium gallicum	haploid	SAMN04010568	2016-12-19	Complete Genome	FALSE	Centro de Ciencias Genomicas UNAM	IE4872	1994	NA	nodule from Agricultural field	Nodules	symbiotic	Cultured	Rhizobium	Phaseolus vulgaris	Rhizobium gallicum	cellular organisms, Bacteria, Proteobacteria, Alphaproteobacteria, Rhizobiales, Rhizobiaceae, Rhizobium/Agrobacterium group, Rhizobium, Rhizobium gallicum	Alphaproteobacteria	Proteobacteria
249	1418105	2393724	242081	1489988	1466868	GCF_000816845.1	ASM81684v1	Rhizobium gallicum bv. gallicum R602 (a-proteobacteria)	56730	Rhizobium gallicum	haploid	SAMN02393724	2015-01-09	Complete Genome	FALSE	Centro de Ciencias Genomicas UNAM	R602	1993	NA	Agricultural field (no beans grown in the 5 previous years)	Nodules	symbiotic	Cultured	Rhizobium	NA	Rhizobium gallicum bv. gallicum R602	cellular organisms, Bacteria, Proteobacteria, Alphaproteobacteria, Rhizobiales, Rhizobiaceae, Rhizobium/Agrobacterium group, Rhizobium, Rhizobium gallicum, Rhizobium gallicum bv. gallicum, Rhizobium gallicum bv. gallicum R602	Alphaproteobacteria	Proteobacteria
250	990285	2469448	709738	709738	706788	GCF_000298315.2	ASM29831v2	Rhizobium grahamii CCGE 502 (a-proteobacteria)	1120045	Rhizobium grahamii	haploid	SAMN02469448	2013-06-18	Scaffold	FALSE	Universidad Nacional Autonoma de Mex	CCGE 502	NA	NA	nodule	Nodules	symbiotic	Cultured	Rhizobium	Dalea leporina	Rhizobium grahamii CCGE 502	cellular organisms, Bacteria, Proteobacteria, Alphaproteobacteria, Rhizobiales, Rhizobiaceae, Rhizobium/Agrobacterium group, Rhizobium, Rhizobium grahamii, Rhizobium grahamii CCGE 502	Alphaproteobacteria	Proteobacteria
251	1538159	7627168	1317351	5356488	5313438	GCF_002531855.1	ASM253185v1	Rhizobium hidalgonense (a-proteobacteria)	1538159	Rhizobium hidalgonense	haploid	SAMN07627168	2017-10-12	Contig	FALSE	Northwest A&F University	FH14	missing	missing	root nodule	Nodules	symbiotic	Cultured	Rhizobium	Phaseolus vulgaris	Rhizobium hidalgonense	cellular organisms, Bacteria, Proteobacteria, Alphaproteobacteria, Rhizobiales, Rhizobiaceae, Rhizobium/Agrobacterium group, Rhizobium, Rhizobium hidalgonense	Alphaproteobacteria	Proteobacteria
252	1076926	6094799	1013681	4163508	4162488	GCF_002008165.1	ASM200816v1	Rhizobium laguerreae (a-proteobacteria)	1076926	Rhizobium laguerreae	haploid	SAMN06094799	2017-02-28	Contig	FALSE	Northeast institute of Geography and Agroecology, Chinese Academy of Sciences	FB206	not applicable	NA	not applicable	Nodules	symbiotic	Cultured	Rhizobium	not applicable	Rhizobium laguerreae	cellular organisms, Bacteria, Proteobacteria, Alphaproteobacteria, Rhizobiales, Rhizobiaceae, Rhizobium/Agrobacterium group, Rhizobium, Rhizobium laguerreae	Alphaproteobacteria	Proteobacteria
253	384	7985393	1595971	6164638	6101068	GCF_002953715.1	ASM295371v1	Rhizobium leguminosarum (a-proteobacteria)	384	Rhizobium leguminosarum	haploid	SAMN07985393	2018-01-31	Complete Genome	FALSE	LMU Munich	Norway	2006-08-17	NA	Lotus corniculatus	Nodules	symbiotic	Cultured	Rhizobium	Lotus corniculatus	Rhizobium leguminosarum	cellular organisms, Bacteria, Proteobacteria, Alphaproteobacteria, Rhizobiales, Rhizobiaceae, Rhizobium/Agrobacterium group, Rhizobium, Rhizobium leguminosarum	Alphaproteobacteria	Proteobacteria
254	386	14331766	6384051	17956028	17950808	GCF_011604525.1	ASM1160452v1	Rhizobium leguminosarum bv. trifolii (a-proteobacteria)	384	Rhizobium leguminosarum	haploid	SAMN14331766	2020-03-22	Complete Genome	FALSE	ARRIAM	22B	2018	NA	Trifolium pratense	Nodules	symbiotic	Cultured	Rhizobium	Trifolium pratense	Rhizobium leguminosarum bv. trifolii	cellular organisms, Bacteria, Proteobacteria, Alphaproteobacteria, Rhizobiales, Rhizobiaceae, Rhizobium/Agrobacterium group, Rhizobium, Rhizobium leguminosarum, Rhizobium leguminosarum bv. trifolii	Alphaproteobacteria	Proteobacteria
255	395491	703	43968	43968	23988	GCF_000023185.1	ASM2318v1	Rhizobium leguminosarum bv. trifolii WSM1325 (a-proteobacteria)	384	Rhizobium leguminosarum	haploid	SAMN00000703	2009-06-22	Complete Genome	FALSE	US DOE Joint Genome Institute (JGI-PGF)	WSM1325	NA	NA	nodules	Nodules	symbiotic	Cultured	Rhizobium	NA	Rhizobium leguminosarum bv. trifolii (strain WSM1325)	cellular organisms, Bacteria, Proteobacteria, Alphaproteobacteria, Rhizobiales, Rhizobiaceae, Rhizobium/Agrobacterium group, Rhizobium, Rhizobium leguminosarum, Rhizobium leguminosarum bv. trifolii, Rhizobium leguminosarum bv. trifolii (strain WSM1325)	Alphaproteobacteria	Proteobacteria
256	395492	679	42368	42368	22148	GCF_000021345.1	ASM2134v1	Rhizobium leguminosarum bv. trifolii WSM2304 (a-proteobacteria)	384	Rhizobium leguminosarum	haploid	SAMN00000679	2008-10-16	Complete Genome	FALSE	US DOE Joint Genome Institute (JGI-PGF)	WSM2304	NA	NA	nodules	Nodules	symbiotic	Cultured	Rhizobium	NA	Rhizobium leguminosarum bv. trifolii (strain WSM2304)	cellular organisms, Bacteria, Proteobacteria, Alphaproteobacteria, Rhizobiales, Rhizobiaceae, Rhizobium/Agrobacterium group, Rhizobium, Rhizobium leguminosarum, Rhizobium leguminosarum bv. trifolii, Rhizobium leguminosarum bv. trifolii (strain WSM2304)	Alphaproteobacteria	Proteobacteria
257	754523	2769650	91481	1517308	890628	GCF_000517605.1	ASM51760v1	Rhizobium leguminosarum bv. trifolii WSM1689 (a-proteobacteria)	384	Rhizobium leguminosarum	haploid	SAMN02769650	2014-01-13	Complete Genome	FALSE	DOE Joint Genome Institute	WSM1689	1995	NA	root nodule of Trifolium uniflorum collected on the edge of a valley	Nodules	symbiotic	Cultured	Rhizobium	NA	Rhizobium leguminosarum bv. trifolii WSM1689	cellular organisms, Bacteria, Proteobacteria, Alphaproteobacteria, Rhizobiales, Rhizobiaceae, Rhizobium/Agrobacterium group, Rhizobium, Rhizobium leguminosarum, Rhizobium leguminosarum bv. trifolii, Rhizobium leguminosarum bv. trifolii WSM1689	Alphaproteobacteria	Proteobacteria
258	754522	2261419	495828	495828	394748	GCF_000271825.1	ASM27182v1	Rhizobium leguminosarum bv. trifolii WSM2012 (a-proteobacteria)	384	Rhizobium leguminosarum	haploid	SAMN02261419	2012-06-28	Scaffold	FALSE	JGI	WSM2012	Missing	NA	nodules	Nodules	symbiotic	Cultured	Rhizobium	symbiont	Rhizobium leguminosarum bv. trifolii WSM2012	cellular organisms, Bacteria, Proteobacteria, Alphaproteobacteria, Rhizobiales, Rhizobiaceae, Rhizobium/Agrobacterium group, Rhizobium, Rhizobium leguminosarum, Rhizobium leguminosarum bv. trifolii, Rhizobium leguminosarum bv. trifolii WSM2012	Alphaproteobacteria	Proteobacteria
259	754762	2256543	495848	495848	394738	GCF_000271845.1	ASM27184v1	Rhizobium leguminosarum bv. trifolii WSM2297 (a-proteobacteria)	384	Rhizobium leguminosarum	haploid	SAMN02256543	2012-06-28	Scaffold	FALSE	DOE Joint Genome Institute	WSM2297	Missing	NA	nodules	Nodules	symbiotic	Cultured	Rhizobium	symbiont	Rhizobium leguminosarum bv. trifolii WSM2297	cellular organisms, Bacteria, Proteobacteria, Alphaproteobacteria, Rhizobiales, Rhizobiaceae, Rhizobium/Agrobacterium group, Rhizobium, Rhizobium leguminosarum, Rhizobium leguminosarum bv. trifolii, Rhizobium leguminosarum bv. trifolii WSM2297	Alphaproteobacteria	Proteobacteria
260	216596	25461	30808	30808	10068	GCF_000009265.1	ASM926v1	Rhizobium leguminosarum bv. viciae 3841 (a-proteobacteria)	384	Rhizobium leguminosarum	haploid	SAMEA1705944	2006-09-20	Complete Genome	FALSE	Sanger Institute	NA	NA	NA	nodules	Nodules	symbiotic	Cultured	Rhizobium	NA	Rhizobium leguminosarum bv. viciae (strain 3841)	cellular organisms, Bacteria, Proteobacteria, Alphaproteobacteria, Rhizobiales, Rhizobiaceae, Rhizobium/Agrobacterium group, Rhizobium, Rhizobium leguminosarum, Rhizobium leguminosarum bv. viciae, Rhizobium leguminosarum bv. viciae (strain 3841)	Alphaproteobacteria	Proteobacteria
261	755176	2261409	495788	495788	394758	GCF_000271805.1	ASM27180v1	Rhizobium leguminosarum bv. viciae WSM1455 (a-proteobacteria)	384	Rhizobium leguminosarum	haploid	SAMN02261409	2012-06-28	Scaffold	FALSE	JGI	WSM1455	Missing	NA	nodules	Nodules	symbiotic	Cultured	Rhizobium	symbiont	Rhizobium leguminosarum bv. viciae (strain WSM1455)	cellular organisms, Bacteria, Proteobacteria, Alphaproteobacteria, Rhizobiales, Rhizobiaceae, Rhizobium/Agrobacterium group, Rhizobium, Rhizobium leguminosarum, Rhizobium leguminosarum bv. viciae, Rhizobium leguminosarum bv. viciae (strain WSM1455)	Alphaproteobacteria	Proteobacteria
262	293958	4487812	779361	4886328	3377638	GCF_900094565.1	IMG-taxon 2615840626 annotated assembly	Rhizobium lusitanum (a-proteobacteria)	293958	Rhizobium lusitanum	haploid	SAMN04487812	2016-08-05	Scaffold	FALSE	DOE - JOINT GENOME INSTITUTE	P1-7	not collected	missing	nodules	Nodules	symbiotic	Cultured	Rhizobium	NA	Rhizobium lusitanum	cellular organisms, Bacteria, Proteobacteria, Alphaproteobacteria, Rhizobiales, Rhizobiaceae, Rhizobium/Agrobacterium group, Rhizobium, Rhizobium lusitanum	Alphaproteobacteria	Proteobacteria
263	1211777	2484122	457648	457648	457078	GCF_000312665.1	ASM31266v1	Rhizobium mesoamericanum STM3625 (a-proteobacteria)	1079800	Rhizobium mesoamericanum	haploid	SAMEA2272470	2012-10-12	Scaffold	FALSE	Genoscope CEA	NA	NA	NA	nodules	Nodules	symbiotic	Cultured	Rhizobium	NA	Rhizobium mesoamericanum STM3625	cellular organisms, Bacteria, Proteobacteria, Alphaproteobacteria, Rhizobiales, Rhizobiaceae, Rhizobium/Agrobacterium group, Rhizobium, Rhizobium mesoamericanum, Rhizobium mesoamericanum STM3625	Alphaproteobacteria	Proteobacteria
264	526949	2469449	1082431	4433738	4420198	GCF_000172715.2	ASM17271v2	Rhizobium phaseoli Brasil 5 (a-proteobacteria)	396	Rhizobium phaseoli	haploid	SAMN02469449	2017-04-27	Complete Genome	FALSE	Centro de Ciencias Genomicas, Universidad Nacional Autonoma de Mexico	Bra5	NA	NA	nodules	Nodules	symbiotic	Cultured	Rhizobium	NA	Rhizobium phaseoli Brasil 5	cellular organisms, Bacteria, Proteobacteria, Alphaproteobacteria, Rhizobiales, Rhizobiaceae, Rhizobium/Agrobacterium group, Rhizobium, Rhizobium phaseoli, Rhizobium phaseoli Brasil 5	Alphaproteobacteria	Proteobacteria
265	1128399	2469452	341341	1781838	1779278	GCF_000268285.2	RPHCH2410v2	Rhizobium phaseoli Ch24-10 (a-proteobacteria)	396	Rhizobium phaseoli	haploid	SAMN02469452	2015-05-19	Scaffold	FALSE	Esperanza Martínez-Romero, Ph. D	Ch24-10	NA	NA	maize stem	Plant	symbiotic	Cultured	Rhizobium	NA	Rhizobium phaseoli Ch24-10	cellular organisms, Bacteria, Proteobacteria, Alphaproteobacteria, Rhizobiales, Rhizobiaceae, Rhizobium/Agrobacterium group, Rhizobium, Rhizobium phaseoli, Rhizobium phaseoli Ch24-10	Alphaproteobacteria	Proteobacteria
266	501024	6021878	895531	3813968	3747328	GCF_900108425.1	Tibet	Rhizobium tibeticum (a-proteobacteria)	501024	Rhizobium tibeticum	haploid	SAMEA4501419	2016-11-16	Contig	FALSE	CEBITEC	NA	NA	NA	nodules	Nodules	symbiotic	Cultured	Rhizobium	NA	Rhizobium tibeticum	cellular organisms, Bacteria, Proteobacteria, Alphaproteobacteria, Rhizobiales, Rhizobiaceae, Rhizobium/Agrobacterium group, Rhizobium, Rhizobium tibeticum	Alphaproteobacteria	Proteobacteria
267	698761	2604105	521818	521818	521738	GCF_000330885.1	ASM33088v1	Rhizobium tropici CIAT 899 (a-proteobacteria)	398	Rhizobium tropici	haploid	SAMN02604105	2013-01-03	Complete Genome	FALSE	Universidad Nacional Autonoma de Mexico	CIAT 899	NA	NA	Phaseolus vulgaris root nodule	Nodules	symbiotic	Cultured	Rhizobium	NA	Rhizobium tropici CIAT 899	cellular organisms, Bacteria, Proteobacteria, Alphaproteobacteria, Rhizobiales, Rhizobiaceae, Rhizobium/Agrobacterium group, Rhizobium, Rhizobium tropici, Rhizobium tropici CIAT 899	Alphaproteobacteria	Proteobacteria
268	391	7945871	1452161	NA	5682828	GCA_002796995.1	ASM279699v1	Rhizobium sp. (a-proteobacteria)	391	Rhizobium sp.	haploid	SAMN07945871	2017-11-28	Scaffold	FALSE	Aarhus University	missing	2014	NA	annelid metagenome, cocoon mucus of kanamycin treated earthworm	Invertebrates	Animal associated	Metagenome	Rhizobium	Eisenia andrei	Rhizobium sp.	cellular organisms, Bacteria, Proteobacteria, Alphaproteobacteria, Rhizobiales, Rhizobiaceae, Rhizobium/Agrobacterium group, Rhizobium, unclassified Rhizobium, Rhizobium sp.	Alphaproteobacteria	Proteobacteria
269	2035448	7627103	1317391	5359728	5313518	GCF_002531935.1	ASM253193v1	Rhizobium sp. C5 (a-proteobacteria)	2035448	Rhizobium sp. C5	haploid	SAMN07627103	2017-10-12	Contig	FALSE	Northwest A&F University	C5	missing	cultivated environment	root nodule	Nodules	symbiotic	Cultured	Rhizobium	Phaseolus vulgaris	Rhizobium sp. C5	cellular organisms, Bacteria, Proteobacteria, Alphaproteobacteria, Rhizobiales, Rhizobiaceae, Rhizobium/Agrobacterium group, Rhizobium, unclassified Rhizobium, Rhizobium sp. C5	Alphaproteobacteria	Proteobacteria
270	1132836	2469421	419518	419518	416718	GCF_000292525.1	ASM29252v1	Rhizobium sp. CCGE 510 (a-proteobacteria)	1132836	Rhizobium sp. CCGE 510	haploid	SAMN02469421	2012-08-21	Contig	FALSE	Universidad Nacional Autonoma de Mex	CCGE 510	NA	NA	nodules	Nodules	symbiotic	Cultured	Rhizobium	Phaseolus albescens	Rhizobium sp. CCGE 510	cellular organisms, Bacteria, Proteobacteria, Alphaproteobacteria, Rhizobiales, Rhizobiaceae, Rhizobium/Agrobacterium group, Rhizobium, unclassified Rhizobium, Rhizobium sp. CCGE 510	Alphaproteobacteria	Proteobacteria
271	2020312	2469455	1084911	4433258	4425308	GCF_000172795.2	ASM17279v2	Rhizobium sp. CIAT894 (a-proteobacteria)	2020312	Rhizobium sp. CIAT894	haploid	SAMN02469455	2017-05-01	Complete Genome	FALSE	Centro de Ciencias Genomicas, Universidad Nacional Autonoma de Mexico	CIAT894	NA	NA	nodules	Nodules	symbiotic	Cultured	Rhizobium	NA	Rhizobium sp. CIAT894	cellular organisms, Bacteria, Proteobacteria, Alphaproteobacteria, Rhizobiales, Rhizobiaceae, Rhizobium/Agrobacterium group, Rhizobium, unclassified Rhizobium, Rhizobium sp. CIAT894	Alphaproteobacteria	Proteobacteria
272	1301032	2423216	182541	1496858	1103868	GCF_000698845.1	ASM69884v1	Rhizobium sp. IE4771 (a-proteobacteria)	1301032	Rhizobium sp. IE4771	haploid	SAMN02423216	2014-06-06	Complete Genome	FALSE	Centro de Ciencias Genomicas UNAM	IE4771	1994	NA	nodule	Nodules	symbiotic	Cultured	Rhizobium	NA	Rhizobium sp. IE4771	cellular organisms, Bacteria, Proteobacteria, Alphaproteobacteria, Rhizobiales, Rhizobiaceae, Rhizobium/Agrobacterium group, Rhizobium, unclassified Rhizobium, Rhizobium sp. IE4771	Alphaproteobacteria	Proteobacteria
273	2035450	7627102	1317341	5359068	5313418	GCF_002531825.1	ASM253182v1	Rhizobium sp. J15 (a-proteobacteria)	2035450	Rhizobium sp. J15	haploid	SAMN07627102	2017-10-12	Contig	FALSE	Northwest A&F University	J15	missing	cultivated environment	root nodule	Nodules	symbiotic	Cultured	Rhizobium	Phaseolus vulgaris	Rhizobium sp. J15	cellular organisms, Bacteria, Proteobacteria, Alphaproteobacteria, Rhizobiales, Rhizobiaceae, Rhizobium/Agrobacterium group, Rhizobium, unclassified Rhizobium, Rhizobium sp. J15	Alphaproteobacteria	Proteobacteria
274	2035451	7627166	1317381	5360088	5313498	GCF_002531905.1	ASM253190v1	Rhizobium sp. L18 (a-proteobacteria)	2035451	Rhizobium sp. L18	haploid	SAMN07627166	2017-10-12	Contig	FALSE	Northwest A&F University	L18	missing	cultivated environment	root nodule	Nodules	symbiotic	Cultured	Rhizobium	Phaseolus vulgaris	Rhizobium sp. L18	cellular organisms, Bacteria, Proteobacteria, Alphaproteobacteria, Rhizobiales, Rhizobiaceae, Rhizobium/Agrobacterium group, Rhizobium, unclassified Rhizobium, Rhizobium sp. L18	Alphaproteobacteria	Proteobacteria
275	1703960	3998637	756931	3314288	3301138	GCF_001664345.1	ASM166434v1	Rhizobium sp. N113 (a-proteobacteria)	1703960	Rhizobium sp. N113	haploid	SAMN03998637	2016-06-17	Complete Genome	FALSE	Centro de Ciencias Genomicas UNAM	N113	2013	not collected	legume-root nodule	Nodules	symbiotic	Cultured	Rhizobium	Phaseolus vulgaris	Rhizobium sp. N113	cellular organisms, Bacteria, Proteobacteria, Alphaproteobacteria, Rhizobiales, Rhizobiaceae, Rhizobium/Agrobacterium group, Rhizobium, unclassified Rhizobium, Rhizobium sp. N113	Alphaproteobacteria	Proteobacteria
276	1703972	3998649	1169961	4929108	4918778	GCF_002245285.1	ASM224528v1	Rhizobium sp. N4311 (a-proteobacteria)	1703972	Rhizobium sp. N4311	haploid	SAMN03998649	2017-08-14	Contig	FALSE	Centro de Ciencias Genomicas UNAM	N4311	2013	not collected	legume-root nodule	Nodules	symbiotic	Cultured	Rhizobium	Phaseolus vulgaris	Rhizobium sp. N4311	cellular organisms, Bacteria, Proteobacteria, Alphaproteobacteria, Rhizobiales, Rhizobiaceae, Rhizobium/Agrobacterium group, Rhizobium, unclassified Rhizobium, Rhizobium sp. N4311	Alphaproteobacteria	Proteobacteria
277	1703970	3998647	762721	3322228	3319228	GCF_001675095.1	ASM167509v1	Rhizobium sp. N541 (a-proteobacteria)	1703970	Rhizobium sp. N541	haploid	SAMN03998647	2016-06-17	Chromosome	FALSE	Centro de Ciencias Genomicas UNAM	N541	2013	not collected	legume-root nodule	Nodules	symbiotic	Cultured	Rhizobium	Phaseolus vulgaris	Rhizobium sp. N541	cellular organisms, Bacteria, Proteobacteria, Alphaproteobacteria, Rhizobiales, Rhizobiaceae, Rhizobium/Agrobacterium group, Rhizobium, unclassified Rhizobium, Rhizobium sp. N541	Alphaproteobacteria	Proteobacteria
278	1703971	3998648	762711	3322208	3319208	GCF_001675075.1	ASM167507v1	Rhizobium sp. N941 (a-proteobacteria)	1703971	Rhizobium sp. N941	haploid	SAMN03998648	2016-06-17	Chromosome	FALSE	Centro de Ciencias Genomicas UNAM	N941	2013	not collected	legume-root nodule	Nodules	symbiotic	Cultured	Rhizobium	Phaseolus vulgaris	Rhizobium sp. N941	cellular organisms, Bacteria, Proteobacteria, Alphaproteobacteria, Rhizobiales, Rhizobiaceae, Rhizobium/Agrobacterium group, Rhizobium, unclassified Rhizobium, Rhizobium sp. N941	Alphaproteobacteria	Proteobacteria
279	1981173	6767451	1086241	4445368	4429398	GCF_002117485.1	ASM211748v1	Rhizobium sp. NXC14 (a-proteobacteria)	1981173	Rhizobium sp. NXC14	haploid	SAMN06767451	2017-05-02	Complete Genome	FALSE	Centro de Ciencias Genomicas UNAM	NXC14	2020-07-12	NA	Phaseolus vulgaris	Nodules	symbiotic	Cultured	Rhizobium	Phaseolus vulgaris	Rhizobium sp. NXC14	cellular organisms, Bacteria, Proteobacteria, Alphaproteobacteria, Rhizobiales, Rhizobiaceae, Rhizobium/Agrobacterium group, Rhizobium, unclassified Rhizobium, Rhizobium sp. NXC14	Alphaproteobacteria	Proteobacteria
280	2048897	7823526	1589001	6150488	6087128	GCF_002944315.1	ASM294431v1	Rhizobium sp. NXC24 (a-proteobacteria)	2048897	Rhizobium sp. NXC24	haploid	SAMN07823526	2018-02-08	Complete Genome	FALSE	Centro de Ciencias Genomicas UNAM	NXC24	2012	NA	plant nodule in agricultural field	Nodules	symbiotic	Cultured	Rhizobium	Phaseolus vulgaris	Rhizobium sp. NXC24	cellular organisms, Bacteria, Proteobacteria, Alphaproteobacteria, Rhizobiales, Rhizobiaceae, Rhizobium/Agrobacterium group, Rhizobium, unclassified Rhizobium, Rhizobium sp. NXC24	Alphaproteobacteria	Proteobacteria
281	1223565	2469420	493228	493228	422048	GCF_000295895.1	ASM29589v1	Rhizobium sp. Pop5 (a-proteobacteria)	1223565	Rhizobium sp. Pop5	haploid	SAMN02469420	2012-09-10	Contig	FALSE	Center for Genomic Sciences	Pop5	NA	NA	nitrogen fixing nodule recovered from rainforest acidic soil	Nodules	symbiotic	Cultured	Rhizobium	Phaseolus vulgaris	Rhizobium sp. Pop5	cellular organisms, Bacteria, Proteobacteria, Alphaproteobacteria, Rhizobiales, Rhizobiaceae, Rhizobium/Agrobacterium group, Rhizobium, unclassified Rhizobium, Rhizobium sp. Pop5	Alphaproteobacteria	Proteobacteria
282	1720346	4099707	860221	3669968	3611508	GCF_001854685.1	ASM185468v1	Rhizobium sp. RSm-3 (a-proteobacteria)	1720346	Rhizobium sp. RSm-3	haploid	SAMN04099707	2016-10-26	Contig	FALSE	University of North Bengal	RSm-3	2014-01-14	NA	Phaseolus vulgaris	Nodules	symbiotic	Cultured	Rhizobium	Phaseolus vulgaris	Rhizobium sp. RSm-3	cellular organisms, Bacteria, Proteobacteria, Alphaproteobacteria, Rhizobiales, Rhizobiaceae, Rhizobium/Agrobacterium group, Rhizobium, unclassified Rhizobium, Rhizobium sp. RSm-3	Alphaproteobacteria	Proteobacteria
283	1752398	5006708	792731	3442378	3441608	GCF_001723275.1	ASM172327v1	Ensifer alkalisoli (a-proteobacteria)	1752398	Ensifer alkalisoli	haploid	SAMN05006708	2016-09-12	Scaffold	FALSE	Yantai Institute of Coastal Zone Research,Chinese Academy of Sciences	YIC4027	2013-10	NA	root nodule of Sesbania cannabina	Nodules	symbiotic	Cultured	Ensifer	NA	Ensifer alkalisoli	cellular organisms, Bacteria, Proteobacteria, Alphaproteobacteria, Rhizobiales, Rhizobiaceae, Sinorhizobium/Ensifer group, Ensifer, Ensifer alkalisoli	Alphaproteobacteria	Proteobacteria
284	1472378	4274561	749771	3274428	3272268	GCF_001651865.1	ASM165186v1	Ensifer glycinis (a-proteobacteria)	1472378	Ensifer glycinis	haploid	SAMN04274561	2016-05-25	Contig	FALSE	Mesorhizobium mediterraneum CCBAU 01399	CCBAU 23380	2011-09	NA	nodule	Nodules	symbiotic	Metagenome	Ensifer	Glycine soja	Ensifer glycinis	cellular organisms, Bacteria, Proteobacteria, Alphaproteobacteria, Rhizobiales, Rhizobiaceae, Sinorhizobium/Ensifer group, Ensifer, Ensifer glycinis	Alphaproteobacteria	Proteobacteria
285	716928	7445560	1190731	4995608	4994568	GCF_002288525.1	ASM228852v1	Ensifer sojae CCBAU 05684 (a-proteobacteria)	716925	Ensifer sojae	haploid	SAMN07445560	2017-09-08	Complete Genome	FALSE	China Agricultural University	CCBAU 05684	2020-07-08	NA	nodule	Nodules	symbiotic	Cultured	Ensifer	G.max	Ensifer sojae CCBAU 05684	cellular organisms, Bacteria, Proteobacteria, Alphaproteobacteria, Rhizobiales, Rhizobiaceae, Sinorhizobium/Ensifer group, Ensifer, Ensifer sojae, Ensifer sojae CCBAU 05684	Alphaproteobacteria	Proteobacteria
286	1848292	4964169	860311	3668308	3611688	GCF_001854885.1	ASM185488v1	Ensifer sp. LCM 4579 (a-proteobacteria)	1848292	Ensifer sp. LCM 4579	haploid	SAMN04964169	2016-10-26	Contig	FALSE	University of New Hampshire	LCM 4579	2013	NA	soil from surrounding area	Nodules	symbiotic	Cultured	Ensifer	Prosopis juliflora	Ensifer sp. LCM 4579	cellular organisms, Bacteria, Proteobacteria, Alphaproteobacteria, Rhizobiales, Rhizobiaceae, Sinorhizobium/Ensifer group, Ensifer, unclassified Ensifer, Ensifer sp. LCM 4579	Alphaproteobacteria	Proteobacteria
287	2037902	7654031	1525921	5915338	5891708	GCF_002885935.1	ASM288593v1	Ensifer sp. MMN_5 (a-proteobacteria)	2037902	Ensifer sp. MMN_5	haploid	SAMN07654031	2018-01-16	Contig	FALSE	Centre for Plant Biotechnology and Genomics UPM-INIA	MMN_5	2017-03-11	NA	soil	Terrestrial soil	free living	Cultured	Ensifer	NA	Ensifer sp. MMN_5	cellular organisms, Bacteria, Proteobacteria, Alphaproteobacteria, Rhizobiales, Rhizobiaceae, Sinorhizobium/Ensifer group, Ensifer, unclassified Ensifer, Ensifer sp. MMN_5	Alphaproteobacteria	Proteobacteria
288	266834	3392381	28548	28548	7768	GCF_000006965.1	ASM696v1	Sinorhizobium meliloti 1021 (a-proteobacteria)	382	Sinorhizobium meliloti	haploid	SAMEA3283068	2003-05-06	Complete Genome	FALSE	MELILO	1021	NA	NA	soil	Terrestrial soil	free living	Cultured	Sinorhizobium	NA	Rhizobium meliloti (strain 1021) (Ensifer meliloti) (Sinorhizobium meliloti)	cellular organisms, Bacteria, Proteobacteria, Alphaproteobacteria, Rhizobiales, Rhizobiaceae, Sinorhizobium/Ensifer group, Sinorhizobium, Rhizobium meliloti (Ensifer meliloti) (Sinorhizobium meliloti), Rhizobium meliloti (strain 1021) (Ensifer meliloti) (Sinorhizobium meliloti)	Alphaproteobacteria	Proteobacteria
289	698936	17103	371938	371938	284608	GCF_000147775.2	ASM14777v3	Sinorhizobium meliloti BL225C (a-proteobacteria)	382	Sinorhizobium meliloti	haploid	SAMN00017103	2011-05-24	Complete Genome	FALSE	US DOE Joint Genome Institute (JGI-PGF)	BL225C	Missing	NA	soil	Terrestrial soil	free living	Cultured	Sinorhizobium	Symbiotic	Sinorhizobium meliloti (strain BL225C)	cellular organisms, Bacteria, Proteobacteria, Alphaproteobacteria, Rhizobiales, Rhizobiaceae, Sinorhizobium/Ensifer group, Sinorhizobium, Rhizobium meliloti (Ensifer meliloti) (Sinorhizobium meliloti), Sinorhizobium meliloti (strain BL225C)	Alphaproteobacteria	Proteobacteria
290	707241	2603056	371958	371958	290088	GCF_000218265.1	ASM21826v1	Sinorhizobium meliloti SM11 (a-proteobacteria)	382	Sinorhizobium meliloti	haploid	SAMN02603056	2011-06-14	Complete Genome	FALSE	CeBiTec, Bielefeld University	SM11	NA	NA	soil	Terrestrial soil	free living	Cultured	Sinorhizobium	NA	Sinorhizobium meliloti (strain SM11)	cellular organisms, Bacteria, Proteobacteria, Alphaproteobacteria, Rhizobiales, Rhizobiaceae, Sinorhizobium/Ensifer group, Sinorhizobium, Rhizobium meliloti (Ensifer meliloti) (Sinorhizobium meliloti), Sinorhizobium meliloti (strain SM11)	Alphaproteobacteria	Proteobacteria
291	1107881	2470710	472268	472268	345068	GCF_000236945.1	ASM23694v2	Sinorhizobium meliloti CCNWSX0020 (a-proteobacteria)	382	Sinorhizobium meliloti	haploid	SAMN02470710	2011-12-07	Contig	FALSE	Northwest A&F University	CCNWSX0020	NA	NA	soil	Terrestrial soil	free living	Cultured	Sinorhizobium	NA	Sinorhizobium meliloti CCNWSX0020	cellular organisms, Bacteria, Proteobacteria, Alphaproteobacteria, Rhizobiales, Rhizobiaceae, Sinorhizobium/Ensifer group, Sinorhizobium, Rhizobium meliloti (Ensifer meliloti) (Sinorhizobium meliloti), Sinorhizobium meliloti CCNWSX0020	Alphaproteobacteria	Proteobacteria
292	194963	4160749	904901	3833508	3767348	GCF_001889105.1	ASM188910v1	Sinorhizobium americanum (a-proteobacteria)	194963	Sinorhizobium americanum	haploid	SAMN04160749	2016-12-05	Complete Genome	FALSE	Centro de Ciencias Genomicas, UNAM	CFNEI 73	2002-01-01	NA	Vachellia farnesiana	Nodules	symbiotic	Cultured	Sinorhizobium	Vachellia farnesiana	Sinorhizobium americanum	cellular organisms, Bacteria, Proteobacteria, Alphaproteobacteria, Rhizobiales, Rhizobiaceae, Sinorhizobium/Ensifer group, Sinorhizobium, Sinorhizobium americanum	Alphaproteobacteria	Proteobacteria
293	1408224	2370997	904891	3832508	3767328	GCF_000705595.2	ASM70559v2	Sinorhizobium americanum CCGM7 (a-proteobacteria)	194963	Sinorhizobium americanum	haploid	SAMN02370997	2016-12-05	Complete Genome	FALSE	Centro de Ciencias Genomicas, UNAM	CCGM7	2011-07-20	NA	root nodules	Nodules	symbiotic	Cultured	Sinorhizobium	NA	Sinorhizobium americanum CCGM7	cellular organisms, Bacteria, Proteobacteria, Alphaproteobacteria, Rhizobiales, Rhizobiaceae, Sinorhizobium/Ensifer group, Sinorhizobium, Sinorhizobium americanum, Sinorhizobium americanum CCGM7	Alphaproteobacteria	Proteobacteria
294	380	7627175	1317411	5358988	5313578	GCF_002531965.1	ASM253196v1	Sinorhizobium fredii (a-proteobacteria)	380	Sinorhizobium fredii	haploid	SAMN07627175	2017-10-12	Contig	FALSE	Northwest A&F University	PCH1	missing	missing	root nodule	Nodules	symbiotic	Cultured	Sinorhizobium	Phaseolus vulgaris	Rhizobium fredii (Sinorhizobium fredii)	cellular organisms, Bacteria, Proteobacteria, Alphaproteobacteria, Rhizobiales, Rhizobiaceae, Sinorhizobium/Ensifer group, Sinorhizobium, Sinorhizobium fredii group, Rhizobium fredii (Sinorhizobium fredii)	Alphaproteobacteria	Proteobacteria
295	394	2603283	39628	39628	19348	GCF_000018545.1	ASM1854v1	Sinorhizobium fredii NGR234 (a-proteobacteria)	380	Sinorhizobium fredii	haploid	SAMN02603283	2009-04-22	Complete Genome	FALSE	Goettingen Genomics Laboratory	NGR234	NA	NA	root nodule	Nodules	symbiotic	Cultured	Sinorhizobium	NA	Sinorhizobium fredii (strain NBRC 101917 / NGR234)	cellular organisms, Bacteria, Proteobacteria, Alphaproteobacteria, Rhizobiales, Rhizobiaceae, Sinorhizobium/Ensifer group, Sinorhizobium, Sinorhizobium fredii group, Rhizobium fredii (Sinorhizobium fredii), Sinorhizobium fredii (strain NBRC 101917 / NGR234)	Alphaproteobacteria	Proteobacteria
296	1128334	7445561	1190711	4995468	4994528	GCF_002288485.1	ASM228848v1	Sinorhizobium fredii CCBAU 83666 (a-proteobacteria)	380	Sinorhizobium fredii	haploid	SAMN07445561	2017-09-08	Complete Genome	FALSE	China Agricultural University	CCBAU 83666	2020-07-05	NA	nodule	Nodules	symbiotic	Cultured	Sinorhizobium	G.max	Sinorhizobium fredii CCBAU 83666	cellular organisms, Bacteria, Proteobacteria, Alphaproteobacteria, Rhizobiales, Rhizobiaceae, Sinorhizobium/Ensifer group, Sinorhizobium, Sinorhizobium fredii group, Rhizobium fredii (Sinorhizobium fredii), Sinorhizobium fredii CCBAU 83666	Alphaproteobacteria	Proteobacteria
297	1185652	2641503	79791	855038	502138	GCF_000265205.3	ASM26520v2	Sinorhizobium fredii USDA 257 (a-proteobacteria)	380	Sinorhizobium fredii	haploid	SAMN02641503	2012-06-06	Chromosome	FALSE	Georg-August-University Goettingen, Genomic and Applied Microbiology, Goettingen Genomics Laboratory	USDA 257	NA	NA	wild soybean roots	Nodules	symbiotic	Cultured	Sinorhizobium	NA	Sinorhizobium fredii USDA 257	cellular organisms, Bacteria, Proteobacteria, Alphaproteobacteria, Rhizobiales, Rhizobiaceae, Sinorhizobium/Ensifer group, Sinorhizobium, Sinorhizobium fredii group, Rhizobium fredii (Sinorhizobium fredii), Sinorhizobium fredii USDA 257	Alphaproteobacteria	Proteobacteria
298	366394	2598363	38248	38248	17948	GCF_000017145.1	ASM1714v1	Sinorhizobium medicae WSM419 (a-proteobacteria)	110321	Sinorhizobium medicae	haploid	SAMN02598363	2007-06-29	Complete Genome	FALSE	US DOE Joint Genome Institute	WSM419	NA	NA	wild soybean roots	Nodules	symbiotic	Cultured	Sinorhizobium	NA	Sinorhizobium medicae (strain WSM419) (Ensifer medicae)	cellular organisms, Bacteria, Proteobacteria, Alphaproteobacteria, Rhizobiales, Rhizobiaceae, Sinorhizobium/Ensifer group, Sinorhizobium, Sinorhizobium medicae, Sinorhizobium medicae (strain WSM419) (Ensifer medicae)	Alphaproteobacteria	Proteobacteria
299	36856	4274563	749781	3395898	3272278	GCF_001651875.1	ASM165187v1	Sinorhizobium saheli (a-proteobacteria)	36856	Sinorhizobium saheli	haploid	SAMN04274563	2016-05-25	Scaffold	FALSE	Ensifer saheli LMG 7837T	LMG 7837	2015-09	NA	wild soybean roots	Nodules	symbiotic	Cultured	Sinorhizobium	Sesbania cannabina	Sinorhizobium saheli	cellular organisms, Bacteria, Proteobacteria, Alphaproteobacteria, Rhizobiales, Rhizobiaceae, Sinorhizobium/Ensifer group, Sinorhizobium, Sinorhizobium saheli	Alphaproteobacteria	Proteobacteria
300	794846	7445559	1190721	4995248	4994548	GCF_002288505.1	ASM228850v1	Sinorhizobium sp. CCBAU 05631 (a-proteobacteria)	794846	Sinorhizobium sp. CCBAU 05631	haploid	SAMN07445559	2017-09-08	Complete Genome	FALSE	China Agricultural University	CCBAU 05631	2020-07-08	NA	nodule	Nodules	symbiotic	Cultured	Sinorhizobium	G.max	Sinorhizobium sp. CCBAU 05631	cellular organisms, Bacteria, Proteobacteria, Alphaproteobacteria, Rhizobiales, Rhizobiaceae, Sinorhizobium/Ensifer group, Sinorhizobium, unclassified Sinorhizobium, Sinorhizobium sp. CCBAU 05631	Alphaproteobacteria	Proteobacteria
301	1538174	7627179	1317421	5356568	5313598	GCF_002532005.1	ASM253200v1	Sinorhizobium sp. NG07B (a-proteobacteria)	1538174	Sinorhizobium sp. NG07B	haploid	SAMN07627179	2017-10-12	Contig	FALSE	Northwest A&F University	NG07B	2020-06-10	missing	root nodule	Nodules	symbiotic	Cultured	Sinorhizobium	Phaseolus vulgaris	Sinorhizobium sp. NG07B	cellular organisms, Bacteria, Proteobacteria, Alphaproteobacteria, Rhizobiales, Rhizobiaceae, Sinorhizobium/Ensifer group, Sinorhizobium, unclassified Sinorhizobium, Sinorhizobium sp. NG07B	Alphaproteobacteria	Proteobacteria
302	1120955	3080610	862281	4887948	3629888	GCF_900102695.1	IMG-taxon 2595699009 annotated assembly	Afifella marina DSM 2698 (a-proteobacteria)	1080	Afifella marina	haploid	SAMN03080610	2016-10-17	Contig	FALSE	DOE - JOINT GENOME INSTITUTE	DSM 2698	not collected	NA	soil	Terrestrial soil	free living	Cultured	Afifella	NA	Afifella marina DSM 2698	cellular organisms, Bacteria, Proteobacteria, Alphaproteobacteria, Rhizobiales, Rhodobiaceae, Afifella, Afifella marina (Rhodobium marinum) (Rhodopseudomonas marina), Afifella marina DSM 2698	Alphaproteobacteria	Proteobacteria
303	83401	5421742	864781	4886668	3634908	GCF_900100455.1	IMG-taxon 2675903017 annotated assembly	Roseospirillum parvum (a-proteobacteria)	83401	Roseospirillum parvum	haploid	SAMN05421742	2016-10-21	Scaffold	FALSE	DOE - JOINT GENOME INSTITUTE	930I	missing	NA	soil	Terrestrial soil	free living	Cultured	Roseospirillum	NA	Roseospirillum parvum	cellular organisms, Bacteria, Proteobacteria, Alphaproteobacteria, Rhizobiales, Rhodobiaceae, Roseospirillum, Roseospirillum parvum	Alphaproteobacteria	Proteobacteria
304	1482074	7783854	1422491	5613038	5597788	GCF_900231165.1	HDIA1	Hartmannibacter diazotrophicus (a-proteobacteria)	1482074	Hartmannibacter diazotrophicus	haploid	SAMEA104312995	2017-10-25	Complete Genome	FALSE	JLU	E19T	NA	NA	soil	Terrestrial soil	free living	Cultured	Hartmannibacter	NA	Hartmannibacter diazotrophicus	cellular organisms, Bacteria, Proteobacteria, Alphaproteobacteria, Rhizobiales, unclassified Rhizobiales, Hartmannibacter, Hartmannibacter diazotrophicus	Alphaproteobacteria	Proteobacteria
305	1774968	4328993	792741	3441998	3441618	GCF_001723285.1	ASM172328v1	Methyloceanibacter methanicus (a-proteobacteria)	1774968	Methyloceanibacter methanicus	haploid	SAMN04328993	2016-09-12	Contig	FALSE	Ghent University	R-67174	2020-09-12	NA	marine sediment	Marine sediment	free living	Cultured	Methyloceanibacter	NA	Methyloceanibacter methanicus	cellular organisms, Bacteria, Proteobacteria, Alphaproteobacteria, Rhizobiales, unclassified Rhizobiales, Methyloceanibacter, Methyloceanibacter methanicus	Alphaproteobacteria	Proteobacteria
306	438753	5831728	32008	32008	11328	GCF_000010525.1	ASM1052v1	Azorhizobium caulinodans ORS 571 (a-proteobacteria)	7	Azorhizobium caulinodans	haploid	SAMD00060925	2007-10-16	Complete Genome	FALSE	University of Tokyo	ORS 571	NA	NA	soil	Terrestrial soil	free living	Cultured	Azorhizobium	NA	Azorhizobium caulinodans (strain ATCC 43989 / DSM 5975 / JCM 20966 / NBRC 14845 / NCIMB 13405 / ORS 571)	cellular organisms, Bacteria, Proteobacteria, Alphaproteobacteria, Rhizobiales, Xanthobacteraceae, Azorhizobium, Azorhizobium caulinodans, Azorhizobium caulinodans (strain ATCC 43989 / DSM 5975 / JCM 20966 / NBRC 14845 / NCIMB 13405 / ORS 571)	Alphaproteobacteria	Proteobacteria
307	78245	2598342	38748	38748	18448	GCF_000017645.1	ASM1764v1	Xanthobacter autotrophicus Py2 (a-proteobacteria)	280	Xanthobacter autotrophicus	haploid	SAMN02598342	2007-07-30	Complete Genome	FALSE	US DOE Joint Genome Institute	Py2	NA	NA	soil	Terrestrial soil	free living	Cultured	Xanthobacter	NA	Xanthobacter autotrophicus (strain ATCC BAA-1158 / Py2)	cellular organisms, Bacteria, Proteobacteria, Alphaproteobacteria, Rhizobiales, Xanthobacteraceae, Xanthobacter, Xanthobacter autotrophicus, Xanthobacter autotrophicus (strain ATCC BAA-1158 / Py2)	Alphaproteobacteria	Proteobacteria
308	1931204	7618559	1408861	NA	5565368	GCA_002711755.1	ASM271175v1	Confluentimicrobium sp. (a-proteobacteria)	1931204	Confluentimicrobium sp.	haploid	SAMN07618559	2017-10-25	Contig	FALSE	Tara Oceans Consortium	NA	2011	marine pelagic biome	South Atlantic Ocean	Marine water	free living	Metagenome	Confluentimicrobium	NA	Confluentimicrobium sp.	cellular organisms, Bacteria, Proteobacteria, Alphaproteobacteria, Rhodobacterales, Rhodobacteraceae, Confluentimicrobium, unclassified Confluentimicrobium, Confluentimicrobium sp.	Alphaproteobacteria	Proteobacteria
309	1335048	3956960	725651	3395538	3191938	GCF_001620265.1	ASM162026v1	Defluviimonas alba (a-proteobacteria)	1335048	Defluviimonas alba	haploid	SAMN03956960	2016-04-15	Complete Genome	FALSE	Peking University	cai42	2020-06-11	NA	oil-production water	Oil field	free living	Cultured	Defluviimonas	NA	Defluviimonas alba	cellular organisms, Bacteria, Proteobacteria, Alphaproteobacteria, Rhodobacterales, Rhodobacteraceae, Defluviimonas, Defluviimonas alba	Alphaproteobacteria	Proteobacteria
310	453582	5421580	955551	4009758	3993398	GCF_900156655.1	IMG-taxon 2681813516 annotated assembly	Rhodobacter aestuarii (a-proteobacteria)	453582	Rhodobacter aestuarii	haploid	SAMN05421580	2017-01-14	Contig	FALSE	DOE - JOINT GENOME INSTITUTE	DSM 19945	missing	NA	was isolated from brown-coloured microbial mat from brackish water of mangrove forest.	wetland	free living	Cultured	Rhodobacter	NA	Rhodobacter aestuarii	cellular organisms, Bacteria, Proteobacteria, Alphaproteobacteria, Rhodobacterales, Rhodobacteraceae, Rhodobacter, Rhodobacter aestuarii	Alphaproteobacteria	Proteobacteria
311	1061	4244550	863091	3907498	3631498	GCF_900102155.1	IMG-taxon 2597490355 annotated assembly	Rhodobacter capsulatus (a-proteobacteria)	1061	Rhodobacter capsulatus	haploid	SAMN04244550	2016-10-21	Contig	FALSE	DOE - JOINT GENOME INSTITUTE	DSM 938	not collected	missing	water	Fresh water	free living	Cultured	Rhodobacter	NA	Rhodobacter capsulatus (Rhodopseudomonas capsulata)	cellular organisms, Bacteria, Proteobacteria, Alphaproteobacteria, Rhodobacterales, Rhodobacteraceae, Rhodobacter, Rhodobacter capsulatus (Rhodopseudomonas capsulata)	Alphaproteobacteria	Proteobacteria
312	272942	2604080	110928	110928	22668	GCF_000021865.1	ASM2186v1	Rhodobacter capsulatus SB 1003 (a-proteobacteria)	1061	Rhodobacter capsulatus	haploid	SAMN02604080	2010-04-09	Complete Genome	FALSE	Univ. Chicago	SB 1003	NA	NA	water	Fresh water	free living	Cultured	Rhodobacter	NA	Rhodobacter capsulatus (strain ATCC BAA-309 / NBRC 16581 / SB1003)	cellular organisms, Bacteria, Proteobacteria, Alphaproteobacteria, Rhodobacterales, Rhodobacteraceae, Rhodobacter, Rhodobacter capsulatus (Rhodopseudomonas capsulata), Rhodobacter capsulatus (strain ATCC BAA-309 / NBRC 16581 / SB1003)	Alphaproteobacteria	Proteobacteria
313	1415161	2471354	568971	2560488	2549968	GCF_000506965.2	ASM50696v2	Rhodobacter capsulatus Y262 (a-proteobacteria)	1061	Rhodobacter capsulatus	haploid	SAMN02471354	2013-12-11	Scaffold	FALSE	University of British Columbia	Y262	NA	NA	water	Fresh water	free living	Cultured	Rhodobacter	NA	Rhodobacter capsulatus Y262	cellular organisms, Bacteria, Proteobacteria, Alphaproteobacteria, Rhodobacterales, Rhodobacteraceae, Rhodobacter, Rhodobacter capsulatus (Rhodopseudomonas capsulata), Rhodobacter capsulatus Y262	Alphaproteobacteria	Proteobacteria
314	446682	5877831	1284451	5299378	5214278	GCF_900217815.1	IMG-taxon 2739368070 annotated assembly	Rhodobacter maris (a-proteobacteria)	446682	Rhodobacter maris	haploid	SAMN05877831	2017-09-28	Scaffold	FALSE	DOE - JOINT GENOME INSTITUTE	JA276	missing	NA	Marine sediment	Marine sediment	free living	Cultured	Rhodobacter	NA	Rhodobacter maris	cellular organisms, Bacteria, Proteobacteria, Alphaproteobacteria, Rhodobacterales, Rhodobacteraceae, Rhodobacter, Rhodobacter maris	Alphaproteobacteria	Proteobacteria
315	418630	5421763	1154551	4788088	4718798	GCF_900188265.1	IMG-taxon 2681813553 annotated assembly	Rhodobacter megalophilus (a-proteobacteria)	418630	Rhodobacter megalophilus	haploid	SAMN05421763	2017-07-16	Scaffold	FALSE	DOE - JOINT GENOME INSTITUTE	DSM 18937	missing	NA	Suraj tal near Sarchu	Fresh water	free living	Cultured	Rhodobacter	NA	Rhodobacter megalophilus	cellular organisms, Bacteria, Proteobacteria, Alphaproteobacteria, Rhodobacterales, Rhodobacteraceae, Rhodobacter, Rhodobacter megalophilus	Alphaproteobacteria	Proteobacteria
316	439529	5878503	1283901	5298918	5213238	GCF_900207575.1	IMG-taxon 2740891861 annotated assembly	Rhodobacter ovatus (a-proteobacteria)	439529	Rhodobacter ovatus	haploid	SAMN05878503	2017-09-28	Scaffold	FALSE	DOE - JOINT GENOME INSTITUTE	JA234	missing	NA	polluted pond	Fresh water	free living	Cultured	Rhodobacter	NA	Rhodobacter ovatus	cellular organisms, Bacteria, Proteobacteria, Alphaproteobacteria, Rhodobacterales, Rhodobacteraceae, Rhodobacter, Rhodobacter ovatus	Alphaproteobacteria	Proteobacteria
317	272943	2598537	78811	850828	850808	GCF_000012905.2	ASM1290v2	Rhodobacter sphaeroides 2.4.1 (a-proteobacteria)	1063	Rhodobacter sphaeroides	haploid	SAMN02598537	2013-10-23	Chromosome	FALSE	DOE Joint Genome Institute	2.4.1	NA	NA	stagnant waters exposed to the light and with reduced oxygen concentrations, sewage plants, eutrophic ponds, and lakes.	Fresh water	free living	Cultured	Rhodobacter	NA	Rhodobacter sphaeroides (strain ATCC 17023 / 2.4.1 / NCIB 8253 / DSM 158)	cellular organisms, Bacteria, Proteobacteria, Alphaproteobacteria, Rhodobacterales, Rhodobacteraceae, Rhodobacter, Rhodobacter sphaeroides (Rhodopseudomonas sphaeroides), Rhodobacter sphaeroides (strain ATCC 17023 / 2.4.1 / NCIB 8253 / DSM 158)	Alphaproteobacteria	Proteobacteria
318	349102	2598341	37508	37508	17208	GCF_000016405.1	ASM1640v1	Rhodobacter sphaeroides ATCC 17025 (a-proteobacteria)	1063	Rhodobacter sphaeroides	haploid	SAMN02598341	2007-04-20	Complete Genome	FALSE	US DOE Joint Genome Institute	NA	NA	NA	stagnant waters exposed to the light and with reduced oxygen concentrations, sewage plants, eutrophic ponds, and lakes.	Fresh water	free living	Cultured	Rhodobacter	NA	Rhodobacter sphaeroides (strain ATCC 17025 / ATH 2.4.3)	cellular organisms, Bacteria, Proteobacteria, Alphaproteobacteria, Rhodobacterales, Rhodobacteraceae, Rhodobacter, Rhodobacter sphaeroides (Rhodopseudomonas sphaeroides), Rhodobacter sphaeroides (strain ATCC 17025 / ATH 2.4.3)	Alphaproteobacteria	Proteobacteria
319	349101	2598340	37088	37088	16788	GCF_000015985.1	ASM1598v1	Rhodobacter sphaeroides ATCC 17029 (a-proteobacteria)	1063	Rhodobacter sphaeroides	haploid	SAMN02598340	2007-02-23	Complete Genome	FALSE	US DOE Joint Genome Institute	ATCC 17029	NA	NA	stagnant waters exposed to the light and with reduced oxygen concentrations, sewage plants, eutrophic ponds, and lakes.	Fresh water	free living	Cultured	Rhodobacter	NA	Rhodobacter sphaeroides (strain ATCC 17029 / ATH 2.4.9)	cellular organisms, Bacteria, Proteobacteria, Alphaproteobacteria, Rhodobacterales, Rhodobacteraceae, Rhodobacter, Rhodobacter sphaeroides (Rhodopseudomonas sphaeroides), Rhodobacter sphaeroides (strain ATCC 17029 / ATH 2.4.9)	Alphaproteobacteria	Proteobacteria
320	557760	2603252	42028	42028	21808	GCF_000021005.1	ASM2100v1	Rhodobacter sphaeroides KD131 (a-proteobacteria)	1063	Rhodobacter sphaeroides	haploid	SAMN02603252	2009-01-22	Complete Genome	FALSE	GenoTech corp.	KD131; KCTC 12085	NA	NA	stagnant waters exposed to the light and with reduced oxygen concentrations, sewage plants, eutrophic ponds, and lakes.	Fresh water	free living	Cultured	Rhodobacter	NA	Rhodobacter sphaeroides (strain KD131 / KCTC 12085)	cellular organisms, Bacteria, Proteobacteria, Alphaproteobacteria, Rhodobacterales, Rhodobacteraceae, Rhodobacter, Rhodobacter sphaeroides (Rhodopseudomonas sphaeroides), Rhodobacter sphaeroides (strain KD131 / KCTC 12085)	Alphaproteobacteria	Proteobacteria
321	407234	5421795	954921	4008938	3992138	GCF_900156695.1	IMG-taxon 2681813513 annotated assembly	Rhodobacter vinaykumarii (a-proteobacteria)	407234	Rhodobacter vinaykumarii	haploid	SAMN05421795	2017-01-14	Scaffold	FALSE	DOE - JOINT GENOME INSTITUTE	DSM 18714	missing	NA	Bay of Bengal	Marine water	free living	Cultured	Rhodobacter	NA	Rhodobacter vinaykumarii	cellular organisms, Bacteria, Proteobacteria, Alphaproteobacteria, Rhodobacterales, Rhodobacteraceae, Rhodobacter, Rhodobacter vinaykumarii	Alphaproteobacteria	Proteobacteria
322	371731	17479	220078	220078	220058	GCF_000176015.1	ASM17601v1	Rhodobacter sp. SW2 (a-proteobacteria)	371731	Rhodobacter sp. SW2	haploid	SAMN00017479	2009-09-22	Contig	FALSE	US DOE Joint Genome Institute (JGI-PGF)	NA	NA	NA	Soil, iron oxidizing freeliving, anaerobic	Terrestrial soil	free living	Cultured	Rhodobacter	NA	Rhodobacter sp. SW2	cellular organisms, Bacteria, Proteobacteria, Alphaproteobacteria, Rhodobacterales, Rhodobacteraceae, Rhodobacter, unclassified Rhodobacter, Rhodobacter sp. SW2	Alphaproteobacteria	Proteobacteria
323	35806	4091903	635511	2862058	2859458	GCF_001548075.1	ASM154807v1	Rhodovulum sulfidophilum (a-proteobacteria)	35806	Rhodovulum sulfidophilum	haploid	SAMD00025828	2015-03-18	Complete Genome	FALSE	Toyohashi University of Technology	DSM 2351	1972/1973	marine mud	marine mud, intertidal zone	Marine sediment	free living	Cultured	Rhodovulum	NA	Rhodovulum sulfidophilum (Rhodobacter sulfidophilus)	cellular organisms, Bacteria, Proteobacteria, Alphaproteobacteria, Rhodobacterales, Rhodobacteraceae, Rhodovulum, Rhodovulum sulfidophilum (Rhodobacter sulfidophilus)	Alphaproteobacteria	Proteobacteria
324	1882821	5444722	924281	3887358	3865698	GCF_900142935.1	IMG-taxon 2703719235 annotated assembly	Rhodovulum sp. ES.010 (a-proteobacteria)	1882821	Rhodovulum sp. ES.010	haploid	SAMN05444722	2016-12-16	Contig	FALSE	DOE - JOINT GENOME INSTITUTE	ES.010	missing	NA	mairine mud	Marine sediment	free living	Cultured	Rhodovulum	NA	Rhodovulum sp. ES.010	cellular organisms, Bacteria, Proteobacteria, Alphaproteobacteria, Rhodobacterales, Rhodobacteraceae, Rhodovulum, unclassified Rhodovulum, Rhodovulum sp. ES.010	Alphaproteobacteria	Proteobacteria
325	308754	6610252	1056401	4329178	4319038	GCF_002073975.1	ASM207397v1	Rhodovulum sp. MB263 (a-proteobacteria)	308754	Rhodovulum sp. MB263	haploid	SAMN06610252	2017-03-29	Complete Genome	FALSE	Toyohashi University of Technology	MB263	1986-09-01	NA	mud flat	wetland	free living	Cultured	Rhodovulum	NA	Rhodovulum sp. MB263	cellular organisms, Bacteria, Proteobacteria, Alphaproteobacteria, Rhodobacterales, Rhodobacteraceae, Rhodovulum, unclassified Rhodovulum, Rhodovulum sp. MB263	Alphaproteobacteria	Proteobacteria
326	1564506	4579687	1062061	4346088	4341228	GCF_002079305.1	ASM207930v1	Rhodovulum sp. P5 (a-proteobacteria)	1564506	Rhodovulum sp. P5	haploid	SAMN04579687	2017-04-05	Complete Genome	FALSE	Xiamen University	P5	2014-05-25	hydrotherm	shallow-sea hydrothermal system	geothermal site	free living	Cultured	Rhodovulum	NA	Rhodovulum sp. P5	cellular organisms, Bacteria, Proteobacteria, Alphaproteobacteria, Rhodobacterales, Rhodobacteraceae, Rhodovulum, unclassified Rhodovulum, Rhodovulum sp. P5	Alphaproteobacteria	Proteobacteria
327	2009329	7204497	1460951	5735258	5716418	GCF_002814095.1	ASM281409v1	Sagittula sp. P11 (a-proteobacteria)	2009329	Sagittula sp. P11	haploid	SAMN07204497	2017-12-07	Complete Genome	FALSE	MPI for Marine Microbiology	P11	2013-02-26	tropical marine upwelling biome	sulfidic waters (60 m) from the Peruvian upwelling region	Sulfur rich site	free living	Cultured	Sagittula	NA	Sagittula sp. P11	cellular organisms, Bacteria, Proteobacteria, Alphaproteobacteria, Rhodobacterales, Rhodobacteraceae, Sagittula, unclassified Sagittula, Sagittula sp. P11	Alphaproteobacteria	Proteobacteria
328	441112	4488094	882101	4891008	3703948	GCF_900112335.1	IMG-taxon 2615840715 annotated assembly	Tropicimonas isoalkanivorans (a-proteobacteria)	441112	Tropicimonas isoalkanivorans	haploid	SAMN04488094	2016-11-02	Scaffold	FALSE	DOE - JOINT GENOME INSTITUTE	DSM 19548	not collected	missing	Port in Indonesia	Marine sediment	free living	Cultured	Tropicimonas	NA	Tropicimonas isoalkanivorans	cellular organisms, Bacteria, Proteobacteria, Alphaproteobacteria, Rhodobacterales, Rhodobacteraceae, Tropicimonas, Tropicimonas isoalkanivorans	Alphaproteobacteria	Proteobacteria
329	1904441	6644953	4779841	14270218	14217338	GCF_003217735.2	ASM321773v2	Rhodobacteraceae bacterium (a-proteobacteria)	1904441	Rhodobacteraceae bacterium	haploid	SAMN06644953	2019-10-03	Chromosome	FALSE	Leibniz Institute DSMZ	La 6	2014-09-21	marine water	marine surface water	Marine water	free living	Cultured	Unclassified Alphaproteobacteria	NA	Rhodobacteraceae bacterium	cellular organisms, Bacteria, Proteobacteria, Alphaproteobacteria, Rhodobacterales, Rhodobacteraceae, unclassified Rhodobacteraceae, Rhodobacteraceae bacterium	Alphaproteobacteria	Proteobacteria
330	1792508	4450249	770501	3389738	3345918	GCF_001687105.1	ASM168710v1	Yangia sp. CCB-MM3 (a-proteobacteria)	1792508	Yangia sp. CCB-MM3	haploid	SAMN04450249	2016-07-18	Complete Genome	FALSE	Universiti Sains Malaysia	CCB-MM3	2014-10-02	Mangrove	mangrove soil	wetland sediment	free living	Cultured	Yangia	NA	Yangia sp. CCB-MM3	cellular organisms, Bacteria, Proteobacteria, Alphaproteobacteria, Rhodobacterales, Rhodobacteraceae, Yangia, unclassified Yangia, Yangia sp. CCB-MM3	Alphaproteobacteria	Proteobacteria
331	311180	4488050	885121	4886268	3709988	GCF_900116195.1	IMG-taxon 2619618962 annotated assembly	Yangia pacifica (a-proteobacteria)	311180	Yangia pacifica	haploid	SAMN04488050	2016-11-05	Scaffold	FALSE	DOE - JOINT GENOME INSTITUTE	DSM 26894	not collected	missing	Coastal sediments, brackish, contaminated	Estuary	free living	Cultured	Yangia	NA	Yangia pacifica	cellular organisms, Bacteria, Proteobacteria, Alphaproteobacteria, Rhodobacterales, Rhodobacteraceae, Yangia, Yangia pacifica	Alphaproteobacteria	Proteobacteria
332	272568	2598444	42348	42348	22128	GCF_000021325.1	ASM2132v1	Gluconacetobacter diazotrophicus PA1 5 (a-proteobacteria)	33996	Gluconacetobacter diazotrophicus	haploid	SAMN02598444	2008-10-16	Complete Genome	FALSE	US DOE Joint Genome Institute (JGI-PGF)	PAl 5; ATCC 49037	NA	NA	from sugarcane roots	Rhizosphere	plant associated	Cultured	Gluconacetobacter	NA	Gluconacetobacter diazotrophicus (strain ATCC 49037 / DSM 5601 / PAl5)	cellular organisms, Bacteria, Proteobacteria, Alphaproteobacteria, Rhodospirillales, Acetobacteraceae, Gluconacetobacter, Gluconacetobacter diazotrophicus (Acetobacter diazotrophicus), Gluconacetobacter diazotrophicus (strain ATCC 49037 / DSM 5601 / PAl5)	Alphaproteobacteria	Proteobacteria
333	192	10036147	2790581	9846528	9825178	GCF_005222185.1	ASM522218v1	Azospirillum brasilense (a-proteobacteria)	192	Azospirillum brasilense	haploid	SAMN10036147	2019-05-07	Chromosome	FALSE	Banaras Hindu University	MTCC4036	2006	NA	Agricultural field	Terrestrial soil	free living	Cultured	Azospirillum	NA	Azospirillum brasilense	cellular organisms, Bacteria, Proteobacteria, Alphaproteobacteria, Rhodospirillales, Rhodospirillaceae (purple nonsulfur bacteria), Azospirillum, Azospirillum brasilense	Alphaproteobacteria	Proteobacteria
334	1064539	2484042	446418	446418	320098	GCF_000237365.1	ASM23736v1	Azospirillum brasilense Sp245 (a-proteobacteria)	192	Azospirillum brasilense	haploid	SAMEA2272384	2011-11-11	Chromosome	FALSE	Georgia Institute of Technology	NA	NA	NA	Agricultural field	Terrestrial soil	free living	Cultured	Azospirillum	NA	Azospirillum brasilense Sp245	cellular organisms, Bacteria, Proteobacteria, Alphaproteobacteria, Rhodospirillales, Rhodospirillaceae (purple nonsulfur bacteria), Azospirillum, Azospirillum brasilense, Azospirillum brasilense Sp245	Alphaproteobacteria	Proteobacteria
335	1226968	4858219	1680621	6419438	6386088	GCF_001639105.2	ASM163910v2	Azospirillum humicireducens (a-proteobacteria)	1226968	Azospirillum humicireducens	haploid	SAMN04858219	2018-04-18	Chromosome	FALSE	Guangdong Institute of Eco-Environmental and Soil Sciences	SgZ-5	2020-12-11	paddy soil	paddy soil	Paddy field	plant associated	Cultured	Azospirillum	NA	Azospirillum humicireducens	cellular organisms, Bacteria, Proteobacteria, Alphaproteobacteria, Rhodospirillales, Rhodospirillaceae (purple nonsulfur bacteria), Azospirillum, Azospirillum humicireducens	Alphaproteobacteria	Proteobacteria
336	193	2982994	1081641	4426598	4417018	GCF_900177475.1	IMG-taxon 2622736628 annotated assembly	Azospirillum lipoferum (a-proteobacteria)	193	Azospirillum lipoferum	haploid	SAMN02982994	2017-04-21	Contig	FALSE	DOE - JOINT GENOME INSTITUTE	R1C	not collected	NA	Rice field of Camargue (South of France) in 1981	Paddy field	plant associated	Cultured	Azospirillum	NA	Azospirillum lipoferum	cellular organisms, Bacteria, Proteobacteria, Alphaproteobacteria, Rhodospirillales, Rhodospirillaceae (purple nonsulfur bacteria), Azospirillum, Azospirillum lipoferum	Alphaproteobacteria	Proteobacteria
337	862719	2484279	406878	406878	406858	GCF_000283655.1	ASM28365v1	Azospirillum lipoferum 4B (a-proteobacteria)	193	Azospirillum lipoferum	haploid	SAMEA2272642	2011-11-16	Complete Genome	FALSE	Laboratoire d'Ecologie Microbienne UMR-CNRS 5557	NA	NA	NA	Rice field of Camargue (South of France) in 1982	Paddy field	plant associated	Cultured	Azospirillum	NA	Azospirillum lipoferum (strain 4B)	cellular organisms, Bacteria, Proteobacteria, Alphaproteobacteria, Rhodospirillales, Rhodospirillaceae (purple nonsulfur bacteria), Azospirillum, Azospirillum lipoferum, Azospirillum lipoferum (strain 4B)	Alphaproteobacteria	Proteobacteria
338	137722	5831761	109188	109188	11528	GCF_000010725.1	ASM1072v1	Azospirillum sp. B510 (a-proteobacteria)	193	Azospirillum lipoferum	haploid	SAMD00060958	2010-02-16	Complete Genome	FALSE	Kazusa DNA Research Institute	B510	NA	NA	paddy soil	Paddy field	plant associated	Cultured	Azospirillum	NA	Azospirillum sp. (strain B510)	cellular organisms, Bacteria, Proteobacteria, Alphaproteobacteria, Rhodospirillales, Rhodospirillaceae (purple nonsulfur bacteria), Azospirillum, Azospirillum lipoferum, Azospirillum sp. (strain B510)	Alphaproteobacteria	Proteobacteria
339	286727	2982917	1076691	4402518	4390108	GCF_900177515.1	IMG-taxon 2622736610 annotated assembly	Azospirillum oryzae (a-proteobacteria)	286727	Azospirillum oryzae	haploid	SAMN02982917	2017-04-19	Contig	FALSE	DOE - JOINT GENOME INSTITUTE	A2P	not collected	NA	paddy soil	Paddy field	plant associated	Cultured	Azospirillum	NA	Azospirillum oryzae	cellular organisms, Bacteria, Proteobacteria, Alphaproteobacteria, Rhodospirillales, Rhodospirillaceae (purple nonsulfur bacteria), Azospirillum, Azospirillum oryzae	Alphaproteobacteria	Proteobacteria
340	2044885	7776893	1339631	5439988	5391228	GCF_002573965.1	ASM257396v1	Azospirillum palustre (a-proteobacteria)	2044885	Azospirillum palustre	haploid	SAMN07776893	2017-10-17	Scaffold	FALSE	Research Center of Biotechnology RAS	B2	2000-08-10	raised bog	raised bog	Peatland	free living	Cultured	Azospirillum	NA	Azospirillum palustre	cellular organisms, Bacteria, Proteobacteria, Alphaproteobacteria, Rhodospirillales, Rhodospirillaceae (purple nonsulfur bacteria), Azospirillum, Azospirillum palustre	Alphaproteobacteria	Proteobacteria
341	528244	3433605	315761	1704688	1701078	GCF_000960825.1	ASM96082v1	Azospirillum thiophilum (a-proteobacteria)	528244	Azospirillum thiophilum	haploid	SAMN03433605	2015-03-23	Contig	FALSE	Kyungpook National University	DSM 21654	2010	ENVO:00000873	Bacterial mat of a sulfide mineral spring	Sulfur rich site	free living	Cultured	Azospirillum	free living	Azospirillum thiophilum	cellular organisms, Bacteria, Proteobacteria, Alphaproteobacteria, Rhodospirillales, Rhodospirillaceae (purple nonsulfur bacteria), Azospirillum, Azospirillum thiophilum	Alphaproteobacteria	Proteobacteria
342	414052	5421508	1284731	5302798	5214838	GCF_900230255.1	IMG-taxon 2667528161 annotated assembly	Caenispirillum bisanense (a-proteobacteria)	414052	Caenispirillum bisanense	haploid	SAMN05421508	2017-09-28	Scaffold	FALSE	DOE - JOINT GENOME INSTITUTE	USBA 140	missing	NA	Saline spring	soda lake	free living	Cultured	Caenispirillum	NA	Caenispirillum bisanense	cellular organisms, Bacteria, Proteobacteria, Alphaproteobacteria, Rhodospirillales, Rhodospirillaceae (purple nonsulfur bacteria), Caenispirillum, Caenispirillum bisanense	Alphaproteobacteria	Proteobacteria
343	1238182	1840338	503688	503688	501468	GCF_000315795.1	Caenispirillum salinarum	Caenispirillum salinarum AK4 (a-proteobacteria)	859058	Caenispirillum salinarum	haploid	SAMN01840338	2012-11-29	Contig	FALSE	IMTECH	AK4	NA	NA	Sediment sample collected from a solar saltern, non-marine saline and alkaline	soda lake	free living	Cultured	Caenispirillum	NA	Caenispirillum salinarum AK4	cellular organisms, Bacteria, Proteobacteria, Alphaproteobacteria, Rhodospirillales, Rhodospirillaceae (purple nonsulfur bacteria), Caenispirillum, Caenispirillum salinarum, Caenispirillum salinarum AK4	Alphaproteobacteria	Proteobacteria
344	80876	5421779	955431	4009158	3993158	GCF_900156605.1	IMG-taxon 2681813507 annotated assembly	Insolitispirillum peregrinum (a-proteobacteria)	80876	Insolitispirillum peregrinum	haploid	SAMN05421779	2017-01-15	Scaffold	FALSE	DOE - JOINT GENOME INSTITUTE	DSM 11589	missing	NA	Freshwater shellfish	Invertebrates	symbiotic	Cultured	Insolitispirillum	Shellfish	Insolitispirillum peregrinum	cellular organisms, Bacteria, Proteobacteria, Alphaproteobacteria, Rhodospirillales, Rhodospirillaceae (purple nonsulfur bacteria), Insolitispirillum, Insolitispirillum peregrinum	Alphaproteobacteria	Proteobacteria
345	431944	8409115	1628671	6241728	6211318	GCF_002995515.1	ASM299551v1	Magnetospirillum gryphiswaldense MSR-1 (a-proteobacteria)	55518	Magnetospirillum gryphiswaldense	haploid	SAMN08409115	2018-03-13	Complete Genome	FALSE	Radboud Universiteit Nijmegen	MSR-1	missing	NA	mud of eutrophic river	Fresh water sediment	free living	Cultured	Magnetospirillum	NA	Magnetospirillum gryphiswaldense (strain DSM 6361 / JCM 21280 / NBRC 15271 / MSR-1)	cellular organisms, Bacteria, Proteobacteria, Alphaproteobacteria, Rhodospirillales, Rhodospirillaceae (purple nonsulfur bacteria), Magnetospirillum, Magnetospirillum gryphiswaldense, Magnetospirillum gryphiswaldense (strain DSM 6361 / JCM 21280 / NBRC 15271 / MSR-1)	Alphaproteobacteria	Proteobacteria
346	342108	5831880	31488	31488	10788	GCF_000009985.1	ASM998v1	Magnetospirillum magneticum AMB-1 (a-proteobacteria)	84159	Magnetospirillum magneticum	haploid	SAMD00061077	2005-12-01	Complete Genome	FALSE	Tokyo University of Agriculture and Technology, Japan	AMB-1	NA	NA	Pond water in Tokyo Japan	Fresh water	free living	Cultured	Magnetospirillum	NA	Magnetospirillum magneticum (strain AMB-1 / ATCC 700264)	cellular organisms, Bacteria, Proteobacteria, Alphaproteobacteria, Rhodospirillales, Rhodospirillaceae (purple nonsulfur bacteria), Magnetospirillum, Magnetospirillum magneticum, Magnetospirillum magneticum (strain AMB-1 / ATCC 700264)	Alphaproteobacteria	Proteobacteria
347	272627	3287305	248621	1507088	1506478	GCF_000829825.1	ASM82982v1	Magnetospirillum magnetotacticum MS-1 (a-proteobacteria)	188	Magnetospirillum magnetotacticum	haploid	SAMN03287305	2015-01-28	Contig	FALSE	California Institute of Technology	MS-1	unknown	NA	water	Fresh water	free living	Cultured	Magnetospirillum	NA	Magnetospirillum magnetotacticum MS-1	cellular organisms, Bacteria, Proteobacteria, Alphaproteobacteria, Rhodospirillales, Rhodospirillaceae (purple nonsulfur bacteria), Magnetospirillum, Magnetospirillum magnetotacticum (Aquaspirillum magnetotacticum), Magnetospirillum magnetotacticum MS-1	Alphaproteobacteria	Proteobacteria
348	1285242	4851434	749211	3405628	3270278	GCF_001650715.1	ASM165071v1	Magnetospirillum marisnigri (a-proteobacteria)	1285242	Magnetospirillum marisnigri	haploid	SAMN04851434	2016-05-24	Scaffold	FALSE	Research Center of Biotechnology RAS	SP-1	2010-08	NA	The Pshada River	Fresh water	free living	Cultured	Magnetospirillum	NA	Magnetospirillum marisnigri	cellular organisms, Bacteria, Proteobacteria, Alphaproteobacteria, Rhodospirillales, Rhodospirillaceae (purple nonsulfur bacteria), Magnetospirillum, Magnetospirillum marisnigri	Alphaproteobacteria	Proteobacteria
349	1437059	4851435	749161	3405668	3270188	GCF_001650635.1	ASM165063v1	Magnetospirillum moscoviense (a-proteobacteria)	1437059	Magnetospirillum moscoviense	haploid	SAMN04851435	2016-05-24	Contig	FALSE	Research Center of Biotechnology RAS	BB-1	2012-10	NA	The Moskva River	Fresh water	free living	Cultured	Magnetospirillum	NA	Magnetospirillum moscoviense	cellular organisms, Bacteria, Proteobacteria, Alphaproteobacteria, Rhodospirillales, Rhodospirillaceae (purple nonsulfur bacteria), Magnetospirillum, Magnetospirillum moscoviense	Alphaproteobacteria	Proteobacteria
350	1895778	5660605	913021	NA	3783668	GCA_001898825.1	ASM189882v1	Magnetospirillum sp. 64-120 (a-proteobacteria)	1895778	Magnetospirillum sp. 64-120	haploid	SAMN05660605	2016-12-09	Contig	FALSE	Banfield Lab, University of California, Berkeley	NA	2013-08-29	Bioreactor	Thiocyanate stock bioreactor	Fresh water	not applicable	Metagenome	Magnetospirillum	NA	Magnetospirillum sp. 64-120	cellular organisms, Bacteria, Proteobacteria, Alphaproteobacteria, Rhodospirillales, Rhodospirillaceae (purple nonsulfur bacteria), Magnetospirillum, unclassified Magnetospirillum, Magnetospirillum sp. 64-120	Alphaproteobacteria	Proteobacteria
351	1639348	3459117	1078371	4413498	4406978	GCF_002105535.1	ASM210553v1	Magnetospirillum sp. ME-1 (a-proteobacteria)	1639348	Magnetospirillum sp. ME-1	haploid	SAMN03459117	2017-04-24	Complete Genome	FALSE	Wuhan institute of Virology, Chinese academy of science	ME-1	2020-03-07	sediment	microoxic condition and limited carbon/ nitrogen sources, lake sediment	Fresh water sediment	free living	Cultured	Magnetospirillum	NA	Magnetospirillum sp. ME-1	cellular organisms, Bacteria, Proteobacteria, Alphaproteobacteria, Rhodospirillales, Rhodospirillaceae (purple nonsulfur bacteria), Magnetospirillum, unclassified Magnetospirillum, Magnetospirillum sp. ME-1	Alphaproteobacteria	Proteobacteria
352	1663591	4387896	617491	3405148	2785308	GCF_001511835.1	XM-1	Magnetospirillum sp. XM-1 (a-proteobacteria)	1663591	Magnetospirillum sp. XM-1	haploid	SAMEA3682505	2016-01-07	Complete Genome	FALSE	IGGCAS	NA	NA	NA	isolated from the Xian city moat, China	Fresh water	free living	Cultured	Magnetospirillum	NA	Magnetospirillum sp. XM-1	cellular organisms, Bacteria, Proteobacteria, Alphaproteobacteria, Rhodospirillales, Rhodospirillaceae (purple nonsulfur bacteria), Magnetospirillum, unclassified Magnetospirillum, Magnetospirillum sp. XM-1	Alphaproteobacteria	Proteobacteria
353	28181	5467120	802261	3479598	3471188	GCF_001746755.1	ASM174675v1	Magnetovibrio blakemorei (magnetite-containing magnetic vibrio)	28181	Magnetovibrio blakemorei	haploid	SAMN05467120	2016-09-26	Contig	FALSE	Southwestern Oklahoma State University	MV-1	1987	salt marsh	salt marsh	wetland	free living	Cultured	Magnetovibrio	NA	Magnetovibrio blakemorei	cellular organisms, Bacteria, Proteobacteria, Alphaproteobacteria, Rhodospirillales, Rhodospirillaceae (purple nonsulfur bacteria), Magnetovibrio, Magnetovibrio blakemorei	Alphaproteobacteria	Proteobacteria
354	1441467	2689882	1151021	4675968	4674898	GCF_000730165.1	ASM73016v2	Nitrospirillum amazonense CBAmc (a-proteobacteria)	28077	Nitrospirillum amazonense	haploid	SAMN02689882	2017-06-30	Complete Genome	FALSE	Embrapa	CBAmC	1996-03-01	NA	Sugarcane field	Terrestrial soil	plant associated	Cultured	Nitrospirillum	NA	Nitrospirillum amazonense CBAmc	cellular organisms, Bacteria, Proteobacteria, Alphaproteobacteria, Rhodospirillales, Rhodospirillaceae (purple nonsulfur bacteria), Nitrospirillum, Nitrospirillum amazonense, Nitrospirillum amazonense CBAmc	Alphaproteobacteria	Proteobacteria
355	1003237	2470253	304958	304958	304938	GCF_000225995.1	ASM22599v1	Nitrospirillum amazonense Y2 (a-proteobacteria)	28077	Nitrospirillum amazonense	haploid	SAMN02470253	2011-09-15	Contig	FALSE	LNCC	Y2	NA	NA	forage grass and plants belonging to the Palmaceae family	Plant	plant associated	Cultured	Nitrospirillum	NA	Nitrospirillum amazonense Y2	cellular organisms, Bacteria, Proteobacteria, Alphaproteobacteria, Rhodospirillales, Rhodospirillaceae (purple nonsulfur bacteria), Nitrospirillum, Nitrospirillum amazonense, Nitrospirillum amazonense Y2	Alphaproteobacteria	Proteobacteria
356	1150469	2483744	448238	448238	448218	GCF_000284415.1	ASM28441v2	Pararhodospirillum photometricum DSM 122 (a-proteobacteria)	1084	Pararhodospirillum photometricum	haploid	SAMEA2272054	2012-02-23	Complete Genome	FALSE	CNRS	NA	NA	NA	stagnant and anoxic freshwater habitats that are exposed to the light	Fresh water	free living	Cultured	Pararhodospirillum	NA	Pararhodospirillum photometricum DSM 122	cellular organisms, Bacteria, Proteobacteria, Alphaproteobacteria, Rhodospirillales, Rhodospirillaceae (purple nonsulfur bacteria), Pararhodospirillum, Pararhodospirillum photometricum (Rhodospirillum photometricum), Pararhodospirillum photometricum DSM 122	Alphaproteobacteria	Proteobacteria
357	1082	4244559	869491	3911018	3644348	GCF_900108475.1	IMG-taxon 2597490343 annotated assembly	Phaeospirillum fulvum (a-proteobacteria)	1082	Phaeospirillum fulvum	haploid	SAMN04244559	2016-10-27	Scaffold	FALSE	DOE - JOINT GENOME INSTITUTE	DSM 13234	not collected	missing	NA	Biogas digester	free living	Cultured	Phaeospirillum	NA	Phaeospirillum fulvum (Rhodospirillum fulvum)	cellular organisms, Bacteria, Proteobacteria, Alphaproteobacteria, Rhodospirillales, Rhodospirillaceae (purple nonsulfur bacteria), Phaeospirillum, Phaeospirillum fulvum (Rhodospirillum fulvum)	Alphaproteobacteria	Proteobacteria
358	1150626	2483714	421168	421168	420648	GCF_000294655.1	Pm_DSM120	Phaeospirillum molischianum DSM 120 (a-proteobacteria)	1083	Phaeospirillum molischianum	haploid	SAMEA2272023	2012-03-16	Contig	FALSE	CNRS	NA	NA	NA	Mud	Terrestrial soil	free living	Cultured	Phaeospirillum	NA	Phaeospirillum molischianum DSM 120	cellular organisms, Bacteria, Proteobacteria, Alphaproteobacteria, Rhodospirillales, Rhodospirillaceae (purple nonsulfur bacteria), Phaeospirillum, Phaeospirillum molischianum (Rhodospirillum molischianum), Phaeospirillum molischianum DSM 120	Alphaproteobacteria	Proteobacteria
359	69960	5421720	865871	4887768	3637088	GCF_900101965.1	IMG-taxon 2675903020 annotated assembly	Rhodospira trueperi (a-proteobacteria)	69960	Rhodospira trueperi	haploid	SAMN05421720	2016-10-21	Scaffold	FALSE	DOE - JOINT GENOME INSTITUTE	ATCC 700224	missing	NA	peach-colored layer of a laminated microbial mat of Great Sippewissett Salt Marsh.	wetland	microbial mat	Cultured	Rhodospira	NA	Rhodospira trueperi	cellular organisms, Bacteria, Proteobacteria, Alphaproteobacteria, Rhodospirillales, Rhodospirillaceae (purple nonsulfur bacteria), Rhodospira, Rhodospira trueperi	Alphaproteobacteria	Proteobacteria
360	414684	2603908	37288	37288	16988	GCF_000016185.1	ASM1618v1	Rhodospirillum centenum SW (a-proteobacteria)	34018	Rhodospirillum centenum	haploid	SAMN02603908	2010-02-17	Complete Genome	FALSE	TGen	SW; ATCC 51521	NA	NA	NA	geothermal site	free living	Cultured	Rhodospirillum	NA	Rhodospirillum centenum (strain ATCC 51521 / SW)	cellular organisms, Bacteria, Proteobacteria, Alphaproteobacteria, Rhodospirillales, Rhodospirillaceae (purple nonsulfur bacteria), Rhodospirillum, Rhodospirillum centenum (Rhodocista centenaria), Rhodospirillum centenum (strain ATCC 51521 / SW)	Alphaproteobacteria	Proteobacteria
361	269796	2598538	34188	34188	13888	GCF_000013085.1	ASM1308v1	Rhodospirillum rubrum ATCC 11170 (a-proteobacteria)	1085	Rhodospirillum rubrum	haploid	SAMN02598538	2005-12-12	Complete Genome	FALSE	DOE Joint Genome Institute	ATCC 11170	NA	NA	soil	Terrestrial soil	free living	Cultured	Rhodospirillum	NA	Rhodospirillum rubrum (strain ATCC 11170 / ATH 1.1.1 / DSM 467 / LMG 4362 / NCIB 8255 / S1)	cellular organisms, Bacteria, Proteobacteria, Alphaproteobacteria, Rhodospirillales, Rhodospirillaceae (purple nonsulfur bacteria), Rhodospirillum, Rhodospirillum rubrum, Rhodospirillum rubrum (strain ATCC 11170 / ATH 1.1.1 / DSM 467 / LMG 4362 / NCIB 8255 / S1)	Alphaproteobacteria	Proteobacteria
362	1385368	3382941	302401	1660238	1651688	GCF_000936425.1	ASM93642v1	Skermanella aerolata KACC 11604 (a-proteobacteria)	393310	Skermanella aerolata	haploid	SAMN03382941	2015-03-03	Contig	FALSE	State Key Laboratory of Agricultural Microbiology	5416T-32	NA	NA	air	Air	free living	Cultured	Skermanella	NA	Skermanella aerolata KACC 11604	cellular organisms, Bacteria, Proteobacteria, Alphaproteobacteria, Rhodospirillales, Rhodospirillaceae (purple nonsulfur bacteria), Skermanella, Skermanella aerolata, Skermanella aerolata KACC 11604	Alphaproteobacteria	Proteobacteria
363	1385369	2951888	121081	1446378	950718	GCF_000576635.1	genome	Skermanella stibiiresistens SB22 (a-proteobacteria)	913326	Skermanella stibiiresistens	haploid	SAMN02951888	2014-02-24	Contig	FALSE	State Key Laboratory of Agricultural Microbiology	SB22	NA	NA	coal mine	subsurface	free living	Cultured	Skermanella	NA	Skermanella stibiiresistens SB22	cellular organisms, Bacteria, Proteobacteria, Alphaproteobacteria, Rhodospirillales, Rhodospirillaceae (purple nonsulfur bacteria), Skermanella, Skermanella stibiiresistens, Skermanella stibiiresistens SB22	Alphaproteobacteria	Proteobacteria
364	382514	8117801	1493321	5810458	5798798	GCF_002845745.1	ASM284574v1	Telmatospirillum siberiense (a-proteobacteria)	382514	Telmatospirillum siberiense	haploid	SAMN08117801	2017-12-20	Scaffold	FALSE	University of Vienna	26-4b1	2003	fen	peat soil	Peatland	free living	Cultured	Telmatospirillum	NA	Telmatospirillum siberiense	cellular organisms, Bacteria, Proteobacteria, Alphaproteobacteria, Rhodospirillales, Rhodospirillaceae (purple nonsulfur bacteria), Telmatospirillum, Telmatospirillum siberiense	Alphaproteobacteria	Proteobacteria
365	1629718	3400148	316191	1708248	1705308	GCF_000961745.1	41k	Rhodospirillaceae bacterium BRH_c57 (a-proteobacteria)	1629718	Rhodospirillaceae bacterium BRH_c57	haploid	SAMN03400148	2015-03-24	Contig	FALSE	EPFL	NA	2013	terrestrial	rock porewater metagenome	subsurface	not applicable	Metagenome	Unclassified Alphaproteobacteria	NA	Rhodospirillaceae bacterium BRH_c57	cellular organisms, Bacteria, Proteobacteria, Alphaproteobacteria, Rhodospirillales, Rhodospirillaceae (purple nonsulfur bacteria), unclassified Rhodospirillaceae, Rhodospirillaceae bacterium BRH_c57	Alphaproteobacteria	Proteobacteria
366	983920	2470891	251718	251718	250298	GCF_000192575.1	NovNit_2.0	Novosphingobium nitrogenifigens DSM 19370 (a-proteobacteria)	378548	Novosphingobium nitrogenifigens	haploid	SAMN02470891	2011-03-18	Scaffold	FALSE	Scion	DSM 19370	NA	NA	New Zealand pulp mill effluent	fresh water rich in organic content	free living	Cultured	Novosphingobium	NA	Novosphingobium nitrogenifigens DSM 19370	cellular organisms, Bacteria, Proteobacteria, Alphaproteobacteria, Sphingomonadales, Sphingomonadaceae, Novosphingobium, Novosphingobium nitrogenifigens, Novosphingobium nitrogenifigens DSM 19370	Alphaproteobacteria	Proteobacteria
367	1884364	5518801	881891	4877628	3703528	GCF_900113255.1	IMG-taxon 2687453689 annotated assembly	Novosphingobium sp. CF614 (a-proteobacteria)	1884364	Novosphingobium sp. CF614	haploid	SAMN05518801	2016-11-02	Contig	FALSE	DOE - JOINT GENOME INSTITUTE	CF614	missing	NA	soil	Terrestrial soil	free living	Cultured	Novosphingobium	NA	Novosphingobium sp. CF614	cellular organisms, Bacteria, Proteobacteria, Alphaproteobacteria, Sphingomonadales, Sphingomonadaceae, Novosphingobium, unclassified Novosphingobium, Novosphingobium sp. CF614	Alphaproteobacteria	Proteobacteria
368	1206458	3266373	240241	1472588	1461688	GCF_000813185.1	ASM81318v1	Novosphingobium sp. MBES04 (a-proteobacteria)	1206458	Novosphingobium sp. MBES04	haploid	SAMD00019870	2014-12-19	Scaffold	FALSE	Japan Agency for Marine-Earth Science and Technology	missing	2011-05	sea	sunken wood in sea	Marine sediment	free living	Cultured	Novosphingobium	NA	Novosphingobium sp. MBES04	cellular organisms, Bacteria, Proteobacteria, Alphaproteobacteria, Sphingomonadales, Sphingomonadaceae, Novosphingobium, unclassified Novosphingobium, Novosphingobium sp. MBES04	Alphaproteobacteria	Proteobacteria
369	1962403	6444841	1331081	5413348	5364808	GCF_002556635.1	ASM255663v1	Novosphingobium sp. PC22D (a-proteobacteria)	1962403	Novosphingobium sp. PC22D	haploid	SAMN06444841	2017-10-16	Contig	FALSE	The Third Institute of Oceanography, Key Laboratory of Marine Biogenetic Resources	PC22D	2020-12-05	NA	deep-sea water	geothermal site	free living	Cultured	Novosphingobium	NA	Novosphingobium sp. PC22D	cellular organisms, Bacteria, Proteobacteria, Alphaproteobacteria, Sphingomonadales, Sphingomonadaceae, Novosphingobium, unclassified Novosphingobium, Novosphingobium sp. PC22D	Alphaproteobacteria	Proteobacteria
370	555793	2470867	396118	396118	391438	GCF_000272475.1	ASM27247v1	Novosphingobium sp. Rr 2-17 (a-proteobacteria)	555793	Novosphingobium sp. Rr 2-17	haploid	SAMN02470867	2012-06-25	Contig	FALSE	Rochester Institute of Technology	Rr 2-17	NA	NA	grapevine crown gall tumor	Plant	pathogenic	Cultured	Novosphingobium	NA	Novosphingobium sp. Rr 2-17	cellular organisms, Bacteria, Proteobacteria, Alphaproteobacteria, Sphingomonadales, Sphingomonadaceae, Novosphingobium, unclassified Novosphingobium, Novosphingobium sp. Rr 2-17	Alphaproteobacteria	Proteobacteria
371	555217	2232066	371698	371698	290018	GCF_000175255.2	ASM17525v2	Zymomonas mobilis subsp. mobilis ATCC 10988 (a-proteobacteria)	542	Zymomonas mobilis	haploid	SAMN02232066	2011-06-13	Complete Genome	FALSE	US DOE Joint Genome Institute (JGI-PGF)	ATCC 10988	1929	NA	fermenting agave juice	Anthropogenic environment	free living	Cultured	Zymomonas	free living	Zymomonas mobilis subsp. mobilis (strain ATCC 10988 / DSM 424 / LMG 404 / NCIMB 8938 / NRRL B-806 / ZM1)	cellular organisms, Bacteria, Proteobacteria, Alphaproteobacteria, Sphingomonadales, Sphingomonadaceae, Zymomonas, Zymomonas mobilis, Zymomonas mobilis subsp. mobilis, Zymomonas mobilis subsp. mobilis (strain ATCC 10988 / DSM 424 / LMG 404 / NCIMB 8938 / NRRL B-806 / ZM1)	Alphaproteobacteria	Proteobacteria
372	264203	2603579	28688	28688	7908	GCF_000007105.1	ASM710v1	Zymomonas mobilis subsp. mobilis ZM4 = ATCC 31821 (a-proteobacteria)	542	Zymomonas mobilis	haploid	SAMN02603579	2010-01-12	Complete Genome	FALSE	Macrogen Inc.	ZM4	NA	NA	Fermenting cane juice	Anthropogenic environment	free living	Cultured	Zymomonas	NA	Zymomonas mobilis subsp. mobilis (strain ATCC 31821 / ZM4 / CP4)	cellular organisms, Bacteria, Proteobacteria, Alphaproteobacteria, Sphingomonadales, Sphingomonadaceae, Zymomonas, Zymomonas mobilis, Zymomonas mobilis subsp. mobilis, Zymomonas mobilis subsp. mobilis (strain ATCC 31821 / ZM4 / CP4)	Alphaproteobacteria	Proteobacteria
373	1194424	3081439	120821	1494478	950168	GCF_000576125.1	ASM57612v1	Zymomonas mobilis subsp. mobilis NRRL B-12526 (a-proteobacteria)	542	Zymomonas mobilis	haploid	SAMN03081439	2014-02-20	Complete Genome	FALSE	Key Laboratory of Resource Biology and Eco-environment of Ministry of Education, Sichuan Key Laboratory of Molecular Biology and Biotechnology	NRRL B-12526	NA	NA	NA	Plant	plant associated	Cultured	Zymomonas	NA	Zymomonas mobilis subsp. mobilis NRRL B-12526	cellular organisms, Bacteria, Proteobacteria, Alphaproteobacteria, Sphingomonadales, Sphingomonadaceae, Zymomonas, Zymomonas mobilis, Zymomonas mobilis subsp. mobilis, Zymomonas mobilis subsp. mobilis NRRL B-12526	Alphaproteobacteria	Proteobacteria
374	579138	2232067	292738	292738	291018	GCF_000218875.1	ASM21887v1	Zymomonas mobilis subsp. pomaceae ATCC 29192 (a-proteobacteria)	542	Zymomonas mobilis	haploid	SAMN02232067	2011-06-17	Complete Genome	FALSE	US DOE Joint Genome Institute	ATCC 29192	Missing	NA	sick cider	Anthropogenic environment	free living	Cultured	Zymomonas	free living	Zymomonas mobilis subsp. pomaceae (strain ATCC 29192 / JCM 10191 / NBRC 13757 / NCIMB 11200 / NRRL B-4491)	cellular organisms, Bacteria, Proteobacteria, Alphaproteobacteria, Sphingomonadales, Sphingomonadaceae, Zymomonas, Zymomonas mobilis, Zymomonas mobilis subsp. pomaceae, Zymomonas mobilis subsp. pomaceae (strain ATCC 29192 / JCM 10191 / NBRC 13757 / NCIMB 11200 / NRRL B-4491)	Alphaproteobacteria	Proteobacteria
375	1973896	6659707	1450371	NA	5674468	GCA_002793495.1	ASM279349v1	Alphaproteobacteria bacterium CG_4_10_14_0_2_um_filter_63_37 (a-proteobacteria)	1973896	Alphaproteobacteria bacterium CG_4_10_14_0_2_um_filter_63_37	haploid	SAMN06659707	2017-11-16	Scaffold	FALSE	DOE Joint Genome Institute	missing	2014-04-10	subsurface	groundwater metagenome	Ground water	not applicable	Metagenome	Unclassified Alphaproteobacteria	NA	Alphaproteobacteria bacterium CG_4_10_14_0_2_um_filter_63_37	cellular organisms, Bacteria, Proteobacteria, Alphaproteobacteria, unclassified Alphaproteobacteria, unclassified Alphaproteobacteria (miscellaneous), Alphaproteobacteria bacterium CG_4_10_14_0_2_um_filter_63_37	Alphaproteobacteria	Proteobacteria
376	101571	3449272	790381	3433648	3432928	GCF_001718695.1	ASM171869v1	Burkholderia ubonensis (b-proteobacteria)	101571	Burkholderia ubonensis	haploid	SAMN03449272	2016-09-02	Complete Genome	FALSE	Northern Arizona University	MSMB0783	2010	NA	soil	Terrestrial soil	free living	Cultured	Burkholderia	NA	Burkholderia ubonensis	cellular organisms, Bacteria, Proteobacteria, Betaproteobacteria, Burkholderiales, Burkholderiaceae, Burkholderia, Burkholderia cepacia complex, Burkholderia ubonensis	Betaproteobacteria	Proteobacteria
377	60552	2787148	862231	3904958	3629788	GCF_900102765.1	IMG-taxon 2615840639 annotated assembly	Burkholderia vietnamiensis (b-proteobacteria)	60552	Burkholderia vietnamiensis	haploid	SAMN02787148	2016-10-18	Scaffold	FALSE	DOE - JOINT GENOME INSTITUTE	WPB	not collected	NA	soil	Terrestrial soil	free living	Cultured	Burkholderia	NA	Burkholderia vietnamiensis	cellular organisms, Bacteria, Proteobacteria, Betaproteobacteria, Burkholderiales, Burkholderiaceae, Burkholderia, Burkholderia cepacia complex, Burkholderia vietnamiensis	Betaproteobacteria	Proteobacteria
378	269482	2598263	37308	37308	17008	GCF_000016205.1	ASM1620v1	Burkholderia vietnamiensis G4 (b-proteobacteria)	60552	Burkholderia vietnamiensis	haploid	SAMN02598263	2007-03-27	Complete Genome	FALSE	US DOE Joint Genome Institute	G4	NA	NA	soil	Terrestrial soil	free living	Cultured	Burkholderia	NA	Burkholderia vietnamiensis (strain G4 / LMG 22486) (Burkholderia cepacia (strain R1808))	cellular organisms, Bacteria, Proteobacteria, Betaproteobacteria, Burkholderiales, Burkholderiaceae, Burkholderia, Burkholderia cepacia complex, Burkholderia vietnamiensis, Burkholderia vietnamiensis (strain G4 / LMG 22486) (Burkholderia cepacia (strain R1808))	Betaproteobacteria	Proteobacteria
379	640510	713584	713561	3155008	3154418	GCF_000176935.3	ASM17693v3	Burkholderia sp. CCGE1001 (b-proteobacteria)	640510	Burkholderia sp. CCGE1001	haploid	SAMN00713584	2016-02-04	Complete Genome	FALSE	JGI-PGF	CCGE1001	Missing	NA	soil	Terrestrial soil	free living	Cultured	Burkholderia	free living	Burkholderia sp. CCGE1001	cellular organisms, Bacteria, Proteobacteria, Betaproteobacteria, Burkholderiales, Burkholderiaceae, Burkholderia, unclassified Burkholderia, Burkholderia sp. CCGE1001	Betaproteobacteria	Proteobacteria
380	243261	2256533	395578	395578	395558	GCF_000178415.2	ASM17841v2	Burkholderia sp. Ch1-1 (b-proteobacteria)	243261	Burkholderia sp. Ch1-1	haploid	SAMN02256533	2012-04-23	Scaffold	FALSE	US DOE Joint Genome Institute (JGI-PGF)	Ch1-1	Missing	NA	soil	Terrestrial soil	free living	Cultured	Burkholderia	free living	Burkholderia sp. Ch1-1	cellular organisms, Bacteria, Proteobacteria, Betaproteobacteria, Burkholderiales, Burkholderiaceae, Burkholderia, unclassified Burkholderia, Burkholderia sp. Ch1-1	Betaproteobacteria	Proteobacteria
381	416344	2603481	380788	380788	379708	GCF_000262695.1	ASM26269v1	Burkholderia sp. KJ006 (b-proteobacteria)	416344	Burkholderia sp. KJ006	haploid	SAMN02603481	2012-05-14	Complete Genome	FALSE	Korea Research Institute of Bioscience and Biotechnology	KJ006	NA	NA	rice root	Paddy field	free living	Cultured	Burkholderia	NA	Burkholderia sp. KJ006	cellular organisms, Bacteria, Proteobacteria, Betaproteobacteria, Burkholderiales, Burkholderiaceae, Burkholderia, unclassified Burkholderia, Burkholderia sp. KJ006	Betaproteobacteria	Proteobacteria
382	1192124	2689377	571211	2575988	2554448	GCF_000687455.2	Burkholderia.strain_LIG30_v1.0	Burkholderia sp. lig30 (b-proteobacteria)	1192124	Burkholderia sp. lig30	haploid	SAMN02689377	2014-05-09	Contig	FALSE	Oak Ridge National Lab	LIG30	2010	NA	wet tropical forest soil	Terrestrial soil	free living	Cultured	Burkholderia	NA	Burkholderia sp. lig30	cellular organisms, Bacteria, Proteobacteria, Betaproteobacteria, Burkholderiales, Burkholderiaceae, Burkholderia, unclassified Burkholderia, Burkholderia sp. lig30	Betaproteobacteria	Proteobacteria
383	416944	5421548	866421	4882468	3638188	GCF_900096975.1	IMG-taxon 2675903029 annotated assembly	Paraburkholderia lycopersici (b-proteobacteria)	416944	Paraburkholderia lycopersici	haploid	SAMN05421548	2016-10-21	Contig	FALSE	DOE - JOINT GENOME INSTITUTE	TNe-862	missing	NA	soil	Terrestrial soil	free living	Cultured	Burkholderia	NA	Burkholderia sp. TNe-862	cellular organisms, Bacteria, Proteobacteria, Betaproteobacteria, Burkholderiales, Burkholderiaceae, Burkholderia, unclassified Burkholderia, Burkholderia sp. TNe-862	Betaproteobacteria	Proteobacteria
384	977880	3215726	88388	88388	353518	GCF_000069785.1	ASM6978v1	Cupriavidus taiwanensis LMG 19424 (b-proteobacteria)	164546	Cupriavidus taiwanensis	haploid	SAMEA3138280	2008-03-27	Chromosome	FALSE	Genoscope	LMG 19424	NA	NA	soil	Terrestrial soil	free living	Cultured	Cupriavidus	NA	Cupriavidus taiwanensis (strain DSM 17343 / BCRC 17206 / CIP 107171 / LMG 19424 / R1) (Ralstonia taiwanensis (strain LMG 19424))	cellular organisms, Bacteria, Proteobacteria, Betaproteobacteria, Burkholderiales, Burkholderiaceae, Cupriavidus, Cupriavidus taiwanensis, Cupriavidus taiwanensis (strain DSM 17343 / BCRC 17206 / CIP 107171 / LMG 19424 / R1) (Ralstonia taiwanensis (strain LMG 19424))	Betaproteobacteria	Proteobacteria
385	2026199	7510739	1185431	4985648	4972798	GCF_002278075.1	ASM227807v1	Paraburkholderia aromaticivorans (b-proteobacteria)	2026199	Paraburkholderia aromaticivorans	haploid	SAMN07510739	2017-08-30	Complete Genome	FALSE	Chung-Ang University	BN5	2017-01-17	Petroleum-contaminated soil	Petroleum-contaminated soil	Oil field	free living	Cultured	Paraburkholderia	NA	Paraburkholderia aromaticivorans	cellular organisms, Bacteria, Proteobacteria, Betaproteobacteria, Burkholderiales, Burkholderiaceae, Paraburkholderia, Paraburkholderia aromaticivorans	Betaproteobacteria	Proteobacteria
386	416943	5192542	876801	4875188	3693308	GCF_900109675.1	IMG-taxon 2651870119 annotated assembly	Paraburkholderia caballeronis (b-proteobacteria)	416943	Paraburkholderia caballeronis	haploid	SAMN05192542	2016-10-31	Scaffold	FALSE	DOE - JOINT GENOME INSTITUTE	LMG 26416	not collected	NA	soil	Terrestrial soil	free living	Cultured	Paraburkholderia	NA	Paraburkholderia caballeronis	cellular organisms, Bacteria, Proteobacteria, Betaproteobacteria, Burkholderiales, Burkholderiaceae, Paraburkholderia, Paraburkholderia caballeronis	Betaproteobacteria	Proteobacteria
387	667676	5192539	876611	4876108	3692928	GCF_900108945.1	IMG-taxon 2654588103 annotated assembly	Paraburkholderia diazotrophica (b-proteobacteria)	667676	Paraburkholderia diazotrophica	haploid	SAMN05192539	2016-10-31	Scaffold	FALSE	DOE - JOINT GENOME INSTITUTE	LMG 26031	not collected	NA	soil	Terrestrial soil	free living	Cultured	Paraburkholderia	NA	Paraburkholderia diazotrophica	cellular organisms, Bacteria, Proteobacteria, Betaproteobacteria, Burkholderiales, Burkholderiaceae, Paraburkholderia, Paraburkholderia diazotrophica	Betaproteobacteria	Proteobacteria
388	1229205	2603523	429368	429368	428208	GCF_000300095.1	ASM30009v1	Paraburkholderia phenoliruptrix BR3459a (b-proteobacteria)	252970	Paraburkholderia phenoliruptrix	haploid	SAMN02603523	2012-09-28	Complete Genome	FALSE	LNCC	BR3459a	NA	NA	soil	Rhizosphere	plant associated	Cultured	Paraburkholderia	Mimosa flocculosa	Paraburkholderia phenoliruptrix BR3459a	cellular organisms, Bacteria, Proteobacteria, Betaproteobacteria, Burkholderiales, Burkholderiaceae, Paraburkholderia, Paraburkholderia phenoliruptrix, Paraburkholderia phenoliruptrix BR3459a	Betaproteobacteria	Proteobacteria
389	391038	2598384	41088	41088	20848	GCF_000020045.1	ASM2004v1	Paraburkholderia phymatum STM815 (b-proteobacteria)	148447	Paraburkholderia phymatum	haploid	SAMN02598384	2008-04-22	Complete Genome	FALSE	US DOE Joint Genome Institute	STM815	NA	NA	soil	Terrestrial soil	free living	Cultured	Paraburkholderia	NA	Paraburkholderia phymatum (strain DSM 17167 / CIP 108236 / LMG 21445 / STM815) (Burkholderia phymatum)	cellular organisms, Bacteria, Proteobacteria, Betaproteobacteria, Burkholderiales, Burkholderiaceae, Paraburkholderia, Paraburkholderia phymatum, Paraburkholderia phymatum (strain DSM 17167 / CIP 108236 / LMG 21445 / STM815) (Burkholderia phymatum)	Betaproteobacteria	Proteobacteria
390	1701573	5379515	1125331	4584128	4568568	GCF_900007165.1	BN2476-7183	Paraburkholderia piptadeniae (b-proteobacteria)	1701573	Paraburkholderia piptadeniae	haploid	SAMEA3513432	2017-01-23	Scaffold	FALSE	IRD	STM7183	NA	NA	root nodule	Nodules	symbiotic	Cultured	Paraburkholderia	Piptadenia gonoacantha	Paraburkholderia piptadeniae	cellular organisms, Bacteria, Proteobacteria, Betaproteobacteria, Burkholderiales, Burkholderiaceae, Paraburkholderia, Paraburkholderia piptadeniae	Betaproteobacteria	Proteobacteria
391	487049	8277008	1522881	5911038	5885428	GCF_002879865.1	ASM287986v1	Paraburkholderia rhynchosiae (b-proteobacteria)	487049	Paraburkholderia rhynchosiae	haploid	SAMN08277008	2018-01-14	Contig	FALSE	The James Hutton Institute	WSM 3937	2009	Fynbos	soil	Rhizosphere	plant associated	Cultured	Paraburkholderia	Rhynchosia ferulifolia	Paraburkholderia rhynchosiae	cellular organisms, Bacteria, Proteobacteria, Betaproteobacteria, Burkholderiales, Burkholderiaceae, Paraburkholderia, Paraburkholderia rhynchosiae	Betaproteobacteria	Proteobacteria
392	1247936	5379514	964031	4948888	4015998	GCF_900019265.1	BN2475-7296	Paraburkholderia ribeironis (b-proteobacteria)	1247936	Paraburkholderia ribeironis	haploid	SAMEA3512853	2017-01-23	Scaffold	FALSE	IRD	STM 7296	unknown	NA	root nodule	Nodules	symbiotic	Cultured	Paraburkholderia	Piptadenia gonoacantha	Paraburkholderia ribeironis	cellular organisms, Bacteria, Proteobacteria, Betaproteobacteria, Burkholderiales, Burkholderiaceae, Paraburkholderia, Paraburkholderia ribeironis	Betaproteobacteria	Proteobacteria
393	754502	5846344	874751	3689338	3685928	GCF_001865575.1	ASM186557v1	Paraburkholderia sprentiae WSM5005 (b-proteobacteria)	948107	Paraburkholderia sprentiae	haploid	SAMN05846344	2016-11-03	Complete Genome	FALSE	Murdoch University	WSM5005	2020-10-07	South African fynbos	root nodule	Nodules	symbiotic	Cultured	Paraburkholderia	Lebeckia ambigua	Paraburkholderia sprentiae WSM5005	cellular organisms, Bacteria, Proteobacteria, Betaproteobacteria, Burkholderiales, Burkholderiaceae, Paraburkholderia, Paraburkholderia sprentiae, Paraburkholderia sprentiae WSM5005	Betaproteobacteria	Proteobacteria
394	157910	5445850	866231	4875648	3637808	GCF_900101795.1	IMG-taxon 2693429822 annotated assembly	Paraburkholderia tuberum (b-proteobacteria)	157910	Paraburkholderia tuberum	haploid	SAMN05445850	2016-10-21	Contig	FALSE	DOE - JOINT GENOME INSTITUTE	DUS833	missing	NA	soil	Terrestrial soil	free living	Cultured	Paraburkholderia	NA	Paraburkholderia tuberum	cellular organisms, Bacteria, Proteobacteria, Betaproteobacteria, Burkholderiales, Burkholderiaceae, Paraburkholderia, Paraburkholderia tuberum	Betaproteobacteria	Proteobacteria
395	266265	2598451	34748	34748	14448	GCF_000013645.1	ASM1364v1	Paraburkholderia xenovorans LB400 (b-proteobacteria)	36873	Paraburkholderia xenovorans	haploid	SAMN02598451	2006-04-10	Complete Genome	FALSE	DOE Joint Genome Institute	LB400	NA	NA	soil	Terrestrial soil	free living	Cultured	Paraburkholderia	NA	Paraburkholderia xenovorans (strain LB400)	cellular organisms, Bacteria, Proteobacteria, Betaproteobacteria, Burkholderiales, Burkholderiaceae, Paraburkholderia, Paraburkholderia xenovorans, Paraburkholderia xenovorans (strain LB400)	Betaproteobacteria	Proteobacteria
396	640511	2598517	164218	164218	113518	GCF_000092885.1	ASM9288v1	Paraburkholderia sp. CCGE1002 (b-proteobacteria)	640511	Paraburkholderia sp. CCGE1002	haploid	SAMN02598517	2010-04-30	Complete Genome	FALSE	US DOE Joint Genome Institute	CCGE1002	NA	NA	soil	Terrestrial soil	free living	Cultured	Paraburkholderia	NA	Burkholderia sp. (strain CCGE1002)	cellular organisms, Bacteria, Proteobacteria, Betaproteobacteria, Burkholderiales, Burkholderiaceae, Paraburkholderia, unclassified Paraburkholderia, Burkholderia sp. (strain CCGE1002)	Betaproteobacteria	Proteobacteria
397	28094	6295900	1076811	4404578	4390348	GCF_900177465.1	IMG-taxon 2708742541 annotated assembly	Trinickia caryophylli (b-proteobacteria)	28094	Trinickia caryophylli	haploid	SAMN06295900	2017-04-19	Scaffold	FALSE	DOE - JOINT GENOME INSTITUTE	Ballard 720	missing	NA	soil	Terrestrial soil	free living	Cultured	Trinickia	NA	Trinickia caryophylli (Paraburkholderia caryophylli)	cellular organisms, Bacteria, Proteobacteria, Betaproteobacteria, Burkholderiales, Burkholderiaceae, Trinickia, Trinickia caryophylli (Paraburkholderia caryophylli)	Betaproteobacteria	Proteobacteria
398	863227	8277012	1522891	5906498	5885448	GCF_002879935.1	ASM287993v1	Trinickia symbiotica (b-proteobacteria)	863227	Trinickia symbiotica	haploid	SAMN08277012	2018-01-14	Contig	FALSE	The James Hutton Institute	JPY 581	2006	Caatinga	lakeside in Campo Rupestre	Fresh water sediment	symbiotic	Cultured	Trinickia	Mimosa cordistipula	Trinickia symbiotica	cellular organisms, Bacteria, Proteobacteria, Betaproteobacteria, Burkholderiales, Burkholderiaceae, Trinickia, Trinickia symbiotica	Betaproteobacteria	Proteobacteria
399	1945864	6292983	1007141	4137438	4132168	GCF_002001205.1	ASM200120v1	Hydrogenophaga sp. A37 (b-proteobacteria)	1945864	Hydrogenophaga sp. A37	haploid	SAMN06292983	2017-02-16	Contig	FALSE	Norwegian University of Life Sciences (NMBU)	A37	2013	NA	FRDC_Fjaler soil, pH 7.4	Terrestrial soil	free living	Cultured	Hydrogenophaga	NA	Hydrogenophaga sp. A37	cellular organisms, Bacteria, Proteobacteria, Betaproteobacteria, Burkholderiales, Comamonadaceae, Hydrogenophaga, unclassified Hydrogenophaga, Hydrogenophaga sp. A37	Betaproteobacteria	Proteobacteria
400	365044	2598302	36608	36608	16308	GCF_000015505.1	ASM1550v1	Polaromonas naphthalenivorans CJ2 (b-proteobacteria)	216465	Polaromonas naphthalenivorans	haploid	SAMN02598302	2007-01-04	Complete Genome	FALSE	DOE Joint Genome Institute	CJ2	NA	NA	soil	Terrestrial soil	free living	Cultured	Polaromonas	NA	Polaromonas naphthalenivorans (strain CJ2)	cellular organisms, Bacteria, Proteobacteria, Betaproteobacteria, Burkholderiales, Comamonadaceae, Polaromonas, Polaromonas naphthalenivorans, Polaromonas naphthalenivorans (strain CJ2)	Betaproteobacteria	Proteobacteria
401	1257078	2469492	46911	1637558	749608	GCF_000333675.2	Pseudacidovorax intermedius NH-1	Pseudacidovorax intermedius NH-1 (b-proteobacteria)	433924	Pseudacidovorax intermedius	haploid	SAMN02469492	2013-07-31	Contig	FALSE	China Agricultural University	NH-1	NA	NA	South China Sea	Marine water	free living	Cultured	Pseudacidovorax	NA	Pseudacidovorax intermedius NH-1	cellular organisms, Bacteria, Proteobacteria, Betaproteobacteria, Burkholderiales, Comamonadaceae, Pseudacidovorax, Pseudacidovorax intermedius, Pseudacidovorax intermedius NH-1	Betaproteobacteria	Proteobacteria
402	1111071	5907728	944941	3960848	3950388	GCF_001938565.1	ASM193856v1	Rhodoferax antarcticus ANT.BR (b-proteobacteria)	81479	Rhodoferax antarcticus	haploid	SAMN05907728	2017-01-06	Contig	FALSE	Indiana Wesleyan University	ANT.BR	1993-12-01	NA	microbial mat in pond	Fresh water	microbial mat	Cultured	Rhodoferax	NA	Rhodoferax antarcticus ANT.BR	cellular organisms, Bacteria, Proteobacteria, Betaproteobacteria, Burkholderiales, Comamonadaceae, Rhodoferax, Rhodoferax antarcticus, Rhodoferax antarcticus ANT.BR	Betaproteobacteria	Proteobacteria
403	28066	6118385	1018811	4181608	4173998	GCF_002017865.1	ASM201786v1	Rhodoferax fermentans (b-proteobacteria)	28066	Rhodoferax fermentans	haploid	SAMN06118385	2017-03-03	Contig	FALSE	Korea University	JCM 7819	1991-01-01	NA	Sewage ditch	Biogas digester	free living	Cultured	Rhodoferax	NA	Rhodoferax fermentans	cellular organisms, Bacteria, Proteobacteria, Betaproteobacteria, Burkholderiales, Comamonadaceae, Rhodoferax, Rhodoferax fermentans	Betaproteobacteria	Proteobacteria
404	1034889	2745862	1151461	4678148	4676388	GCF_900090195.1	IMG-taxon 2512047091 annotated assembly	Variovorax sp. HW608 (b-proteobacteria)	1034889	Variovorax sp. HW608	haploid	SAMN02745862	2016-08-16	Chromosome	FALSE	DOE - JOINT GENOME INSTITUTE	HW608	not collected	NA	Forest soil	Terrestrial soil	free living	Cultured	Variovorax	NA	Variovorax sp. HW608	cellular organisms, Bacteria, Proteobacteria, Betaproteobacteria, Burkholderiales, Comamonadaceae, Variovorax, unclassified Variovorax, Variovorax sp. HW608	Betaproteobacteria	Proteobacteria
405	1078773	4334956	603431	2787918	2753178	GCF_001483945.1	ASM148394v1	Herbaspirillum rubrisubalbicans M1 (b-proteobacteria)	80842	Herbaspirillum rubrisubalbicans	haploid	SAMN04334956	2016-01-04	Complete Genome	FALSE	National Institute of Science and Technology of Biological Nitrogen Fixation/Federal University of Paraná	M1	1956	NA	Saccharum officinarum	Plant	plant associated	Cultured	Herbaspirillum	NA	Herbaspirillum rubrisubalbicans M1	cellular organisms, Bacteria, Proteobacteria, Betaproteobacteria, Burkholderiales, Oxalobacteraceae, Herbaspirillum, Herbaspirillum rubrisubalbicans, Herbaspirillum rubrisubalbicans M1	Betaproteobacteria	Proteobacteria
406	757424	2603247	274358	274358	165728	GCF_000143225.1	ASM14322v1	Herbaspirillum seropedicae SmR1 (b-proteobacteria)	964	Herbaspirillum seropedicae	haploid	SAMN02603247	2010-07-02	Complete Genome	FALSE	GENOPAR	SmR1	NA	NA	Roots of rice plants	Paddy field	plant associated	Cultured	Herbaspirillum	NA	Herbaspirillum seropedicae (strain SmR1)	cellular organisms, Bacteria, Proteobacteria, Betaproteobacteria, Burkholderiales, Oxalobacteraceae, Herbaspirillum, Herbaspirillum seropedicae, Herbaspirillum seropedicae (strain SmR1)	Betaproteobacteria	Proteobacteria
407	395495	2598429	40828	40828	20588	GCF_000019785.1	ASM1978v1	Leptothrix cholodnii SP-6 (b-proteobacteria)	34029	Leptothrix cholodnii	haploid	SAMN02598429	2008-03-25	Complete Genome	FALSE	US DOE Joint Genome Institute	SP-6	NA	NA	Water and flocculent from an artificial iron seep in Ithaca, NY	Anthropogenic environment	free living	Cultured	Leptothrix	NA	Leptothrix cholodnii (strain ATCC 51168 / LMG 8142 / SP-6) (Leptothrix discophora (strain SP-6))	cellular organisms, Bacteria, Proteobacteria, Betaproteobacteria, Burkholderiales, unclassified Burkholderiales, Burkholderiales Genera incertae sedis, Leptothrix, Leptothrix cholodnii, Leptothrix cholodnii (strain ATCC 51168 / LMG 8142 / SP-6) (Leptothrix discophora (strain SP-6))	Betaproteobacteria	Proteobacteria
408	987059	2471805	282508	282508	282488	GCF_000190375.1	ASM19037v1	Rubrivivax benzoatilyticus JA2 = ATCC BAA-35 (b-proteobacteria)	316997	Rubrivivax benzoatilyticus	haploid	SAMN02471805	2011-02-23	Contig	FALSE	Department of Plant Sciences, School of Life Sciences, Central University P.O., University of Hyderabad, Hyderabad 500046, India	JA2	NA	NA	benzoate enrichments of flooded paddy field rhizosphere	Paddy field	plant associated	Cultured	Rubrivivax	NA	Rubrivivax benzoatilyticus JA2 = ATCC BAA-35	cellular organisms, Bacteria, Proteobacteria, Betaproteobacteria, Burkholderiales, unclassified Burkholderiales, Burkholderiales Genera incertae sedis, Rubrivivax, Rubrivivax benzoatilyticus, Rubrivivax benzoatilyticus JA2 = ATCC BAA-35	Betaproteobacteria	Proteobacteria
409	983917	5831919	408058	408058	408038	GCF_000284255.1	ASM28425v1	Rubrivivax gelatinosus IL144 (b-proteobacteria)	28068	Rubrivivax gelatinosus	haploid	SAMD00061116	2012-03-28	Complete Genome	FALSE	National Institute of Technology and Evaluation	IL144	NA	NA	wastewater of food factory	Biogas digester	free living	Cultured	Rubrivivax	Methylotroph/ Phototroph	Rubrivivax gelatinosus (strain NBRC 100245 / IL144)	cellular organisms, Bacteria, Proteobacteria, Betaproteobacteria, Burkholderiales, unclassified Burkholderiales, Burkholderiales Genera incertae sedis, Rubrivivax, Rubrivivax gelatinosus (Rhodocyclus gelatinosus) (Rhodopseudomonas gelatinosa), Rubrivivax gelatinosus (strain NBRC 100245 / IL144)	Betaproteobacteria	Proteobacteria
410	1286631	2767310	177641	1446478	1067678	GCF_000689195.1	CLC Genomics workbench 5.0	Sphaerotilus natans subsp. natans DSM 6575 (b-proteobacteria)	34103	Sphaerotilus natans	haploid	SAMN02767310	2014-05-12	Contig	FALSE	Gwangju Institute of Science and Technology	DSM 6575	NA	NA	slowly running freshwater that is heavily contaminated with sewage or wastewater	fresh water rich in organic content	free living	Cultured	Sphaerotilus	NA	Sphaerotilus natans subsp. natans DSM 6575	cellular organisms, Bacteria, Proteobacteria, Betaproteobacteria, Burkholderiales, unclassified Burkholderiales, Burkholderiales Genera incertae sedis, Sphaerotilus, Sphaerotilus natans, Sphaerotilus natans subsp. natans, Sphaerotilus natans subsp. natans DSM 6575	Betaproteobacteria	Proteobacteria
411	1469502	3324775	248161	1703688	1504758	GCF_000828975.1	ASM82897v1	Burkholderiales bacterium GJ-E10 (b-proteobacteria)	1469502	Burkholderiales bacterium GJ-E10	haploid	SAMD00020950	2014-11-15	Complete Genome	FALSE	Akita Prefectural University	GJ-E10	2010-06-29	fresh water sediment	fresh water sediment	Fresh water sediment	free living	Cultured	Unclassified Betaproteobacteria	free living	Burkholderiales bacterium GJ-E10	cellular organisms, Bacteria, Proteobacteria, Betaproteobacteria, Burkholderiales, unclassified Burkholderiales, unclassified Burkholderiales (miscellaneous), Burkholderiales bacterium GJ-E10	Betaproteobacteria	Proteobacteria
412	1797551	4313893	818261	NA	3526708	GCA_001770705.1	ASM177070v1	Burkholderiales bacterium GWF1_66_17 (b-proteobacteria)	1797551	Burkholderiales bacterium GWF1_66_17	haploid	SAMN04313893	2016-10-18	Scaffold	FALSE	Banfield Lab, University of California, Berkeley	NA	2011-11-28	NA	subsurface metagenome	subsurface	not applicable	Metagenome	Unclassified Betaproteobacteria	NA	Burkholderiales bacterium GWF1_66_17	cellular organisms, Bacteria, Proteobacteria, Betaproteobacteria, Burkholderiales, unclassified Burkholderiales, unclassified Burkholderiales (miscellaneous), Burkholderiales bacterium GWF1_66_17	Betaproteobacteria	Proteobacteria
413	864051	2261382	357168	357168	355568	GCF_000244995.1	ASM24499v1	Burkholderiales bacterium JOSHI_001 (b-proteobacteria)	864051	Burkholderiales bacterium JOSHI_001	haploid	SAMN02261382	2012-02-03	Chromosome	FALSE	JGI	JOSHI_001	Missing	NA	Fresh water	Fresh water	free living	Cultured	Unclassified Betaproteobacteria	free living	Burkholderiales bacterium JOSHI_001	cellular organisms, Bacteria, Proteobacteria, Betaproteobacteria, Burkholderiales, unclassified Burkholderiales, unclassified Burkholderiales (miscellaneous), Burkholderiales bacterium JOSHI_001	Betaproteobacteria	Proteobacteria
414	1797552	4314864	818271	NA	3526738	GCA_001770725.1	ASM177072v1	Burkholderiales bacterium RIFCSPHIGHO2_01_FULL_63_240 (b-proteobacteria)	1797552	Burkholderiales bacterium RIFCSPHIGHO2_01_FULL_63_240	haploid	SAMN04314864	2016-10-18	Scaffold	FALSE	Banfield Lab, University of California, Berkeley	NA	2013-07-07	NA	subsurface metagenome	subsurface	not applicable	Metagenome	Unclassified Betaproteobacteria	NA	Burkholderiales bacterium RIFCSPHIGHO2_01_FULL_63_240	cellular organisms, Bacteria, Proteobacteria, Betaproteobacteria, Burkholderiales, unclassified Burkholderiales, unclassified Burkholderiales (miscellaneous), Burkholderiales bacterium RIFCSPHIGHO2_01_FULL_63_240	Betaproteobacteria	Proteobacteria
415	1797564	4316052	818351	NA	3526898	GCA_001770905.1	ASM177090v1	Burkholderiales bacterium RIFCSPLOWO2_02_FULL_67_64 (b-proteobacteria)	1797564	Burkholderiales bacterium RIFCSPLOWO2_02_FULL_67_64	haploid	SAMN04316052	2016-10-18	Scaffold	FALSE	Banfield Lab, University of California, Berkeley	NA	2013-06-03	NA	subsurface metagenome	subsurface	not applicable	Metagenome	Unclassified Betaproteobacteria	NA	Burkholderiales bacterium RIFCSPLOWO2_02_FULL_67_64	cellular organisms, Bacteria, Proteobacteria, Betaproteobacteria, Burkholderiales, unclassified Burkholderiales, unclassified Burkholderiales (miscellaneous), Burkholderiales bacterium RIFCSPLOWO2_02_FULL_67_64	Betaproteobacteria	Proteobacteria
416	1789004	4325951	657191	3138318	2933498	GCF_001581915.1	ASM158191v1	Ferrovum sp. Z-31 (b-proteobacteria)	1789004	Ferrovum sp. Z-31	haploid	SAMN04325951	2016-03-08	Contig	FALSE	Goettingen Genomics Laboratory	Z-31	not collected	NA	acid mine drainage water	subsurface	free living	Cultured	Ferrovum	NA	Ferrovum sp. Z-31	cellular organisms, Bacteria, Proteobacteria, Betaproteobacteria, Ferrovales, Ferrovaceae, Ferrovum, unclassified Ferrovum, Ferrovum sp. Z-31	Betaproteobacteria	Proteobacteria
417	1938604	6256473	1008011	4136778	4133998	GCF_002002905.1	ASM200290v1	Aquaspirillum sp. LM1 (b-proteobacteria)	1938604	Aquaspirillum sp. LM1	haploid	SAMN06256473	2017-02-17	Complete Genome	FALSE	The University of Chicago	LM1	2015-10-30	freshwater	littoral zone of southern Lake Michigan	Fresh water	free living	Cultured	Aquaspirillum	NA	Aquaspirillum sp. LM1	cellular organisms, Bacteria, Proteobacteria, Betaproteobacteria, Neisseriales, Chromobacteriaceae, Aquaspirillum, unclassified Aquaspirillum, Aquaspirillum sp. LM1	Betaproteobacteria	Proteobacteria
418	63	7313362	1155481	4831308	4786668	GCF_002222655.1	ASM222265v1	Vitreoscilla filiformis (b-proteobacteria)	63	Vitreoscilla filiformis	haploid	SAMN07313362	2017-07-20	Complete Genome	FALSE	L'Oreal	ATCC 15551	2016-08	NA	Mud	Terrestrial soil	free living	Cultured	Vitreoscilla	NA	Vitreoscilla filiformis	cellular organisms, Bacteria, Proteobacteria, Betaproteobacteria, Neisseriales, Neisseriaceae, Vitreoscilla, Vitreoscilla filiformis	Betaproteobacteria	Proteobacteria
419	580332	2598496	110188	110188	26508	GCF_000025705.1	ASM2570v1	Sideroxydans lithotrophicus ES-1 (b-proteobacteria)	63745	Sideroxydans lithotrophicus	haploid	SAMN02598496	2010-03-26	Complete Genome	FALSE	US DOE Joint Genome Institute (JGI-PGF)	ES-1	NA	NA	fresh water spring	Fresh water	free living	Cultured	Sideroxydans	NA	Sideroxydans lithotrophicus (strain ES-1)	cellular organisms, Bacteria, Proteobacteria, Betaproteobacteria, Nitrosomonadales, Gallionellaceae, Sideroxydans, Sideroxydans lithotrophicus, Sideroxydans lithotrophicus (strain ES-1)	Betaproteobacteria	Proteobacteria
420	1802154	4314221	848151	NA	3587248	GCA_001830485.1	ASM183048v1	Sideroxydans sp. GWF2_59_14 (b-proteobacteria)	1802154	Sideroxydans sp. GWF2_59_14	haploid	SAMN04314221	2016-10-21	Scaffold	FALSE	Banfield Lab, University of California, Berkeley	NA	2011-11-28	NA	subsurface metagenome	subsurface	not applicable	Metagenome	Sideroxydans	NA	Sideroxydans sp. GWF2_59_14	cellular organisms, Bacteria, Proteobacteria, Betaproteobacteria, Nitrosomonadales, Gallionellaceae, Sideroxydans, unclassified Sideroxydans, Sideroxydans sp. GWF2_59_14	Betaproteobacteria	Proteobacteria
421	1632857	4092003	321741	2816428	1725778	GCF_000971475.1	ASM97147v1	Sulfuricella sp. T08 (b-proteobacteria)	1632857	Sulfuricella sp. T08	haploid	SAMD00027816	2015-04-07	Scaffold	FALSE	The Institute of Low Temperature Science, Hokkaido University	T08	N/A	N/A	Sulfuricella sp. strain T08 was isolated from a sample of large filamentous bacteria of the genus Thioploca obtained from sediment of a freshwater	Fresh water sediment	Coculture	Cultured	Sulfuricella	NA	Sulfuricella sp. T08	cellular organisms, Bacteria, Proteobacteria, Betaproteobacteria, Nitrosomonadales, Gallionellaceae, Sulfuricella, unclassified Sulfuricella, Sulfuricella sp. T08	Betaproteobacteria	Proteobacteria
422	1842540	4909717	786731	3421878	3416628	GCF_001713355.1	ASM171335v1	Methyloversatilis sp. RAC08 (b-proteobacteria)	1842540	Methyloversatilis sp. RAC08	haploid	SAMN04909717	2016-08-25	Complete Genome	FALSE	Los Alamos National Laboratory	RAC08	2014	NA	Algal phycosphere	phycosphere	plant associated	Cultured	Methyloversatilis	NA	Methyloversatilis sp. RAC08	cellular organisms, Bacteria, Proteobacteria, Betaproteobacteria, Nitrosomonadales, Sterolibacteriaceae, Methyloversatilis, unclassified Methyloversatilis, Methyloversatilis sp. RAC08	Betaproteobacteria	Proteobacteria
423	1798247	4314116	833471	NA	3557598	GCA_001801105.1	ASM180110v1	Gallionellales bacterium GWA2_60_18 (b-proteobacteria)	1798247	Gallionellales bacterium GWA2_60_18	haploid	SAMN04314116	2016-10-20	Scaffold	FALSE	Banfield Lab, University of California, Berkeley	NA	2011-08-25	NA	subsurface metagenome	subsurface	not applicable	Metagenome	Unclassified Betaproteobacteria	NA	Gallionellales bacterium GWA2_60_18	cellular organisms, Bacteria, Proteobacteria, Betaproteobacteria, Nitrosomonadales, unclassified Nitrosomonadales, Gallionellales bacterium GWA2_60_18	Betaproteobacteria	Proteobacteria
424	418702	5860622	954681	4006098	3990548	GCF_001956855.1	ASM195685v1	Azonexus hydrophilus (b-proteobacteria)	418702	Azonexus hydrophilus	haploid	SAMN05860622	2017-01-18	Contig	FALSE	University of Huddersfield	ZS02	2020-01-16	NA	Bioreactor	Biogas digester	free living	Cultured	Azonexus	NA	Azonexus hydrophilus	cellular organisms, Bacteria, Proteobacteria, Betaproteobacteria, Rhodocyclales, Azonexaceae, Azonexus, Azonexus hydrophilus	Betaproteobacteria	Proteobacteria
425	159087	2598546	33528	33528	13228	GCF_000012425.1	ASM1242v1	Dechloromonas aromatica RCB (b-proteobacteria)	259537	Dechloromonas aromatica	haploid	SAMN02598546	2005-08-05	Complete Genome	FALSE	DOE Joint Genome Institute	RCB	NA	NA	Potomac River Maryland, fresh water	Fresh water	free living	Cultured	Dechloromonas	NA	Dechloromonas aromatica (strain RCB)	cellular organisms, Bacteria, Proteobacteria, Betaproteobacteria, Rhodocyclales, Azonexaceae, Dechloromonas, Dechloromonas aromatica, Dechloromonas aromatica (strain RCB)	Betaproteobacteria	Proteobacteria
426	281362	4317214	637331	3395938	2866518	GCF_001551835.1	ASM155183v1	Dechloromonas denitrificans (b-proteobacteria)	281362	Dechloromonas denitrificans	haploid	SAMN04317214	2016-02-07	Scaffold	FALSE	Korea Advanced Institute of Science and Technology	ATCC BAA-841	1999-04-01	NA	earthworm gut	Terrestrial soil	Animal associated	Cultured	Dechloromonas	Aporrectodea caliginosa	Dechloromonas denitrificans	cellular organisms, Bacteria, Proteobacteria, Betaproteobacteria, Rhodocyclales, Azonexaceae, Dechloromonas, Dechloromonas denitrificans	Betaproteobacteria	Proteobacteria
427	640081	2232011	328068	328068	318248	GCF_000236665.1	ASM23666v1	Azospira oryzae PS (b-proteobacteria)	146939	Dechlorosoma suillum	haploid	SAMN02232011	2011-12-05	Complete Genome	FALSE	US DOE Joint Genome Institute (JGI-PGF)	PS	2001	NA	swine waste primary lagoon sediment	fresh water rich in organic content	free living	Cultured	Azospira	free living	Azospira oryzae (strain ATCC BAA-33 / DSM 13638 / PS) (Dechlorosoma suillum)	cellular organisms, Bacteria, Proteobacteria, Betaproteobacteria, Rhodocyclales, Rhodocyclaceae, Azospira, Azospira oryzae, Azospira oryzae (strain ATCC BAA-33 / DSM 13638 / PS) (Dechlorosoma suillum)	Betaproteobacteria	Proteobacteria
428	1765050	8912446	1693451	6489298	6475978	GCF_003112695.1	ASM311269v1	Azospira sp. I13 (b-proteobacteria)	1765050	Azospira sp. I13	haploid	SAMD00113005	2018-04-09	Scaffold	FALSE	Hosomi and Terada Laboratory, Chemical Engineering, Depertment of Technology, Tokyo University of Agriculture and Technology	I13	2018-02-09	aquatic biome	wastewater treatment plant	Biogas digester	free living	Cultured	Azospira	NA	Azospira sp. I13	cellular organisms, Bacteria, Proteobacteria, Betaproteobacteria, Rhodocyclales, Rhodocyclaceae, Azospira, unclassified Azospira, Azospira sp. I13	Betaproteobacteria	Proteobacteria
429	857335	7349605	1188931	4988728	4986708	GCF_002284975.1	ASM228497v1	Candidatus Dactylopiibacterium carminicum (b-proteobacteria)	857335	Candidatus Dactylopiibacterium carminicum	haploid	SAMN07349605	2017-09-01	Scaffold	FALSE	Centro de Ciencias Genomicas-UNAM	NFDCM	2020-02-17	NA	insect metagenome	Invertebrates	symbiotic	Metagenome	Candidatus Dactylopiibacterium	Dactylopius coccus	Candidatus Dactylopiibacterium carminicum	cellular organisms, Bacteria, Proteobacteria, Betaproteobacteria, Rhodocyclales, Rhodocyclaceae, Candidatus Dactylopiibacterium, Candidatus Dactylopiibacterium carminicum	Betaproteobacteria	Proteobacteria
430	1860101	5252759	761461	21768438	3311668	GCF_900089945.1	P_S1_v1	Candidatus Propionivibrio aalborgensis (b-proteobacteria)	1860101	Candidatus Propionivibrio aalborgensis	haploid	SAMEA4032470	2016-06-16	Contig	FALSE	Department of Biotechnology, Chemistry and Environmental Engineering, Aalborg University	NA	NA	NA	full-scale enhanced biological phosphorus removal plants.	Anthropogenic environment	not applicable	Metagenome	Propionivibrio	NA	Candidatus Propionivibrio aalborgensis	cellular organisms, Bacteria, Proteobacteria, Betaproteobacteria, Rhodocyclales, Rhodocyclaceae, Propionivibrio, Candidatus Propionivibrio aalborgensis	Betaproteobacteria	Proteobacteria
431	83767	5660652	864081	4882048	3633498	GCF_900099695.1	IMG-taxon 2599185173 annotated assembly	Propionivibrio dicarboxylicus (b-proteobacteria)	83767	Propionivibrio dicarboxylicus	haploid	SAMN05660652	2016-10-21	Scaffold	FALSE	DOE - JOINT GENOME INSTITUTE	DSM 5885	missing	NA	Lake water	Fresh water sediment	free living	Cultured	Propionivibrio	NA	Propionivibrio dicarboxylicus	cellular organisms, Bacteria, Proteobacteria, Betaproteobacteria, Rhodocyclales, Rhodocyclaceae, Propionivibrio, Propionivibrio dicarboxylicus	Betaproteobacteria	Proteobacteria
432	1898103	6545307	1511711	5874478	5843038	GCF_002863805.1	ASM286380v1	Rhodocyclaceae bacterium (b-proteobacteria)	1898103	Rhodocyclaceae bacterium	haploid	SAMN06545307	2018-01-05	Complete Genome	FALSE	University of Canterbury	Thauera-like	2013	NA	Taupo Volcanic zone	geothermal site	free living	Cultured	Unclassified Betaproteobacteria	NA	Rhodocyclaceae bacterium	cellular organisms, Bacteria, Proteobacteria, Betaproteobacteria, Rhodocyclales, Rhodocyclaceae, unclassified Rhodocyclaceae, Rhodocyclaceae bacterium	Betaproteobacteria	Proteobacteria
433	1802018	4315981	847381	NA	3585708	GCA_001828935.1	ASM182893v1	Rhodocyclales bacterium RIFCSPLOWO2_02_FULL_63_24 (b-proteobacteria)	1802018	Rhodocyclales bacterium RIFCSPLOWO2_02_FULL_63_24	haploid	SAMN04315981	2016-10-21	Scaffold	FALSE	Banfield Lab, University of California, Berkeley	NA	2013-06-03	NA	subsurface metagenome	subsurface	not applicable	Metagenome	Unclassified Betaproteobacteria	NA	Rhodocyclales bacterium RIFCSPLOWO2_02_FULL_63_24	cellular organisms, Bacteria, Proteobacteria, Betaproteobacteria, Rhodocyclales, unclassified Rhodocyclales, Rhodocyclales bacterium RIFCSPLOWO2_02_FULL_63_24	Betaproteobacteria	Proteobacteria
434	34027	5421829	955621	4010698	3993538	GCF_900156155.1	IMG-taxon 2681812808 annotated assembly	Aromatoleum tolulyticum (b-proteobacteria)	34027	Aromatoleum tolulyticum	haploid	SAMN05421829	2017-01-15	Scaffold	FALSE	DOE - JOINT GENOME INSTITUTE	ATCC 51758	missing	NA	Petroleum-contaminated soil	Oil field	free living	Cultured	Azoarcus	NA	Azoarcus tolulyticus	cellular organisms, Bacteria, Proteobacteria, Betaproteobacteria, Rhodocyclales, Zoogloeaceae, Azoarcus, Azoarcus tolulyticus	Betaproteobacteria	Proteobacteria
435	418699	3215707	80108	80108	353048	GCF_000061505.1	ASM6150v1	Azoarcus olearius (b-proteobacteria)	418699	Azoarcus olearius	haploid	SAMEA3138261	2006-12-20	Complete Genome	FALSE	Bielefeld Univ	BH72	NA	NA	soil of an agricultural field	Rhizosphere	plant associated	Cultured	Azoarcus	NA	Azoarcus sp. (strain BH72)	cellular organisms, Bacteria, Proteobacteria, Betaproteobacteria, Rhodocyclales, Zoogloeaceae, Azoarcus, unclassified Azoarcus, Azoarcus sp. (strain BH72)	Betaproteobacteria	Proteobacteria
436	748247	5831832	565498	565498	565478	GCF_000349945.1	ASM34994v1	Azoarcus sp. KH32C (b-proteobacteria)	748247	Azoarcus sp. KH32C	haploid	SAMD00061029	2011-11-30	Complete Genome	FALSE	Laboratory of Soil Sciences, Department of Applied Biological Chemistry, Graducate School of Agricultural and Life Sciences, The University of Tokyo	KH32C	NA	NA	soil of an agricultural field	Rhizosphere	plant associated	Cultured	Azoarcus	NA	Azoarcus sp. KH32C	cellular organisms, Bacteria, Proteobacteria, Betaproteobacteria, Rhodocyclales, Zoogloeaceae, Azoarcus, unclassified Azoarcus, Azoarcus sp. KH32C	Betaproteobacteria	Proteobacteria
437	2067453	8272642	1507451	5862678	5834438	GCF_002855595.1	ASM285559v1	Uliginosibacterium sp. TH139 (b-proteobacteria)	2067453	Uliginosibacterium sp. TH139	haploid	SAMN08272642	2018-01-03	Contig	FALSE	Nanjing Institute of Geography and Limnology	TH139	2020-09-17	NA	cyanobacterial aggregates	Fresh water	Coculture	Cultured	Uliginosibacterium	NA	Uliginosibacterium sp. TH139	cellular organisms, Bacteria, Proteobacteria, Betaproteobacteria, Rhodocyclales, Zoogloeaceae, Uliginosibacterium, unclassified Uliginosibacterium, Uliginosibacterium sp. TH139	Betaproteobacteria	Proteobacteria
438	522306	2598465	44768	44768	24968	GCF_000024165.1	ASM2416v1	Candidatus Accumulibacter phosphatis clade IIA str. UW-1 (b-proteobacteria)	327160	Candidatus Accumulibacter phosphatis	haploid	SAMN02598465	2009-09-01	Complete Genome	FALSE	US DOE Joint Genome Institute	UW-1	NA	NA	activated sludge	Biogas digester	free living	Cultured	Candidatus Accumulibacter phosphatis	NA	Accumulibacter phosphatis (strain UW-1)	cellular organisms, Bacteria, Proteobacteria, Betaproteobacteria, unclassified Betaproteobacteria, Candidatus Accumulibacter, Candidatus Accumulibacter phosphatis, Accumulibacter phosphatis (strain UW-1)	Betaproteobacteria	Proteobacteria
439	2013700	6767601	1491591	NA	5781458	GCA_002842435.1	ASM284243v1	Betaproteobacteria bacterium HGW-Betaproteobacteria-1 (b-proteobacteria)	2013700	Betaproteobacteria bacterium HGW-Betaproteobacteria-1	haploid	SAMN06767601	2017-12-13	Contig	FALSE	UC Berkeley	missing	2014	Underground	groundwater	Ground water	not applicable	Metagenome	Unclassified Betaproteobacteria	NA	Betaproteobacteria bacterium HGW-Betaproteobacteria-1	cellular organisms, Bacteria, Proteobacteria, Betaproteobacteria, unclassified Betaproteobacteria, unclassified Betaproteobacteria (miscellaneous), Betaproteobacteria bacterium HGW-Betaproteobacteria-1	Betaproteobacteria	Proteobacteria
440	2013702	6767603	1491581	NA	5781438	GCA_002842395.1	ASM284239v1	Betaproteobacteria bacterium HGW-Betaproteobacteria-11 (b-proteobacteria)	2013702	Betaproteobacteria bacterium HGW-Betaproteobacteria-11	haploid	SAMN06767603	2017-12-13	Scaffold	FALSE	UC Berkeley	missing	2014	Underground	groundwater	Ground water	not applicable	Metagenome	Unclassified Betaproteobacteria	NA	Betaproteobacteria bacterium HGW-Betaproteobacteria-11	cellular organisms, Bacteria, Proteobacteria, Betaproteobacteria, unclassified Betaproteobacteria, unclassified Betaproteobacteria (miscellaneous), Betaproteobacteria bacterium HGW-Betaproteobacteria-11	Betaproteobacteria	Proteobacteria
441	2013703	6767604	1491571	NA	5781418	GCA_002842345.1	ASM284234v1	Betaproteobacteria bacterium HGW-Betaproteobacteria-12 (b-proteobacteria)	2013703	Betaproteobacteria bacterium HGW-Betaproteobacteria-12	haploid	SAMN06767604	2017-12-13	Scaffold	FALSE	UC Berkeley	missing	2014	Underground	groundwater	Ground water	not applicable	Metagenome	Unclassified Betaproteobacteria	NA	Betaproteobacteria bacterium HGW-Betaproteobacteria-12	cellular organisms, Bacteria, Proteobacteria, Betaproteobacteria, unclassified Betaproteobacteria, unclassified Betaproteobacteria (miscellaneous), Betaproteobacteria bacterium HGW-Betaproteobacteria-12	Betaproteobacteria	Proteobacteria
442	2013706	6767607	1491551	NA	5781398	GCA_002842335.1	ASM284233v1	Betaproteobacteria bacterium HGW-Betaproteobacteria-15 (b-proteobacteria)	2013706	Betaproteobacteria bacterium HGW-Betaproteobacteria-15	haploid	SAMN06767607	2017-12-13	Scaffold	FALSE	UC Berkeley	missing	2014	Underground	groundwater	Ground water	not applicable	Metagenome	Unclassified Betaproteobacteria	NA	Betaproteobacteria bacterium HGW-Betaproteobacteria-15	cellular organisms, Bacteria, Proteobacteria, Betaproteobacteria, unclassified Betaproteobacteria, unclassified Betaproteobacteria (miscellaneous), Betaproteobacteria bacterium HGW-Betaproteobacteria-15	Betaproteobacteria	Proteobacteria
443	2013719	6767620	1490761	NA	5779798	GCA_002840765.1	ASM284076v1	Betaproteobacteria bacterium HGW-Betaproteobacteria-7 (b-proteobacteria)	2013719	Betaproteobacteria bacterium HGW-Betaproteobacteria-7	haploid	SAMN06767620	2017-12-13	Scaffold	FALSE	UC Berkeley	missing	2014	Underground	groundwater	Ground water	not applicable	Metagenome	Unclassified Betaproteobacteria	NA	Betaproteobacteria bacterium HGW-Betaproteobacteria-7	cellular organisms, Bacteria, Proteobacteria, Betaproteobacteria, unclassified Betaproteobacteria, unclassified Betaproteobacteria (miscellaneous), Betaproteobacteria bacterium HGW-Betaproteobacteria-7	Betaproteobacteria	Proteobacteria
444	2013721	6767622	1491491	NA	5781258	GCA_002842215.1	ASM284221v1	Betaproteobacteria bacterium HGW-Betaproteobacteria-9 (b-proteobacteria)	2013721	Betaproteobacteria bacterium HGW-Betaproteobacteria-9	haploid	SAMN06767622	2017-12-13	Scaffold	FALSE	UC Berkeley	missing	2013	Underground	groundwater	Ground water	not applicable	Metagenome	Unclassified Betaproteobacteria	NA	Betaproteobacteria bacterium HGW-Betaproteobacteria-9	cellular organisms, Bacteria, Proteobacteria, Betaproteobacteria, unclassified Betaproteobacteria, unclassified Betaproteobacteria (miscellaneous), Betaproteobacteria bacterium HGW-Betaproteobacteria-9	Betaproteobacteria	Proteobacteria
445	1817772	4314648	824751	NA	3539748	GCA_001783695.1	ASM178369v1	Candidatus Lambdaproteobacteria bacterium RIFOXYD2_FULL_50_16 (proteobacteria)	1817772	Candidatus Lambdaproteobacteria bacterium RIFOXYD2_FULL_50_16	haploid	SAMN04314648	2016-10-19	Scaffold	FALSE	Banfield Lab, University of California, Berkeley	NA	2012-12-12	NA	subsurface metagenome	subsurface	not applicable	Metagenome	Unclassified Lambdaproteobacteria	NA	Candidatus Lambdaproteobacteria bacterium RIFOXYD2_FULL_50_16	cellular organisms, Bacteria, Proteobacteria, Candidatus Lambdaproteobacteria, Candidatus Lambdaproteobacteria bacterium RIFOXYD2_FULL_50_16	Lambdaproteobacteria	Proteobacteria
446	1817773	4314710	824771	NA	3539798	GCA_001783715.1	ASM178371v1	Candidatus Lambdaproteobacteria bacterium RIFOXYD2_FULL_56_26 (proteobacteria)	1817773	Candidatus Lambdaproteobacteria bacterium RIFOXYD2_FULL_56_26	haploid	SAMN04314710	2016-10-19	Scaffold	FALSE	Banfield Lab, University of California, Berkeley	NA	2012-12-12	NA	subsurface metagenome	subsurface	not applicable	Metagenome	Unclassified Lambdaproteobacteria	NA	Candidatus Lambdaproteobacteria bacterium RIFOXYD2_FULL_56_26	cellular organisms, Bacteria, Proteobacteria, Candidatus Lambdaproteobacteria, Candidatus Lambdaproteobacteria bacterium RIFOXYD2_FULL_56_26	Lambdaproteobacteria	Proteobacteria
447	644282	2598521	274498	274498	166618	GCF_000143965.1	ASM14396v1	Desulfarculus baarsii DSM 2075 (d-proteobacteria)	453230	Desulfarculus baarsii	haploid	SAMN02598521	2010-07-29	Complete Genome	FALSE	US DOE Joint Genome Institute (JGI-PGF)	DSM 2075	NA	NA	ditch mud	Terrestrial soil	free living	Cultured	Desulfarculus	free living	Desulfarculus baarsii (strain ATCC 33931 / DSM 2075 / VKM B-1802 / 2st14)	cellular organisms, Bacteria, Proteobacteria, delta/epsilon subdivisions, Deltaproteobacteria, Desulfarculales, Desulfarculaceae, Desulfarculus, Desulfarculus baarsii (Desulfovibrio baarsii), Desulfarculus baarsii (strain ATCC 33931 / DSM 2075 / VKM B-1802 / 2st14)	Deltaproteobacteria	Proteobacteria
448	1348163	3571290	429371	2028268	2025308	GCF_001184205.1	ASM118420v1	Desulfocarbo indianensis (d-proteobacteria)	1348163	Desulfocarbo indianensis	haploid	SAMN03571290	2015-07-21	Scaffold	FALSE	Indiana University	SCBM	2010-12-03	Coalbed methane gas well	Coalbed methane gas well	subsurface	free living	Cultured	Desulfocarbo	NA	Desulfocarbo indianensis	cellular organisms, Bacteria, Proteobacteria, delta/epsilon subdivisions, Deltaproteobacteria, Desulfarculales, Desulfarculaceae, Desulfocarbo, Desulfocarbo indianensis	Deltaproteobacteria	Proteobacteria
449	1246637	6449042	1057191	4330618	4321348	GCF_900170035.1	Desulfamplus magnetomortis BW-1	Desulfamplus magnetovallimortis (d-proteobacteria)	1246637	Desulfamplus magnetovallimortis	haploid	SAMEA100367668	2017-03-29	Scaffold	FALSE	CNRS	NA	NA	NA	a brackish desert spring	soda lake	free living	Cultured	Desulfamplus	NA	Desulfamplus magnetovallimortis	cellular organisms, Bacteria, Proteobacteria, delta/epsilon subdivisions, Deltaproteobacteria, Desulfobacterales, Desulfobacteraceae, Desulfamplus, Desulfamplus magnetovallimortis	Deltaproteobacteria	Proteobacteria
450	218208	39	42888	42888	22708	GCF_000021905.1	ASM2190v1	Desulfatibacillum aliphaticivorans (d-proteobacteria)	218208	Desulfatibacillum aliphaticivorans	haploid	SAMN00000039	2008-12-24	Complete Genome	FALSE	US DOE Joint Genome Institute (JGI-PGF)	AK-1	NA	NA	Sediment from the Arthur Kill, NJ/NY waterway, fresh water	Fresh water sediment	free living	Cultured	Desulfatibacillum	NA	Desulfatibacillum aliphaticivorans	cellular organisms, Bacteria, Proteobacteria, delta/epsilon subdivisions, Deltaproteobacteria, Desulfobacterales, Desulfobacteraceae, Desulfatibacillum, Desulfatibacillum aliphaticivorans	Deltaproteobacteria	Proteobacteria
451	1121393	2745216	910971	3845818	3779568	GCF_900142135.1	IMG-taxon 2585428156 annotated assembly	Desulfatibacillum alkenivorans DSM 16219 (d-proteobacteria)	259354	Desulfatibacillum alkenivorans	haploid	SAMN02745216	2016-12-03	Scaffold	FALSE	DOE - JOINT GENOME INSTITUTE	DSM 16219	not collected	NA	oil polluted sediment of operation station of ballast water and tank water cleanning	Oil field	free living	Cultured	Desulfatibacillum	NA	Desulfatibacillum alkenivorans DSM 16219	cellular organisms, Bacteria, Proteobacteria, delta/epsilon subdivisions, Deltaproteobacteria, Desulfobacterales, Desulfobacteraceae, Desulfatibacillum, Desulfatibacillum alkenivorans, Desulfatibacillum alkenivorans DSM 16219	Deltaproteobacteria	Proteobacteria
452	1629708	3400142	316151	1708328	1705228	GCF_000961655.1	41k	Desulfatitalea sp. BRH_c12 (d-proteobacteria)	1629708	Desulfatitalea sp. BRH_c12	haploid	SAMN03400142	2015-03-24	Contig	FALSE	EPFL	NA	2013	terrestrial	rock porewater metagenome	subsurface	not applicable	Metagenome	Desulfatitalea	NA	Desulfatitalea sp. BRH_c12	cellular organisms, Bacteria, Proteobacteria, delta/epsilon subdivisions, Deltaproteobacteria, Desulfobacterales, Desulfobacteraceae, Desulfatitalea, unclassified Desulfatitalea, Desulfatitalea sp. BRH_c12	Deltaproteobacteria	Proteobacteria
453	879212	2261381	395858	395858	395838	GCF_000233695.2	ASM23369v3	Desulfobacter postgatei 2ac9 (d-proteobacteria)	2293	Desulfobacter postgatei	haploid	SAMN02261381	2012-05-31	Chromosome	FALSE	JGI	2ac9	1981	NA	brackish water ditch	soda lake	free living	Cultured	Desulfobacter	free living	Desulfobacter postgatei 2ac9	cellular organisms, Bacteria, Proteobacteria, delta/epsilon subdivisions, Deltaproteobacteria, Desulfobacterales, Desulfobacteraceae, Desulfobacter, Desulfobacter postgatei, Desulfobacter postgatei 2ac9	Deltaproteobacteria	Proteobacteria
454	177437	2603282	41408	41408	21168	GCF_000020365.1	ASM2036v1	Desulfobacterium autotrophicum HRM2 (d-proteobacteria)	2296	Desulfobacterium autotrophicum	haploid	SAMN02603282	2009-02-18	Complete Genome	FALSE	Goettingen Genomics Laboratory	HRM2	NA	NA	marine mud	Marine sediment	free living	Cultured	Desulfobacterium	NA	Desulfobacterium autotrophicum (strain ATCC 43914 / DSM 3382 / HRM2)	cellular organisms, Bacteria, Proteobacteria, delta/epsilon subdivisions, Deltaproteobacteria, Desulfobacterales, Desulfobacteraceae, Desulfobacterium, Desulfobacterium autotrophicum, Desulfobacterium autotrophicum (strain ATCC 43914 / DSM 3382 / HRM2)	Deltaproteobacteria	Proteobacteria
455	1797910	4314218	832621	NA	3555898	GCA_001799405.1	ASM179940v1	Desulfobacula sp. GWF2_41_7 (d-proteobacteria)	1797910	Desulfobacula sp. GWF2_41_7	haploid	SAMN04314218	2016-10-20	Scaffold	FALSE	Banfield Lab, University of California, Berkeley	NA	2011-11-28	NA	subsurface metagenome	subsurface	not applicable	Metagenome	Desulfobacula	NA	Desulfobacula sp. GWF2_41_7	cellular organisms, Bacteria, Proteobacteria, delta/epsilon subdivisions, Deltaproteobacteria, Desulfobacterales, Desulfobacteraceae, Desulfobacula, unclassified Desulfobacula, Desulfobacula sp. GWF2_41_7	Deltaproteobacteria	Proteobacteria
456	419481	5216233	862011	4883848	3629348	GCF_900101345.1	IMG-taxon 2654587882 annotated assembly	Desulfoluna spongiiphila (d-proteobacteria)	419481	Desulfoluna spongiiphila	haploid	SAMN05216233	2016-10-18	Scaffold	FALSE	DOE - JOINT GENOME INSTITUTE	AA1	not collected	NA	marine sponge Aplysina aerophoba	Invertebrates	sponge associated	Cultured	Desulfoluna	NA	Desulfoluna spongiiphila	cellular organisms, Bacteria, Proteobacteria, delta/epsilon subdivisions, Deltaproteobacteria, Desulfobacterales, Desulfobacteraceae, Desulfoluna, Desulfoluna spongiiphila	Deltaproteobacteria	Proteobacteria
457	1536652	2991556	218481	1662268	1365758	GCF_000769715.1	ASM76971v1	Desulfobulbus sp. Tol-SR (d-proteobacteria)	1536652	Desulfobulbus sp. Tol-SR	haploid	SAMN02991556	2014-10-28	Scaffold	FALSE	University of Alberta	NA	2012-01-28	Oil Sands	obtained by stable isotope probing of toluene degrading sulfate-reducing culture enriched from oil sands tailings of Alberta, Canada	Sulfur rich site	free living	Metagenome	Desulfobulbus	NA	Desulfobulbus sp. Tol-SR	cellular organisms, Bacteria, Proteobacteria, delta/epsilon subdivisions, Deltaproteobacteria, Desulfobacterales, Desulfobulbaceae, Desulfobulbus, unclassified Desulfobulbus, Desulfobulbus sp. Tol-SR	Deltaproteobacteria	Proteobacteria
458	1167006	2602964	541598	541598	541318	GCF_000341395.1	ASM34139v1	Desulfocapsa sulfexigens DSM 10523 (d-proteobacteria)	65555	Desulfocapsa sulfexigens	haploid	SAMN02602964	2013-02-20	Complete Genome	FALSE	Aarhus University, Aarhus, Denmark	DSM 10523	NA	NA	marine surface sediment	Marine sediment	free living	Cultured	Desulfocapsa	NA	Desulfocapsa sulfexigens (strain DSM 10523 / SB164P1)	cellular organisms, Bacteria, Proteobacteria, delta/epsilon subdivisions, Deltaproteobacteria, Desulfobacterales, Desulfobulbaceae, Desulfocapsa, Desulfocapsa sulfexigens, Desulfocapsa sulfexigens (strain DSM 10523 / SB164P1)	Deltaproteobacteria	Proteobacteria
459	1121409	2745124	910791	3843268	3779208	GCF_900130015.1	IMG-taxon 2585428080 annotated assembly	Desulfofustis glycolicus DSM 9705 (d-proteobacteria)	51195	Desulfofustis glycolicus	haploid	SAMN02745124	2016-12-03	Scaffold	FALSE	DOE - JOINT GENOME INSTITUTE	DSM 9705	not collected	NA	mud	Terrestrial soil	free living	Cultured	Desulfofustis	NA	Desulfofustis glycolicus DSM 9705	cellular organisms, Bacteria, Proteobacteria, delta/epsilon subdivisions, Deltaproteobacteria, Desulfobacterales, Desulfobulbaceae, Desulfofustis, Desulfofustis glycolicus, Desulfofustis glycolicus DSM 9705	Deltaproteobacteria	Proteobacteria
460	1121416	2745220	916271	3850698	3790908	GCF_900143695.1	IMG-taxon 2582581262 annotated assembly	Desulfopila aestuarii DSM 18488 (d-proteobacteria)	231440	Desulfopila aestuarii	haploid	SAMN02745220	2016-12-10	Contig	FALSE	DOE - JOINT GENOME INSTITUTE	DSM 18488	not collected	NA	Fresh water	Fresh water	free living	Cultured	Desulfopila	NA	Desulfopila aestuarii DSM 18488	cellular organisms, Bacteria, Proteobacteria, delta/epsilon subdivisions, Deltaproteobacteria, Desulfobacterales, Desulfobulbaceae, Desulfopila, Desulfopila aestuarii, Desulfopila aestuarii DSM 18488	Deltaproteobacteria	Proteobacteria
461	91360	5660330	862881	4883928	3631088	GCF_900104445.1	IMG-taxon 2596583525 annotated assembly	Desulforhopalus singaporensis (d-proteobacteria)	91360	Desulforhopalus singaporensis	haploid	SAMN05660330	2016-10-21	Scaffold	FALSE	DOE - JOINT GENOME INSTITUTE	DSM 12130	missing	NA	Marsh Gardens	wetland sediment	free living	Cultured	Desulforhopalus	NA	Desulforhopalus singaporensis	cellular organisms, Bacteria, Proteobacteria, delta/epsilon subdivisions, Deltaproteobacteria, Desulfobacterales, Desulfobulbaceae, Desulforhopalus, Desulforhopalus singaporensis	Deltaproteobacteria	Proteobacteria
462	2030813	7568820	1420141	NA	5587908	GCA_002733995.1	ASM273399v1	Desulfotalea sp. (d-proteobacteria)	2030813	Desulfotalea sp.	haploid	SAMN07568820	2017-10-26	Contig	FALSE	University of Southern California	NA	2014	marine biome	marine metagenome	Marine water	not applicable	Metagenome	Desulfotalea	NA	Desulfotalea sp.	cellular organisms, Bacteria, Proteobacteria, delta/epsilon subdivisions, Deltaproteobacteria, Desulfobacterales, Desulfobulbaceae, Desulfotalea, unclassified Desulfotalea, Desulfotalea sp.	Deltaproteobacteria	Proteobacteria
463	589865	2598502	164998	164998	112838	GCF_000092205.1	ASM9220v1	Desulfurivibrio alkaliphilus AHT 2 (d-proteobacteria)	427923	Desulfurivibrio alkaliphilus	haploid	SAMN02598502	2010-05-27	Complete Genome	FALSE	US DOE Joint Genome Institute (JGI-PGF)	AHT 2	NA	NA	sediment from highly alkaline soda lake	soda lake	free living	Cultured	Desulfurivibrio	NA	Desulfurivibrio alkaliphilus (strain DSM 19089 / UNIQEM U267 / AHT2)	cellular organisms, Bacteria, Proteobacteria, delta/epsilon subdivisions, Deltaproteobacteria, Desulfobacterales, Desulfobulbaceae, Desulfurivibrio, Desulfurivibrio alkaliphilus, Desulfurivibrio alkaliphilus (strain DSM 19089 / UNIQEM U267 / AHT2)	Deltaproteobacteria	Proteobacteria
464	555779	2441800	216958	216958	216938	GCF_000174435.1	ASM17443v1	Desulfonatronospira thiodismutans ASO3-1 (d-proteobacteria)	488939	Desulfonatronospira thiodismutans	haploid	SAMN02441800	2010-06-17	Scaffold	FALSE	US DOE Joint Genome Institute (JGI-PGF)	ASO3-1	NA	NA	sediment from a highly alkaline saline soda lake on the Kulunda Steppe	soda lake	free living	Cultured	Desulfonatronospira	NA	Desulfonatronospira thiodismutans ASO3-1	cellular organisms, Bacteria, Proteobacteria, delta/epsilon subdivisions, Deltaproteobacteria, Desulfovibrionales, Desulfohalobiaceae, Desulfonatronospira, Desulfonatronospira thiodismutans, Desulfonatronospira thiodismutans ASO3-1	Deltaproteobacteria	Proteobacteria
465	52560	4488082	880781	4884868	3701308	GCF_900114115.1	IMG-taxon 2622736590 annotated assembly	Desulfomicrobium apsheronum (d-proteobacteria)	52560	Desulfomicrobium apsheronum	haploid	SAMN04488082	2016-11-02	Scaffold	FALSE	DOE - JOINT GENOME INSTITUTE	DSM 5918	not collected	missing	stratal waters of oil-bearing deposits in the Apsheron peninsula	Oil field	free living	Cultured	Desulfomicrobium	NA	Desulfomicrobium apsheronum	cellular organisms, Bacteria, Proteobacteria, delta/epsilon subdivisions, Deltaproteobacteria, Desulfovibrionales, Desulfomicrobiaceae, Desulfomicrobium, Desulfomicrobium apsheronum	Deltaproteobacteria	Proteobacteria
466	525897	2602	44008	44008	24028	GCF_000023225.1	ASM2322v1	Desulfomicrobium baculatum DSM 4028 (d-proteobacteria)	899	Desulfomicrobium baculatum	haploid	SAMN00002602	2009-08-26	Complete Genome	FALSE	US DOE Joint Genome Institute (JGI-PGF)	DSM 4028	NA	NA	manganese ore	subsurface	free living	Cultured	Desulfomicrobium	NA	Desulfomicrobium baculatum (strain DSM 4028 / VKM B-1378) (Desulfovibrio baculatus)	cellular organisms, Bacteria, Proteobacteria, delta/epsilon subdivisions, Deltaproteobacteria, Desulfovibrionales, Desulfomicrobiaceae, Desulfomicrobium, Desulfomicrobium baculatum (Desulfovibrio baculatus), Desulfomicrobium baculatum (strain DSM 4028 / VKM B-1378) (Desulfovibrio baculatus)	Deltaproteobacteria	Proteobacteria
467	52561	5421830	880611	4883708	3700968	GCF_900114595.1	IMG-taxon 2675903163 annotated assembly	Desulfomicrobium norvegicum (d-proteobacteria)	52561	Desulfomicrobium norvegicum	haploid	SAMN05421830	2016-11-02	Scaffold	FALSE	DOE - JOINT GENOME INSTITUTE	DSM 1741	missing	NA	Oslo Harbour water	Marine water	free living	Cultured	Desulfomicrobium	NA	Desulfomicrobium norvegicum (strain DSM 1741 / NCIMB 8310) (Desulfovibrio baculatus (strain Norway 4)) (Desulfovibrio desulfuricans (strain Norway 4))	cellular organisms, Bacteria, Proteobacteria, delta/epsilon subdivisions, Deltaproteobacteria, Desulfovibrionales, Desulfomicrobiaceae, Desulfomicrobium, Desulfomicrobium norvegicum (strain DSM 1741 / NCIMB 8310) (Desulfovibrio baculatus (strain Norway 4)) (Desulfovibrio desulfuricans (strain Norway 4))	Deltaproteobacteria	Proteobacteria
468	617002	5660653	862601	4883188	3630528	GCF_900104215.1	IMG-taxon 2596583601 annotated assembly	Desulfonatronum thiosulfatophilum (d-proteobacteria)	617002	Desulfonatronum thiosulfatophilum	haploid	SAMN05660653	2016-10-21	Contig	FALSE	DOE - JOINT GENOME INSTITUTE	ASO4-2	missing	NA	soda lakes	soda lake	free living	Cultured	Desulfonatronum	NA	Desulfonatronum thiosulfatophilum	cellular organisms, Bacteria, Proteobacteria, delta/epsilon subdivisions, Deltaproteobacteria, Desulfovibrionales, Desulfonatronaceae, Desulfonatronum, Desulfonatronum thiosulfatophilum	Deltaproteobacteria	Proteobacteria
469	1262666	1923204	563948	563948	554448	GCF_000344315.1	ASM34431v1	Desulfocurvibacter africanus PCS (d-proteobacteria)	873	Desulfocurvibacter africanus	haploid	SAMN01923204	2013-03-05	Contig	FALSE	Oak Ridge National Lab	NA	NA	NA	Sediment, Paleta Creek, San Diego., fresh water	Fresh water	free living	Cultured	Desulfocurvibacter	NA	Desulfocurvibacter africanus PCS	cellular organisms, Bacteria, Proteobacteria, delta/epsilon subdivisions, Deltaproteobacteria, Desulfovibrionales, Desulfovibrionaceae, Desulfocurvibacter, Desulfocurvibacter africanus (Desulfovibrio africanus), Desulfocurvibacter africanus PCS	Deltaproteobacteria	Proteobacteria
470	690850	713616	351508	351508	325228	GCF_000212675.2	ASM21267v2	Desulfocurvibacter africanus subsp. africanus str. Walvis Bay (d-proteobacteria)	873	Desulfocurvibacter africanus	haploid	SAMN00713616	2012-01-04	Complete Genome	FALSE	US DOE Joint Genome Institute	Walvis Bay	1951-02-26	NA	marine mud after eruption of submarine hydrogen sulfide	Marine sediment	free living	Cultured	Desulfocurvibacter	free living	Desulfocurvibacter africanus subsp. africanus str. Walvis Bay	cellular organisms, Bacteria, Proteobacteria, delta/epsilon subdivisions, Deltaproteobacteria, Desulfovibrionales, Desulfovibrionaceae, Desulfocurvibacter, Desulfocurvibacter africanus (Desulfovibrio africanus), Desulfocurvibacter africanus subsp. africanus, Desulfocurvibacter africanus subsp. africanus str. Walvis Bay	Deltaproteobacteria	Proteobacteria
471	1121439	2207451	40901	794328	731748	GCF_000422245.1	D_alkalitolerans_DSM16529_v1.0	Desulfovibrio alkalitolerans DSM 16529 (d-proteobacteria)	293256	Desulfohalovibrio alkalitolerans	haploid	SAMN02207451	2013-07-11	Contig	FALSE	Oak Ridge National Lab	DSM 16529	2020-05-06	NA	metal coupon in corrosion monitoring reactor in District Heating Plant	Anthropogenic environment	free living	Cultured	Desulfohalovibrio	NA	Desulfovibrio alkalitolerans DSM 16529	cellular organisms, Bacteria, Proteobacteria, delta/epsilon subdivisions, Deltaproteobacteria, Desulfovibrionales, Desulfovibrionaceae, Desulfohalovibrio, Desulfohalovibrio alkalitolerans, Desulfovibrio alkalitolerans DSM 16529	Deltaproteobacteria	Proteobacteria
472	641491	2232015	355968	355968	325168	GCF_000189295.2	ASM18929v2	Desulfovibrio desulfuricans ND132 (d-proteobacteria)	876	Desulfovibrio desulfuricans	haploid	SAMN02232015	2011-12-29	Complete Genome	FALSE	US DOE Joint Genome Institute	ND132	Missing	NA	mesohaline Chesapeake Bay sediments	Marine sediment	free living	Cultured	Desulfovibrio	free living	Desulfovibrio desulfuricans ND132	cellular organisms, Bacteria, Proteobacteria, delta/epsilon subdivisions, Deltaproteobacteria, Desulfovibrionales, Desulfovibrionaceae, Desulfovibrio, Desulfovibrio desulfuricans, Desulfovibrio desulfuricans ND132	Deltaproteobacteria	Proteobacteria
473	1121448	2603429	64431	789118	783318	GCF_000468495.1	ASM46849v1	Desulfovibrio gigas DSM 1382 = ATCC 19364 (d-proteobacteria)	879	Desulfovibrio gigas	haploid	SAMN02603429	2013-09-18	Chromosome	FALSE	ITQB Antonio Xavier - UNL	ATCC 19364	NA	NA	water	Fresh water	free living	Cultured	Desulfovibrio	NA	Desulfovibrio gigas (strain ATCC 19364 / DSM 1382 / NCIMB 9332 / VKM B-1759)	cellular organisms, Bacteria, Proteobacteria, delta/epsilon subdivisions, Deltaproteobacteria, Desulfovibrionales, Desulfovibrionaceae, Desulfovibrio, Desulfovibrio gigas, Desulfovibrio gigas (strain ATCC 19364 / DSM 1382 / NCIMB 9332 / VKM B-1759)	Deltaproteobacteria	Proteobacteria
474	1519643	6295933	1076841	4402558	4390408	GCF_900177375.1	IMG-taxon 2708742538 annotated assembly	Desulfovibrio gilichinskyi (d-proteobacteria)	1519643	Desulfovibrio gilichinskyi	haploid	SAMN06295933	2017-04-19	Contig	FALSE	DOE - JOINT GENOME INSTITUTE	K3S	missing	NA	cryopeg water sample, cold adapted	Cold adapted	free living	Cultured	Desulfovibrio	NA	Desulfovibrio gilichinskyi	cellular organisms, Bacteria, Proteobacteria, delta/epsilon subdivisions, Deltaproteobacteria, Desulfovibrionales, Desulfovibrionaceae, Desulfovibrio, Desulfovibrio gilichinskyi	Deltaproteobacteria	Proteobacteria
475	573370	5831757	32148	32148	11468	GCF_000010665.1	ASM1066v1	Desulfovibrio magneticus RS-1 (d-proteobacteria)	184917	Desulfovibrio magneticus	haploid	SAMD00060954	2009-06-11	Complete Genome	FALSE	National Institute of Technology and Evaluation	RS-1	NA	NA	freshwater sulfide-rich mud.	Sulfur rich site	free living	Cultured	Desulfovibrio	NA	Desulfovibrio magneticus (strain ATCC 700980 / DSM 13731 / RS-1)	cellular organisms, Bacteria, Proteobacteria, delta/epsilon subdivisions, Deltaproteobacteria, Desulfovibrionales, Desulfovibrionaceae, Desulfovibrio, Desulfovibrio magneticus, Desulfovibrio magneticus (strain ATCC 700980 / DSM 13731 / RS-1)	Deltaproteobacteria	Proteobacteria
476	1206767	1813472	454358	454358	449478	GCF_000307955.1	ASM30795v1	Desulfovibrio magneticus str. Maddingley MBC34 (d-proteobacteria)	184917	Desulfovibrio magneticus	haploid	SAMN01813472	2012-10-24	Contig	FALSE	Commonwealth Scientific and Industrial Research Organisation	NA	2009	NA	Engineered	Anthropogenic environment	free living	Metagenome	Desulfovibrio	NA	Desulfovibrio magneticus str. Maddingley MBC34	cellular organisms, Bacteria, Proteobacteria, delta/epsilon subdivisions, Deltaproteobacteria, Desulfovibrionales, Desulfovibrionaceae, Desulfovibrio, Desulfovibrio magneticus, Desulfovibrio magneticus str. Maddingley MBC34	Deltaproteobacteria	Proteobacteria
477	147047	4488503	1154691	4788208	4724058	GCF_900188225.1	IMG-taxon 2622736540 annotated assembly	Desulfovibrio mexicanus (d-proteobacteria)	147047	Desulfovibrio mexicanus	haploid	SAMN04488503	2017-07-16	Scaffold	FALSE	DOE - JOINT GENOME INSTITUTE	DSM 13116	not collected	missing	an upflow anaerobic sludge blanket (UASB) reactor treating cheese wastewaters	Biogas digester	free living	Cultured	Desulfovibrio	NA	Desulfovibrio mexicanus	cellular organisms, Bacteria, Proteobacteria, delta/epsilon subdivisions, Deltaproteobacteria, Desulfovibrionales, Desulfovibrionaceae, Desulfovibrio, Desulfovibrio mexicanus	Deltaproteobacteria	Proteobacteria
478	526222	1870	44188	44188	24248	GCF_000023445.1	ASM2344v1	Desulfovibrio salexigens DSM 2638 (d-proteobacteria)	880	Desulfovibrio salexigens	haploid	SAMN00001870	2009-06-26	Complete Genome	FALSE	US DOE Joint Genome Institute (JGI-PGF)	DSM 2638	NA	NA	sling mud	Terrestrial soil	free living	Cultured	Desulfovibrio	NA	Desulfovibrio salexigens (strain ATCC 14822 / DSM 2638 / NCIB 8403 / VKM B-1763)	cellular organisms, Bacteria, Proteobacteria, delta/epsilon subdivisions, Deltaproteobacteria, Desulfovibrionales, Desulfovibrionaceae, Desulfovibrio, Desulfovibrio salexigens, Desulfovibrio salexigens (strain ATCC 14822 / DSM 2638 / NCIB 8403 / VKM B-1763)	Deltaproteobacteria	Proteobacteria
479	882	2603973	264218	264218	256578	GCF_000195755.1	ASM19575v1	Desulfovibrio vulgaris str. Hildenborough (d-proteobacteria)	881	Desulfovibrio vulgaris	haploid	SAMN02603973	2004-04-21	Complete Genome	FALSE	TIGR	Hildenborough	NA	NA	wealden clay.	Terrestrial soil	free living	Cultured	Desulfovibrio	NA	Desulfovibrio vulgaris (strain Hildenborough / ATCC 29579 / DSM 644 / NCIMB 8303)	cellular organisms, Bacteria, Proteobacteria, delta/epsilon subdivisions, Deltaproteobacteria, Desulfovibrionales, Desulfovibrionaceae, Desulfovibrio, Desulfovibrio vulgaris, Desulfovibrio vulgaris (strain Hildenborough / ATCC 29579 / DSM 644 / NCIMB 8303)	Deltaproteobacteria	Proteobacteria
480	883	799	42408	42408	22188	GCF_000021385.1	ASM2138v1	Desulfovibrio vulgaris str. 'Miyazaki F' (d-proteobacteria)	881	Desulfovibrio vulgaris	haploid	SAMN00000799	2008-12-24	Complete Genome	FALSE	US DOE Joint Genome Institute	'Miyazaki F'	NA	NA	Fresh water, Salt marsh, Soil	Marsh sediment	free living	Cultured	Desulfovibrio	NA	Desulfovibrio vulgaris (strain Miyazaki F / DSM 19637)	cellular organisms, Bacteria, Proteobacteria, delta/epsilon subdivisions, Deltaproteobacteria, Desulfovibrionales, Desulfovibrionaceae, Desulfovibrio, Desulfovibrio vulgaris, Desulfovibrio vulgaris (strain Miyazaki F / DSM 19637)	Deltaproteobacteria	Proteobacteria
481	573059	2688	446398	446398	201618	GCF_000166115.1	ASM16611v1	Desulfovibrio vulgaris RCH1 (d-proteobacteria)	881	Desulfovibrio vulgaris	haploid	SAMN00002688	2010-11-05	Complete Genome	FALSE	US DOE Joint Genome Institute (JGI-PGF)	RCH1	Missing	NA	Animal gastrointestinal tract, Fresh water, Mud, Sea water, Soil	Fresh water sediment	free living	Cultured	Desulfovibrio	free living	Desulfovibrio vulgaris (strain RCH1)	cellular organisms, Bacteria, Proteobacteria, delta/epsilon subdivisions, Deltaproteobacteria, Desulfovibrionales, Desulfovibrionaceae, Desulfovibrio, Desulfovibrio vulgaris, Desulfovibrio vulgaris (strain RCH1)	Deltaproteobacteria	Proteobacteria
482	391774	2598381	36588	36588	16288	GCF_000015485.1	ASM1548v1	Desulfovibrio vulgaris DP4 (d-proteobacteria)	881	Desulfovibrio vulgaris	haploid	SAMN02598381	2007-01-03	Complete Genome	FALSE	DOE Joint Genome Institute	DP4	NA	NA	heavy metal-impacted lake sediment	Fresh water sediment	free living	Cultured	Desulfovibrio	NA	Desulfovibrio vulgaris subsp. vulgaris (strain DP4)	cellular organisms, Bacteria, Proteobacteria, delta/epsilon subdivisions, Deltaproteobacteria, Desulfovibrionales, Desulfovibrionaceae, Desulfovibrio, Desulfovibrio vulgaris, Desulfovibrio vulgaris subsp. vulgaris (strain DP4)	Deltaproteobacteria	Proteobacteria
483	298701	2471586	304998	304998	304978	GCF_000226255.1	ASM22625v1	Desulfovibrio sp. A2 (d-proteobacteria)	298701	Desulfovibrio sp. A2	haploid	SAMN02471586	2011-09-21	Contig	FALSE	Asbach	A2	NA	NA	wastewater effluents of a zinc-smelter in the Urals	Biogas digester	free living	Cultured	Desulfovibrio	NA	Desulfovibrio sp. A2	cellular organisms, Bacteria, Proteobacteria, delta/epsilon subdivisions, Deltaproteobacteria, Desulfovibrionales, Desulfovibrionaceae, Desulfovibrio, unclassified Desulfovibrio, Desulfovibrio sp. A2	Deltaproteobacteria	Proteobacteria
484	941449	2207452	40881	794288	731708	GCF_000422205.1	Desulfococcus_X2_v1.0	Desulfovibrio sp. X2 (d-proteobacteria)	941449	Desulfovibrio sp. X2	haploid	SAMN02207452	2013-07-11	Contig	FALSE	Oak Ridge National Lab	X2	1987-05-01	NA	Chesapeake Bay bottom sediments	Marine sediment	free living	Cultured	Desulfovibrio	NA	Desulfovibrio sp. X2	cellular organisms, Bacteria, Proteobacteria, delta/epsilon subdivisions, Deltaproteobacteria, Desulfovibrionales, Desulfovibrionaceae, Desulfovibrio, unclassified Desulfovibrio, Desulfovibrio sp. X2	Deltaproteobacteria	Proteobacteria
485	643562	713573	317578	317578	240778	GCF_000176915.2	ASM17691v2	Pseudodesulfovibrio aespoeensis Aspo-2 (d-proteobacteria)	182210	Pseudodesulfovibrio aespoeensis	haploid	SAMN00713573	2011-01-04	Complete Genome	FALSE	US DOE Joint Genome Institute (JGI-PGF)	Aspo-2	Missing	NA	granitic rock aquifer at 600 m depth	subsurface	free living	Cultured	Pseudodesulfovibrio	free living	Pseudodesulfovibrio aespoeensis (strain ATCC 700646 / DSM 10631 / Aspo-2) (Desulfovibrio aespoeensis)	cellular organisms, Bacteria, Proteobacteria, delta/epsilon subdivisions, Deltaproteobacteria, Desulfovibrionales, Desulfovibrionaceae, Pseudodesulfovibrio, Pseudodesulfovibrio aespoeensis, Pseudodesulfovibrio aespoeensis (strain ATCC 700646 / DSM 10631 / Aspo-2) (Desulfovibrio aespoeensis)	Deltaproteobacteria	Proteobacteria
486	2125990	4041570	887661	3722528	3719698	GCF_001874525.1	ASM187452v1	Pseudodesulfovibrio hydrargyri (d-proteobacteria)	2125990	Pseudodesulfovibrio hydrargyri	haploid	SAMN04041570	2016-11-10	Scaffold	FALSE	Universite de Pau et des Pays de l'Adour	BerOc1	2000	contaminated sediments	Coastal sediments, brackish, contaminated	Estuary	free living	Cultured	Pseudodesulfovibrio	NA	Pseudodesulfovibrio hydrargyri	cellular organisms, Bacteria, Proteobacteria, delta/epsilon subdivisions, Deltaproteobacteria, Desulfovibrionales, Desulfovibrionaceae, Pseudodesulfovibrio, Pseudodesulfovibrio hydrargyri	Deltaproteobacteria	Proteobacteria
487	1716143	4440740	642791	3395478	2881888	GCF_001563225.1	ASM156322v1	Pseudodesulfovibrio indicus (d-proteobacteria)	1716143	Pseudodesulfovibrio indicus	haploid	SAMN04440740	2016-02-18	Complete Genome	FALSE	Universite de Bretagne Occidentale	J2	2014	NA	serpentinized peridotite in Indian Ocean	Marine sediment	free living	Cultured	Pseudodesulfovibrio	NA	Pseudodesulfovibrio indicus	cellular organisms, Bacteria, Proteobacteria, delta/epsilon subdivisions, Deltaproteobacteria, Desulfovibrionales, Desulfovibrionaceae, Pseudodesulfovibrio, Pseudodesulfovibrio indicus	Deltaproteobacteria	Proteobacteria
488	1322246	2484337	548838	548838	548818	GCF_000341895.1	ASM34189v1	Pseudodesulfovibrio piezophilus C1TLV30 (d-proteobacteria)	879567	Pseudodesulfovibrio piezophilus	haploid	SAMEA2272703	2013-02-19	Chromosome	FALSE	Genoscope CEA	NA	NA	NA	Indian oceanfrom wood falls on deep-sea sediments at a depth of 1693 m	Marine sediment	free living	Cultured	Pseudodesulfovibrio	NA	Pseudodesulfovibrio piezophilus (strain DSM 21447 / JCM 15486 / C1TLV30) (Desulfovibrio piezophilus)	cellular organisms, Bacteria, Proteobacteria, delta/epsilon subdivisions, Deltaproteobacteria, Desulfovibrionales, Desulfovibrionaceae, Pseudodesulfovibrio, Pseudodesulfovibrio piezophilus, Pseudodesulfovibrio piezophilus (strain DSM 21447 / JCM 15486 / C1TLV30) (Desulfovibrio piezophilus)	Deltaproteobacteria	Proteobacteria
489	57320	7691071	1284851	5298778	5215118	GCF_900217235.1	DPRO_PRJEB22548_v1	Pseudodesulfovibrio profundus (d-proteobacteria)	57320	Pseudodesulfovibrio profundus	haploid	SAMEA104288281	2017-10-02	Complete Genome	FALSE	Genoscope CEA	500-1	NA	NA	marine sediment, 500 m below sea floor.	Marine sediment	free living	Cultured	Pseudodesulfovibrio	NA	Pseudodesulfovibrio profundus	cellular organisms, Bacteria, Proteobacteria, delta/epsilon subdivisions, Deltaproteobacteria, Desulfovibrionales, Desulfovibrionaceae, Pseudodesulfovibrio, Pseudodesulfovibrio profundus	Deltaproteobacteria	Proteobacteria
490	1603606	3287929	478191	2307738	2306758	GCF_001278055.1	ASM127805v1	Desulfuromonas soudanensis (d-proteobacteria)	1603606	Desulfuromonas soudanensis	haploid	SAMN03287929	2015-09-02	Complete Genome	FALSE	University of Minnesota	WTL	2014-02-01	deep subsurface	deep subsurface anoxic brine	subsurface	free living	Cultured	Desulfuromonas	NA	Desulfuromonas soudanensis	cellular organisms, Bacteria, Proteobacteria, delta/epsilon subdivisions, Deltaproteobacteria, Desulfuromonadales, Desulfuromonadaceae, Desulfuromonas, Desulfuromonas soudanensis	Deltaproteobacteria	Proteobacteria
491	338963	2598295	33988	33988	13688	GCF_000012885.1	ASM1288v1	Pelobacter carbinolicus DSM 2380 (d-proteobacteria)	19	Pelobacter carbinolicus	haploid	SAMN02598295	2006-03-30	Complete Genome	FALSE	DOE Joint Genome Institute	DSM 2380	NA	NA	Mud	Terrestrial soil	free living	Cultured	Pelobacter	NA	Pelobacter carbinolicus (strain DSM 2380 / NBRC 103641 / GraBd1)	cellular organisms, Bacteria, Proteobacteria, delta/epsilon subdivisions, Deltaproteobacteria, Desulfuromonadales, Desulfuromonadaceae, Pelobacter, Pelobacter carbinolicus, Pelobacter carbinolicus (strain DSM 2380 / NBRC 103641 / GraBd1)	Deltaproteobacteria	Proteobacteria
492	392333	5660860	864721	3909578	3634788	GCF_900103065.1	IMG-taxon 2599185148 annotated assembly	Geoalkalibacter ferrihydriticus (d-proteobacteria)	392333	Geoalkalibacter ferrihydriticus	haploid	SAMN05660860	2016-10-21	Scaffold	FALSE	DOE - JOINT GENOME INSTITUTE	DSM 17813	missing	NA	soda lake	soda lake	free living	Cultured	Geoalkalibacter	NA	Geoalkalibacter ferrihydriticus	cellular organisms, Bacteria, Proteobacteria, delta/epsilon subdivisions, Deltaproteobacteria, Desulfuromonadales, Geobacteraceae, Geoalkalibacter, Geoalkalibacter ferrihydriticus	Deltaproteobacteria	Proteobacteria
493	1121915	3097396	244001	1488538	1479748	GCF_000820505.1	ASM82050v1	Geoalkalibacter ferrihydriticus DSM 17813 (d-proteobacteria)	392333	Geoalkalibacter ferrihydriticus	haploid	SAMN03097396	2015-01-16	Scaffold	FALSE	University of Minnesota	DSM 17813	unknown	taiga	soda lake	soda lake	free living	Cultured	Geoalkalibacter	NA	Geoalkalibacter ferrihydriticus DSM 17813	cellular organisms, Bacteria, Proteobacteria, delta/epsilon subdivisions, Deltaproteobacteria, Desulfuromonadales, Geobacteraceae, Geoalkalibacter, Geoalkalibacter ferrihydriticus, Geoalkalibacter ferrihydriticus DSM 17813	Deltaproteobacteria	Proteobacteria
494	316067	623045	43208	43208	23068	GCF_000022265.1	ASM2226v1	Geobacter daltonii FRC-32 (d-proteobacteria)	1203471	Geobacter daltonii	haploid	SAMN00623045	2009-01-27	Complete Genome	FALSE	US DOE Joint Genome Institute	FRC-32	NA	NA	Uranium-contaminated subsurface at US	subsurface	free living	Cultured	Geobacter	Free living	Geobacter daltonii (strain DSM 22248 / JCM 15807 / FRC-32)	cellular organisms, Bacteria, Proteobacteria, delta/epsilon subdivisions, Deltaproteobacteria, Desulfuromonadales, Geobacteraceae, Geobacter, Geobacter daltonii, Geobacter daltonii (strain DSM 22248 / JCM 15807 / FRC-32)	Deltaproteobacteria	Proteobacteria
495	243231	2603989	419288	419288	419268	GCF_000007985.2	ASM798v2	Geobacter sulfurreducens PCA (d-proteobacteria)	35554	Geobacter sulfurreducens	haploid	SAMN02603989	2012-07-31	Complete Genome	FALSE	TIGR	PCA	NA	NA	surface sediments of a hydrocarbon-contaminated ditch in Norman, Okla	Fresh water sediment	free living	Cultured	Geobacter	NA	Geobacter sulfurreducens (strain ATCC 51573 / DSM 12127 / PCA)	cellular organisms, Bacteria, Proteobacteria, delta/epsilon subdivisions, Deltaproteobacteria, Desulfuromonadales, Geobacteraceae, Geobacter, Geobacter sulfurreducens, Geobacter sulfurreducens (strain ATCC 51573 / DSM 12127 / PCA)	Deltaproteobacteria	Proteobacteria
496	404589	2598401	38608	38608	18308	GCF_000017505.1	ASM1750v1	Anaeromyxobacter sp. Fw109-5 (d-proteobacteria)	404589	Anaeromyxobacter sp. Fw109-5	haploid	SAMN02598401	2007-07-17	Complete Genome	FALSE	US DOE Joint Genome Institute (JGI-PGF)	Fw109-5	NA	NA	Subsurface sediments (ca 15 m) at the ERSP-FRC, Oak Ridge, TN.	subsurface	free living	Cultured	Anaeromyxobacteraceae	NA	Anaeromyxobacter sp. (strain Fw109-5)	cellular organisms, Bacteria, Proteobacteria, delta/epsilon subdivisions, Deltaproteobacteria, Myxococcales (fruiting gliding bacteria), Cystobacterineae, Anaeromyxobacteraceae, Anaeromyxobacter, unclassified Anaeromyxobacter, Anaeromyxobacter sp. (strain Fw109-5)	Deltaproteobacteria	Proteobacteria
497	447217	41	41848	41848	21608	GCF_000020805.1	ASM2080v1	Anaeromyxobacter sp. K (d-proteobacteria)	447217	Anaeromyxobacter sp. K	haploid	SAMN00000041	2008-08-15	Complete Genome	FALSE	US DOE Joint Genome Institute (JGI-PGF)	K	NA	NA	Subsurface sediments (ca 15 m) at the ERSP-FRC, Oak Ridge, TN.	subsurface	free living	Cultured	Anaeromyxobacteraceae	NA	Anaeromyxobacter sp. (strain K)	cellular organisms, Bacteria, Proteobacteria, delta/epsilon subdivisions, Deltaproteobacteria, Myxococcales (fruiting gliding bacteria), Cystobacterineae, Anaeromyxobacteraceae, Anaeromyxobacter, unclassified Anaeromyxobacter, Anaeromyxobacter sp. (strain K)	Deltaproteobacteria	Proteobacteria
498	1300915	4091686	317631	2816848	1712068	GCF_000964525.1	ASM96452v1	Anaeromyxobacter sp. PSR-1 (d-proteobacteria)	1300915	Anaeromyxobacter sp. PSR-1	haploid	SAMD00017487	2015-03-21	Contig	FALSE	Chiba University	PSR-1	NA	NA	Subsurface sediments (ca 15 m) at the ERSP-FRC, Oak Ridge, TN.	subsurface	free living	Cultured	Anaeromyxobacteraceae	NA	Anaeromyxobacter sp. PSR-1	cellular organisms, Bacteria, Proteobacteria, delta/epsilon subdivisions, Deltaproteobacteria, Myxococcales (fruiting gliding bacteria), Cystobacterineae, Anaeromyxobacteraceae, Anaeromyxobacter, unclassified Anaeromyxobacter, Anaeromyxobacter sp. PSR-1	Deltaproteobacteria	Proteobacteria
499	1797238	4313698	816941	NA	3524068	GCA_001768075.1	ASM176807v1	Anaeromyxobacter sp. RBG_16_69_14 (d-proteobacteria)	1797238	Anaeromyxobacter sp. RBG_16_69_14	haploid	SAMN04313698	2016-10-18	Scaffold	FALSE	Banfield Lab, University of California, Berkeley	NA	2007-07-07	NA	subsurface metagenome	subsurface	not applicable	Metagenome	Anaeromyxobacteraceae	NA	Anaeromyxobacter sp. RBG_16_69_14	cellular organisms, Bacteria, Proteobacteria, delta/epsilon subdivisions, Deltaproteobacteria, Myxococcales (fruiting gliding bacteria), Cystobacterineae, Anaeromyxobacteraceae, Anaeromyxobacter, unclassified Anaeromyxobacter, Anaeromyxobacter sp. RBG_16_69_14	Deltaproteobacteria	Proteobacteria
500	880072	713603	266848	266848	255688	GCF_000195295.1	ASM19529v1	Desulfobacca acetoxidans DSM 11109 (d-proteobacteria)	60893	Desulfobacca acetoxidans	haploid	SAMN00713603	2011-04-07	Complete Genome	FALSE	US DOE Joint Genome Institute (JGI-PGF)	DSM 11109	Missing	NA	anaerobic granular sludge of a pilot-scale UASB reacter fed with acetate and an excess of sulfate	Biogas digester	free living	Cultured	Desulfobacca	free living	Desulfobacca acetoxidans (strain ATCC 700848 / DSM 11109 / ASRB2)	cellular organisms, Bacteria, Proteobacteria, delta/epsilon subdivisions, Deltaproteobacteria, Syntrophobacterales, Syntrophaceae, Desulfobacca, Desulfobacca acetoxidans, Desulfobacca acetoxidans (strain ATCC 700848 / DSM 11109 / ASRB2)	Deltaproteobacteria	Proteobacteria
501	706587	2232013	446498	446498	385588	GCF_000266945.1	ASM26694v1	Desulfomonile tiedjei DSM 6799 (d-proteobacteria)	2358	Desulfomonile tiedjei	haploid	SAMN02232013	2012-06-12	Complete Genome	FALSE	DOE Joint Genome Institute	DSM 6799	Missing	NA	sewage sludge	Biogas digester	free living	Cultured	Desulfomonile	free living	Desulfomonile tiedjei (strain ATCC 49306 / DSM 6799 / DCB-1)	cellular organisms, Bacteria, Proteobacteria, delta/epsilon subdivisions, Deltaproteobacteria, Syntrophobacterales, Syntrophaceae, Desulfomonile, Desulfomonile tiedjei, Desulfomonile tiedjei (strain ATCC 49306 / DSM 6799 / DCB-1)	Deltaproteobacteria	Proteobacteria
502	43775	4489760	879481	4893748	3698688	GCF_900109885.1	IMG-taxon 2634166346 annotated assembly	Syntrophus gentianae (d-proteobacteria)	43775	Syntrophus gentianae	haploid	SAMN04489760	2016-10-31	Scaffold	FALSE	DOE - JOINT GENOME INSTITUTE	DSM 8423	not collected	missing	gentian plants	Plant	plant associated	Cultured	Syntrophus	NA	Syntrophus gentianae	cellular organisms, Bacteria, Proteobacteria, delta/epsilon subdivisions, Deltaproteobacteria, Syntrophobacterales, Syntrophaceae, Syntrophus, Syntrophus gentianae	Deltaproteobacteria	Proteobacteria
503	1121391	2745206	909221	3840348	3776068	GCF_900129305.1	IMG-taxon 2582580750 annotated assembly	Desulfacinum infernum DSM 9756 (d-proteobacteria)	35837	Desulfacinum infernum	haploid	SAMN02745206	2016-12-03	Scaffold	FALSE	DOE - JOINT GENOME INSTITUTE	DSM 9756	not collected	NA	Oil field	Oil field	free living	Cultured	Desulfacinum	NA	Desulfacinum infernum DSM 9756	cellular organisms, Bacteria, Proteobacteria, delta/epsilon subdivisions, Deltaproteobacteria, Syntrophobacterales, Syntrophobacteraceae, Desulfacinum, Desulfacinum infernum, Desulfacinum infernum DSM 9756	Deltaproteobacteria	Proteobacteria
504	335543	2598285	36068	36068	15768	GCF_000014965.1	ASM1496v1	Syntrophobacter fumaroxidans MPOB (syntrophic propionate-oxidizing bacterium DSM 10017)	119484	Syntrophobacter fumaroxidans	haploid	SAMN02598285	2006-10-26	Complete Genome	FALSE	US DOE Joint Genome Institute	MPOB	NA	NA	sulfide spring	Sulfur rich site	free living	Cultured	Syntrophobacter	NA	Syntrophobacter fumaroxidans (strain DSM 10017 / MPOB)	cellular organisms, Bacteria, Proteobacteria, delta/epsilon subdivisions, Deltaproteobacteria, Syntrophobacterales, Syntrophobacteraceae, Syntrophobacter, Syntrophobacter fumaroxidans, Syntrophobacter fumaroxidans (strain DSM 10017 / MPOB)	Deltaproteobacteria	Proteobacteria
505	1156395	5251087	770591	3400448	3346148	GCF_001687335.1	ASM168733v1	Dissulfuribacter thermophilus (d-proteobacteria)	1156395	Dissulfuribacter thermophilus	haploid	SAMN05251087	2016-07-19	Contig	FALSE	Institute of Bioengineering, Research Center of Biotechnology of RAS	S69	missing	NA	deep-sea hydrothermal vent	geothermal site	free living	Cultured	Unclassified Deltaproteobacteria	NA	Dissulfuribacter thermophilus	cellular organisms, Bacteria, Proteobacteria, delta/epsilon subdivisions, Deltaproteobacteria, unclassified Deltaproteobacteria, Dissulfuribacter, Dissulfuribacter thermophilus	Deltaproteobacteria	Proteobacteria
506	572480	2598489	164578	164578	112878	GCF_000092245.1	ASM9224v1	Arcobacter nitrofigilis DSM 7299 (e-proteobacteria)	28199	Arcobacter nitrofigilis	haploid	SAMN02598489	2010-05-17	Complete Genome	FALSE	US DOE Joint Genome Institute (JGI-PGF)	DSM 7299	NA	NA	roots	Rhizosphere	plant associated	Cultured	Arcobacter	NA	Arcobacter nitrofigilis (strain ATCC 33309 / DSM 7299 / LMG 7604 / NCTC 12251 / CI) (Campylobacter nitrofigilis)	cellular organisms, Bacteria, Proteobacteria, delta/epsilon subdivisions, Epsilonproteobacteria, Campylobacterales, Campylobacteraceae, Arcobacter group, Arcobacter, Arcobacter nitrofigilis, Arcobacter nitrofigilis (strain ATCC 33309 / DSM 7299 / LMG 7604 / NCTC 12251 / CI) (Campylobacter nitrofigilis)	Epsilonproteobacteria	Proteobacteria
507	1872629	7982695	1514751	NA	5849068	GCA_002869565.1	ASM286956v1	Arcobacter sp. (e-proteobacteria)	1872629	Arcobacter sp.	haploid	SAMN07982695	2018-01-09	Scaffold	FALSE	University of California, Berkeley	NA	2015	NA	bioreactor metagenome	Biogas digester	not applicable	Metagenome	Arcobacter	NA	Arcobacter sp.	cellular organisms, Bacteria, Proteobacteria, delta/epsilon subdivisions, Epsilonproteobacteria, Campylobacterales, Campylobacteraceae, Arcobacter group, Arcobacter, unclassified Arcobacter, Arcobacter sp.	Epsilonproteobacteria	Proteobacteria
508	760154	2232056	385868	385868	383508	GCF_000265295.1	ASM26529v1	Sulfurospirillum barnesii SES-3 (e-proteobacteria)	44674	Sulfurospirillum barnesii	haploid	SAMN02232056	2012-06-07	Complete Genome	FALSE	DOE Joint Genome Institute	SES-3	Missing	NA	selenate-contaminated freshwater marsh sediment	wetland	free living	Cultured	Sulfurospirillum	free living	Sulfurospirillum barnesii (strain ATCC 700032 / DSM 10660 / SES-3)	cellular organisms, Bacteria, Proteobacteria, delta/epsilon subdivisions, Epsilonproteobacteria, Campylobacterales, Campylobacteraceae, Sulfurospirillum, Sulfurospirillum barnesii, Sulfurospirillum barnesii (strain ATCC 700032 / DSM 10660 / SES-3)	Epsilonproteobacteria	Proteobacteria
509	220622	7609062	1201321	5030068	5024528	GCF_002309535.1	ASM230953v1	Sulfurospirillum sp. JPD-1 (e-proteobacteria)	220622	Sulfurospirillum sp. JPD-1	haploid	SAMN07609062	2017-09-18	Complete Genome	FALSE	Friedrich Schiller University Jena	JPD-1	2000	n.a.	aquifer contaminated with chlorinated ethenes	Ground water	free living	Cultured	Sulfurospirillum	NA	Sulfurospirillum sp. JPD-1	cellular organisms, Bacteria, Proteobacteria, delta/epsilon subdivisions, Epsilonproteobacteria, Campylobacterales, Campylobacteraceae, Sulfurospirillum, unclassified Sulfurospirillum, Sulfurospirillum sp. JPD-1	Epsilonproteobacteria	Proteobacteria
510	1986224	6885934	1115471	4544628	4540408	GCF_002162315.1	ASM216231v1	Sulfurospirillum sp. SL2-1 (e-proteobacteria)	1986224	Sulfurospirillum sp. SL2-1	haploid	SAMN06885934	2017-05-31	Complete Genome	FALSE	Friedrich Schiller University Jena	SL2-1	2000	n.a.	Tetrachloroethene-amended culture inoculated with sludge from a bioreactor treating chlorinated compound-contaminated water	Biogas digester	free living	Cultured	Sulfurospirillum	NA	Sulfurospirillum sp. SL2-1	cellular organisms, Bacteria, Proteobacteria, delta/epsilon subdivisions, Epsilonproteobacteria, Campylobacterales, Campylobacteraceae, Sulfurospirillum, unclassified Sulfurospirillum, Sulfurospirillum sp. SL2-1	Epsilonproteobacteria	Proteobacteria
511	2015904	7280040	1424701	NA	5603428	GCA_002742785.1	UBA11407	Sulfurospirillum sp. UBA11407 (e-proteobacteria)	2015904	Sulfurospirillum sp. UBA11407	haploid	SAMN07280040	2017-11-03	Scaffold	FALSE	University of Queensland	NA	2016-08-17	NA	waste water metagenome	Biogas digester	not applicable	Metagenome	Sulfurospirillum	NA	Sulfurospirillum sp. UBA11407	cellular organisms, Bacteria, Proteobacteria, delta/epsilon subdivisions, Epsilonproteobacteria, Campylobacterales, Campylobacteraceae, Sulfurospirillum, unclassified Sulfurospirillum, Sulfurospirillum sp. UBA11407	Epsilonproteobacteria	Proteobacteria
512	1249480	1162293	578268	578268	454498	GCF_000310245.1	ASM31024v1	Candidatus Sulfuricurvum sp. RIFRC-1 (e-proteobacteria)	1249480	Candidatus Sulfuricurvum sp. RIFRC-1	haploid	SAMN01162293	2012-11-07	Chromosome	TRUE	Argonne National Laboratory	NA	NA	NA	sewage water	Biogas digester	free living	Metagenome	Sulfuricurvum	NA	Candidatus Sulfuricurvum sp. RIFRC-1	cellular organisms, Bacteria, Proteobacteria, delta/epsilon subdivisions, Epsilonproteobacteria, Campylobacterales, Helicobacteraceae, Sulfuricurvum, Candidatus Sulfuricurvum sp. RIFRC-1	Epsilonproteobacteria	Proteobacteria
513	709032	713566	275688	275688	236518	GCF_000183725.1	ASM18372v1	Sulfuricurvum kujiense DSM 16994 (e-proteobacteria)	148813	Sulfuricurvum kujiense	haploid	SAMN00713566	2010-12-02	Complete Genome	FALSE	US DOE Joint Genome Institute (JGI-PGF)	DSM 16994	Missing	NA	drain water from underground crude oil storage cavity	subsurface	free living	Cultured	Sulfuricurvum	free living	Sulfuricurvum kujiense (strain ATCC BAA-921 / DSM 16994 / JCM 11577 / YK-1)	cellular organisms, Bacteria, Proteobacteria, delta/epsilon subdivisions, Epsilonproteobacteria, Campylobacterales, Helicobacteraceae, Sulfuricurvum, Sulfuricurvum kujiense, Sulfuricurvum kujiense (strain ATCC BAA-921 / DSM 16994 / JCM 11577 / YK-1)	Epsilonproteobacteria	Proteobacteria
514	1539066	3002796	248841	1508648	1506948	GCF_000830255.1	ASM83025v1	Sulfuricurvum sp. PC08-66 (e-proteobacteria)	1539066	Sulfuricurvum sp. PC08-66	haploid	SAMN03002796	2015-01-29	Scaffold	FALSE	Penn State	NA	2008-06-24	cave stream	biofilm metagenome	Fresh water	not applicable	Metagenome	Sulfuricurvum	Not applicable	Sulfuricurvum sp. PC08-66	cellular organisms, Bacteria, Proteobacteria, delta/epsilon subdivisions, Epsilonproteobacteria, Campylobacterales, Helicobacteraceae, Sulfuricurvum, unclassified Sulfuricurvum, Sulfuricurvum sp. PC08-66	Epsilonproteobacteria	Proteobacteria
515	2027917	7462395	1369241	NA	5484368	GCA_002633015.1	ASM263301v1	Sulfuricurvum sp. PD_MW2 (e-proteobacteria)	2027917	Sulfuricurvum sp. PD_MW2	haploid	SAMN07462395	2017-10-23	Contig	FALSE	National Energy Technology Laboratory	NA	2020-01-11	NA	aquifer metagenome	Ground water	not applicable	Metagenome	Sulfuricurvum	NA	Sulfuricurvum sp. PD_MW2	cellular organisms, Bacteria, Proteobacteria, delta/epsilon subdivisions, Epsilonproteobacteria, Campylobacterales, Helicobacteraceae, Sulfuricurvum, unclassified Sulfuricurvum, Sulfuricurvum sp. PD_MW2	Epsilonproteobacteria	Proteobacteria
516	1802249	4314705	848281	NA	3587508	GCA_001830745.1	ASM183074v1	Sulfuricurvum sp. RIFOXYD2_FULL_44_160 (e-proteobacteria)	1802249	Sulfuricurvum sp. RIFOXYD2_FULL_44_160	haploid	SAMN04314705	2016-10-21	Scaffold	FALSE	Banfield Lab, University of California, Berkeley	NA	2012-12-12	NA	subsurface metagenome	subsurface	not applicable	Metagenome	Sulfuricurvum	NA	Sulfuricurvum sp. RIFOXYD2_FULL_44_160	cellular organisms, Bacteria, Proteobacteria, delta/epsilon subdivisions, Epsilonproteobacteria, Campylobacterales, Helicobacteraceae, Sulfuricurvum, unclassified Sulfuricurvum, Sulfuricurvum sp. RIFOXYD2_FULL_44_160	Epsilonproteobacteria	Proteobacteria
517	1975545	6659181	1443991	NA	5661538	GCA_002780815.1	ASM278081v1	Sulfurimonas sp. CG02_land_8_20_14_3_00_36_67 (e-proteobacteria)	1975545	Sulfurimonas sp. CG02_land_8_20_14_3_00_36_67	haploid	SAMN06659181	2017-11-16	Scaffold	FALSE	None	missing	2014-08-20	subsurface	groundwater metagenome	Ground water	not applicable	Metagenome	Sulfurimonas	NA	Sulfurimonas sp. CG02_land_8_20_14_3_00_36_67	cellular organisms, Bacteria, Proteobacteria, delta/epsilon subdivisions, Epsilonproteobacteria, Campylobacterales, Helicobacteraceae, Sulfurimonas, unclassified Sulfurimonas, Sulfurimonas sp. CG02_land_8_20_14_3_00_36_67	Epsilonproteobacteria	Proteobacteria
518	1802261	4314651	848301	NA	3587548	GCA_001830805.1	ASM183080v1	Sulfurimonas sp. RIFOXYD2_FULL_34_21 (e-proteobacteria)	1802261	Sulfurimonas sp. RIFOXYD2_FULL_34_21	haploid	SAMN04314651	2016-10-21	Scaffold	FALSE	Banfield Lab, University of California, Berkeley	NA	2012-12-12	NA	subsurface metagenome	subsurface	not applicable	Metagenome	Sulfurimonas	NA	Sulfurimonas sp. RIFOXYD2_FULL_34_21	cellular organisms, Bacteria, Proteobacteria, delta/epsilon subdivisions, Epsilonproteobacteria, Campylobacterales, Helicobacteraceae, Sulfurimonas, unclassified Sulfurimonas, Sulfurimonas sp. RIFOXYD2_FULL_34_21	Epsilonproteobacteria	Proteobacteria
519	1805214	4328237	885761	NA	3715698	GCA_001871315.1	ASM187131v1	Helicobacteraceae bacterium CG1_02_36_14 (e-proteobacteria)	1805214	Helicobacteraceae bacterium CG1_02_36_14	haploid	SAMN04328237	2016-11-09	Scaffold	FALSE	Banfield Lab, University of California, Berkeley	NA	2009-11-08	NA	groundwater metagenome	Ground water	not applicable	Metagenome	Unclassified Epsilonproteobacteria	NA	Helicobacteraceae bacterium CG1_02_36_14	cellular organisms, Bacteria, Proteobacteria, delta/epsilon subdivisions, Epsilonproteobacteria, Campylobacterales, Helicobacteraceae, unclassified Helicobacteraceae, Helicobacteraceae bacterium CG1_02_36_14	Epsilonproteobacteria	Proteobacteria
520	273121	3215779	264598	264598	256958	GCF_000196135.1	ASM19613v1	Wolinella succinogenes DSM 1740 (e-proteobacteria)	844	Wolinella succinogenes	haploid	SAMEA3138333	2003-09-08	Complete Genome	FALSE	Max-Plank-Institute	DSMZ 1740	NA	NA	Humans with periodontal disease	Vertebrates	pathogenic	Cultured	Wolinella	NA	Wolinella succinogenes (strain ATCC 29543 / DSM 1740 / LMG 7466 / NCTC 11488 / FDC 602W) (Vibrio succinogenes)	cellular organisms, Bacteria, Proteobacteria, delta/epsilon subdivisions, Epsilonproteobacteria, Campylobacterales, Helicobacteraceae, Wolinella, Wolinella succinogenes, Wolinella succinogenes (strain ATCC 29543 / DSM 1740 / LMG 7466 / NCTC 11488 / FDC 602W) (Vibrio succinogenes)	Epsilonproteobacteria	Proteobacteria
521	163359	5526184	781491	3385048	3383958	GCF_001705075.1	ASM170507v1	Acidiferrobacter thiooxydans (g-proteobacteria)	163359	Acidiferrobacter thiooxydans	haploid	SAMN05526184	2016-08-15	Contig	FALSE	Central South University	ZJ	2015-05-01	Acidophiles	Acid mine drainage	subsurface	free living	Cultured	Acidiferrobacter	NA	Acidiferrobacter thiooxydans	cellular organisms, Bacteria, Proteobacteria, Gammaproteobacteria, Acidiferrobacterales, Acidiferrobacteraceae, Acidiferrobacter, Acidiferrobacter thiooxydans	Gammaproteobacteria	Proteobacteria
522	595494	2598508	43868	43868	23868	GCF_000023065.1	ASM2306v1	Tolumonas auensis DSM 9187 (g-proteobacteria)	43948	Tolumonas auensis	haploid	SAMN02598508	2009-05-13	Complete Genome	FALSE	US DOE Joint Genome Institute (JGI-PGF)	DSM 9187	NA	NA	sediment of freshwater lake	Fresh water sediment	free living	Cultured	Tolumonas	NA	Tolumonas auensis (strain DSM 9187 / TA4)	cellular organisms, Bacteria, Proteobacteria, Gammaproteobacteria, Aeromonadales, Aeromonadaceae, Tolumonas, Tolumonas auensis, Tolumonas auensis (strain DSM 9187 / TA4)	Gammaproteobacteria	Proteobacteria
523	1331007	4091622	709678	709678	709658	GCF_000414175.1	ASM41417v1	Agarivorans albus MKT 106 (g-proteobacteria)	182262	Agarivorans albus	haploid	SAMD00036740	2013-06-12	Contig	FALSE	National Research Institute of Fisheries Science, Fisheries Research Agency	NA	NA	NA	Marine animals	Marine water	free living	Cultured	Agarivorans	NA	Agarivorans albus MKT 106	cellular organisms, Bacteria, Proteobacteria, Gammaproteobacteria, Alteromonadales, Alteromonadaceae, Agarivorans, Agarivorans albus, Agarivorans albus MKT 106	Gammaproteobacteria	Proteobacteria
524	1396858	2345631	67861	1440438	817548	GCF_000475255.1	De Novo assembly	Marinobacter sp. ES-1 (g-proteobacteria)	1396858	Marinobacter sp. ES-1	haploid	SAMN02345631	2013-10-21	Contig	FALSE	University of Illinois at Chicago	ES-1	NA	NA	Marine	Marine water	free living	Cultured	Marinobacter	NA	Marinobacter sp. ES-1	cellular organisms, Bacteria, Proteobacteria, Gammaproteobacteria, Alteromonadales, Alteromonadaceae, Marinobacter, unclassified Marinobacter, Marinobacter sp. ES-1	Gammaproteobacteria	Proteobacteria
525	1304903	2745866	1076751	4403618	4390228	GCF_900177435.1	IMG-taxon 2528768159 annotated assembly	Alteromonadaceae bacterium Bs31 (g-proteobacteria)	1304903	Alteromonadaceae bacterium Bs31	haploid	SAMN02745866	2017-04-19	Scaffold	FALSE	DOE - JOINT GENOME INSTITUTE	Bs31	not collected	NA	Marine microbial communities from multiple species of wood-boring bivalves (shipworm isolates)	Invertebrates	symbiotic	Cultured	Unclassified Gammaproteobacteria	NA	Alteromonadaceae bacterium Bs31	cellular organisms, Bacteria, Proteobacteria, Gammaproteobacteria, Alteromonadales, Alteromonadaceae, unclassified Alteromonadaceae, Alteromonadaceae bacterium Bs31	Gammaproteobacteria	Proteobacteria
526	1515746	2887322	210271	1446338	1201788	GCF_000753795.1	ASM75379v1	Shewanella mangrovi (g-proteobacteria)	1515746	Shewanella mangrovi	haploid	SAMN02887322	2014-09-10	Contig	FALSE	85303	YQH10	2013-08-16	NA	mangrove sediment	wetland	free living	Cultured	Shewanella	NA	Shewanella mangrovi	cellular organisms, Bacteria, Proteobacteria, Gammaproteobacteria, Alteromonadales, Shewanellaceae, Shewanella, Shewanella mangrovi	Gammaproteobacteria	Proteobacteria
527	377629	2603454	43828	43828	23828	GCF_000023025.1	ASM2302v1	Teredinibacter turnerae T7901 (g-proteobacteria)	2426	Teredinibacter turnerae	haploid	SAMN02603454	2009-06-15	Complete Genome	FALSE	J. Craig Venter Institute	T7901	NA	NA	Lyrodus pedicellatus . Laboratory culture, original specimens from Long Beach	Invertebrates	symbiotic	Cultured	Teredinibacter	NA	Teredinibacter turnerae (strain ATCC 39867 / T7901)	cellular organisms, Bacteria, Proteobacteria, Gammaproteobacteria, Cellvibrionales, Cellvibrionaceae, Teredinibacter, Teredinibacter turnerae, Teredinibacter turnerae (strain ATCC 39867 / T7901)	Gammaproteobacteria	Proteobacteria
528	572477	2598487	109148	109148	26288	GCF_000025485.1	ASM2548v1	Allochromatium vinosum DSM 180 (g-proteobacteria)	1049	Allochromatium vinosum	haploid	SAMN02598487	2010-02-16	Complete Genome	FALSE	US DOE Joint Genome Institute (JGI-PGF)	DSM 180	NA	NA	mesophilic bacterium that was isolated from ditch water	Fresh water sediment	free living	Cultured	Allochromatium	NA	Allochromatium vinosum (strain ATCC 17899 / DSM 180 / NBRC 103801 / NCIMB 10441 / D) (Chromatium vinosum)	cellular organisms, Bacteria, Proteobacteria, Gammaproteobacteria, Chromatiales, Chromatiaceae, Allochromatium, Allochromatium vinosum (Chromatium vinosum), Allochromatium vinosum (strain ATCC 17899 / DSM 180 / NBRC 103801 / NCIMB 10441 / D) (Chromatium vinosum)	Gammaproteobacteria	Proteobacteria
529	61595	5421644	869071	4878508	3643498	GCF_900107145.1	IMG-taxon 2675903030 annotated assembly	Allochromatium warmingii (g-proteobacteria)	61595	Allochromatium warmingii	haploid	SAMN05421644	2016-10-22	Scaffold	FALSE	DOE - JOINT GENOME INSTITUTE	DSM 173	missing	NA	before 06.10.1993	Fresh water	free living	Cultured	Allochromatium	NA	Allochromatium warmingii (Chromatium warmingii)	cellular organisms, Bacteria, Proteobacteria, Gammaproteobacteria, Chromatiales, Chromatiaceae, Allochromatium, Allochromatium warmingii (Chromatium warmingii)	Gammaproteobacteria	Proteobacteria
530	1249627	2951921	125471	1640838	959588	GCF_000585215.1	Thiorhodococcus sp.	Imhoffiella purpurea (g-proteobacteria)	1249627	Imhoffiella purpurea	haploid	SAMN02951921	2014-03-04	Contig	FALSE	Institute of Microbial Technology	AK35	NA	NA	coastal surface water	Marine water	free living	Cultured	Imhoffiella	NA	Imhoffiella purpurea	cellular organisms, Bacteria, Proteobacteria, Gammaproteobacteria, Chromatiales, Chromatiaceae, Imhoffiella, Imhoffiella purpurea	Gammaproteobacteria	Proteobacteria
531	765910	2256540	91391	1640878	890448	GCF_000224005.2	ASM22400v3	Marichromatium purpuratum 984 (g-proteobacteria)	37487	Marichromatium purpuratum	haploid	SAMN02256540	2014-01-03	Complete Genome	FALSE	DOE Joint Genome Institute	984	1980	NA	marine sponge	Invertebrates	sponge associated	Cultured	Marichromatium	NA	Marichromatium purpuratum 984	cellular organisms, Bacteria, Proteobacteria, Gammaproteobacteria, Chromatiales, Chromatiaceae, Marichromatium, Marichromatium purpuratum (Chromatium purpuratum), Marichromatium purpuratum 984	Gammaproteobacteria	Proteobacteria
532	768671	2261407	301458	301458	301438	GCF_000223985.1	ASM22398v1	Thiocapsa marina 5811 (g-proteobacteria)	244573	Thiocapsa marina	haploid	SAMN02261407	2011-08-18	Contig	FALSE	JGI	5811	Missing	NA	brackish coastal and marine environments	Marine water	free living	Cultured	Thiocapsa	NA	Thiocapsa marina 5811	cellular organisms, Bacteria, Proteobacteria, Gammaproteobacteria, Chromatiales, Chromatiaceae, Thiocapsa, Thiocapsa marina, Thiocapsa marina 5811	Gammaproteobacteria	Proteobacteria
533	1058	5421783	867501	4889268	3640358	GCF_900106925.1	IMG-taxon 2684622843 annotated assembly	Thiocapsa roseopersicina (g-proteobacteria)	1058	Thiocapsa roseopersicina	haploid	SAMN05421783	2016-10-22	Contig	FALSE	DOE - JOINT GENOME INSTITUTE	DSM 217	missing	NA	lagoons receiving sewage or wastewater rich in organic matter.	fresh water rich in organic content	free living	Cultured	Thiocapsa	NA	Thiocapsa roseopersicina	cellular organisms, Bacteria, Proteobacteria, Gammaproteobacteria, Chromatiales, Chromatiaceae, Thiocapsa, Thiocapsa roseopersicina	Gammaproteobacteria	Proteobacteria
534	610332	4379858	611361	4890108	2769458	GCF_001499735.1	Thiocapsa sp. KS1	Thiocapsa sp. KS1 (g-proteobacteria)	610332	Thiocapsa sp. KS1	haploid	SAMEA3375904	2016-01-05	Scaffold	FALSE	Univie	KS1	NA	NA	municipal wastewater treatment plant Konstanz	fresh water rich in organic content	free living	Cultured	Thiocapsa	NA	Thiocapsa sp. KS1	cellular organisms, Bacteria, Proteobacteria, Gammaproteobacteria, Chromatiales, Chromatiaceae, Thiocapsa, unclassified Thiocapsa, Thiocapsa sp. KS1	Gammaproteobacteria	Proteobacteria
535	765911	2232062	446758	446758	386468	GCF_000227745.2	ASM22774v3	Thiocystis violascens DSM 198 (g-proteobacteria)	73141	Thiocystis violascens	haploid	SAMN02232062	2012-06-08	Complete Genome	FALSE	DOE Joint Genome Institute	DSM 198	1998	NA	brackish pond	soda lake	free living	Cultured	Thiocystis	NA	Thiocystis violascens (strain ATCC 17096 / DSM 198 / 6111) (Chromatium violascens)	cellular organisms, Bacteria, Proteobacteria, Gammaproteobacteria, Chromatiales, Chromatiaceae, Thiocystis, Thiocystis violascens, Thiocystis violascens (strain ATCC 17096 / DSM 198 / 6111) (Chromatium violascens)	Gammaproteobacteria	Proteobacteria
536	1166950	4631812	1460781	5735198	5715848	GCF_002813775.1	ASM281377v1	Candidatus Thiodictyon syntrophicum (g-proteobacteria)	1166950	Candidatus Thiodictyon syntrophicum	haploid	SAMN04631812	2017-12-07	Complete Genome	FALSE	University of Geneva	Cad16T	2001-08-28	meromictic lake	meromictic lake	Fresh water	Coculture	Cultured	Thiodictyon	NA	Candidatus Thiodictyon syntrophicum	cellular organisms, Bacteria, Proteobacteria, Gammaproteobacteria, Chromatiales, Chromatiaceae, Thiodictyon, Candidatus Thiodictyon syntrophicum	Gammaproteobacteria	Proteobacteria
537	765912	2232063	515538	515538	515058	GCF_000327045.1	ASM32704v1	Thioflavicoccus mobilis 8321 (g-proteobacteria)	80679	Thioflavicoccus mobilis	haploid	SAMN02232063	2012-12-20	Complete Genome	FALSE	DOE Joint Genome Institute	8321	Missing	NA	flat, laminated microbial mat in a salt marsh	Marsh sediment	microbial mat	Cultured	Thioflavicoccus	NA	Thioflavicoccus mobilis 8321	cellular organisms, Bacteria, Proteobacteria, Gammaproteobacteria, Chromatiales, Chromatiaceae, Thioflavicoccus, Thioflavicoccus mobilis, Thioflavicoccus mobilis 8321	Gammaproteobacteria	Proteobacteria
538	765913	2256531	303098	303098	303078	GCF_000224065.1	ASM22406v1	Thiorhodococcus drewsii AZ1 (g-proteobacteria)	210408	Thiorhodococcus drewsii	haploid	SAMN02256531	2011-08-19	Contig	FALSE	DOE Joint Genome Institute	AZ1	Missing	NA	marine microbial mat sampled in Great Sippewissett Salt Marsh at the Atlantic coast (Woods Hole, Mass., USA).	Marine water	microbial mat	Cultured	Thiorhodococcus	NA	Thiorhodococcus drewsii AZ1	cellular organisms, Bacteria, Proteobacteria, Gammaproteobacteria, Chromatiales, Chromatiaceae, Thiorhodococcus, Thiorhodococcus drewsii, Thiorhodococcus drewsii AZ1	Gammaproteobacteria	Proteobacteria
539	631362	2261404	395778	395778	395758	GCF_000228725.2	ASM22872v3	Thiorhodovibrio sp. 970 (g-proteobacteria)	631362	Thiorhodovibrio sp. 970	haploid	SAMN02261404	2012-03-23	Scaffold	FALSE	JGI	970	before 1992	NA	marine microbial mat from the North Sea island of Mellum	Marine water	microbial mat	Cultured	Thiorhodovibrio	Phototrophic, freeliving	Thiorhodovibrio sp. 970	cellular organisms, Bacteria, Proteobacteria, Gammaproteobacteria, Chromatiales, Chromatiaceae, Thiorhodovibrio, unclassified Thiorhodovibrio, Thiorhodovibrio sp. 970	Gammaproteobacteria	Proteobacteria
540	160660	2990926	762811	3322128	3321678	GCF_000754095.2	ASM75409v2	Acidihalobacter prosperus (g-proteobacteria)	160660	Acidihalobacter prosperus	haploid	SAMN02990926	2016-06-22	Contig	FALSE	Fundacion Ciencia & Vida	DSM 5130	1989	NA	shallow geothermally heated seafloor	geothermal site	free living	Cultured	Acidihalobacter	NA	Acidihalobacter prosperus	cellular organisms, Bacteria, Proteobacteria, Gammaproteobacteria, Chromatiales, Ectothiorhodospiraceae (purple sulfur bacteria), Acidihalobacter, Acidihalobacter prosperus	Gammaproteobacteria	Proteobacteria
541	867345	5421693	878921	4871528	3697548	GCF_900110965.1	IMG-taxon 2675903141 annotated assembly	Ectothiorhodospira magna (g-proteobacteria)	867345	Ectothiorhodospira magna	haploid	SAMN05421693	2016-10-31	Scaffold	FALSE	DOE - JOINT GENOME INSTITUTE	B7-7	missing	NA	chemocline water of meromictic soda lake	soda lake	free living	Cultured	Ectothiorhodospira	NA	Ectothiorhodospira magna	cellular organisms, Bacteria, Proteobacteria, Gammaproteobacteria, Chromatiales, Ectothiorhodospiraceae (purple sulfur bacteria), Ectothiorhodospira, Ectothiorhodospira magna	Gammaproteobacteria	Proteobacteria
542	1396821	5444515	876871	4871928	3693448	GCF_900109495.1	IMG-taxon 2675903016 annotated assembly	Ectothiorhodospira marina (g-proteobacteria)	1396821	Ectothiorhodospira marina	haploid	SAMN05444515	2016-10-31	Contig	FALSE	DOE - JOINT GENOME INSTITUTE	DSM 241	missing	NA	Marine	Marine water	free living	Cultured	Ectothiorhodospira	NA	Ectothiorhodospira marina	cellular organisms, Bacteria, Proteobacteria, Gammaproteobacteria, Chromatiales, Ectothiorhodospiraceae (purple sulfur bacteria), Ectothiorhodospira, Ectothiorhodospira marina	Gammaproteobacteria	Proteobacteria
543	195064	5421721	883761	4873668	3707268	GCF_900114895.1	IMG-taxon 2671180234 annotated assembly	Ectothiorhodospira mobilis (g-proteobacteria)	195064	Ectothiorhodospira mobilis	haploid	SAMN05421721	2016-11-02	Contig	FALSE	DOE - JOINT GENOME INSTITUTE	DSM 4180	missing	NA	salt flat	wetland	free living	Cultured	Ectothiorhodospira	NA	Ectothiorhodospira mobilis	cellular organisms, Bacteria, Proteobacteria, Gammaproteobacteria, Chromatiales, Ectothiorhodospiraceae (purple sulfur bacteria), Ectothiorhodospira, Ectothiorhodospira mobilis	Gammaproteobacteria	Proteobacteria
544	1442136	3795182	731571	3212568	3211178	GCF_001632845.1	ASM163284v1	Ectothiorhodospira sp. BSL-9 (g-proteobacteria)	1442136	Ectothiorhodospira sp. BSL-9	haploid	SAMN03795182	2016-04-27	Complete Genome	FALSE	University of California Santa Cruz	BSL-9	2011-09-11	Hypersaline alkaline lake	Big Soda Lake, Nevada	soda lake	free living	Cultured	Ectothiorhodospira	NA	Ectothiorhodospira sp. BSL-9	cellular organisms, Bacteria, Proteobacteria, Gammaproteobacteria, Chromatiales, Ectothiorhodospiraceae (purple sulfur bacteria), Ectothiorhodospira, Ectothiorhodospira sp. BSL-9	Gammaproteobacteria	Proteobacteria
545	1052	4494537	1729931	6579848	6570098	GCF_002356555.2	HH1059_assembly_1.0	Halorhodospira halochloris (g-proteobacteria)	1052	Halorhodospira halochloris	haploid	SAMD00046889	2018-05-22	Complete Genome	FALSE	Environment and Life Sciences, Toyohashi University of Technology	DSM 1059	1977	mud	mud	Terrestrial soil	free living	Cultured	Halorhodospira	NA	Halorhodospira halochloris (Ectothiorhodospira halochloris)	cellular organisms, Bacteria, Proteobacteria, Gammaproteobacteria, Chromatiales, Ectothiorhodospiraceae (purple sulfur bacteria), Halorhodospira, Halorhodospira halochloris (Ectothiorhodospira halochloris)	Gammaproteobacteria	Proteobacteria
546	349124	623046	36688	36688	16388	GCF_000015585.1	ASM1558v1	Halorhodospira halophila SL1 (g-proteobacteria)	1053	Halorhodospira halophila	haploid	SAMN00623046	2007-01-10	Complete Genome	FALSE	DOE Joint Genome Institute	SL1	NA	NA	Non-marine Saline and alkaline	soda lake	free living	Cultured	Halorhodospira	NA	Halorhodospira halophila (strain DSM 244 / SL1) (Ectothiorhodospira halophila (strain DSM 244 / SL1))	cellular organisms, Bacteria, Proteobacteria, Gammaproteobacteria, Chromatiales, Ectothiorhodospiraceae (purple sulfur bacteria), Halorhodospira, Halorhodospira halophila (Ectothiorhodospira halophila), Halorhodospira halophila (strain DSM 244 / SL1) (Ectothiorhodospira halophila (strain DSM 244 / SL1))	Gammaproteobacteria	Proteobacteria
547	765914	2441807	310108	310108	310088	GCF_000227725.1	ASM22772v1	Thiorhodospira sibirica ATCC 700588 (g-proteobacteria)	154347	Thiorhodospira sibirica	haploid	SAMN02441807	2011-10-06	Contig	FALSE	DOE Joint Genome Institute	ATCC 700588	1996	NA	Lake Malyi Kasytui, a shallow soda reservoir	soda lake	free living	Cultured	Thiorhodospira	NA	Thiorhodospira sibirica ATCC 700588	cellular organisms, Bacteria, Proteobacteria, Gammaproteobacteria, Chromatiales, Ectothiorhodospiraceae (purple sulfur bacteria), Thiorhodospira, Thiorhodospira sibirica, Thiorhodospira sibirica ATCC 700588	Gammaproteobacteria	Proteobacteria
548	559104	7212159	1181471	4964218	4961368	GCF_002270295.1	ASM227029v1	Enterobacter sp. 10-1 (enterobacteria)	559104	Enterobacter sp. 10-1	haploid	SAMN07212159	2017-08-25	Scaffold	FALSE	Agricultural culture collection of china (ACCC)	2020-10-01	2015-10-01	insect gut	intestine	Invertebrates	symbiotic	Cultured	Enterobacter	insect gut, longicorn	Enterobacter sp. 10-1	cellular organisms, Bacteria, Proteobacteria, Gammaproteobacteria, Enterobacterales, Enterobacteriaceae, Enterobacter, unclassified Enterobacter, Enterobacter sp. 10-1	Gammaproteobacteria	Proteobacteria
549	1166130	2603907	706558	706558	704758	GCF_000410515.1	ASM41051v1	Enterobacter sp. R4-368 (enterobacteria)	1166130	Enterobacter sp. R4-368	haploid	SAMN02603907	2013-06-11	Complete Genome	FALSE	Temasek Lifesciences Laboratory	R4-368	NA	NA	Jatropha surface sterilized roots nodules	Nodules	symbiotic	Cultured	Enterobacter	Symbiotic	Enterobacter sp. R4-368	cellular organisms, Bacteria, Proteobacteria, Gammaproteobacteria, Enterobacterales, Enterobacteriaceae, Enterobacter, unclassified Enterobacter, Enterobacter sp. R4-368	Gammaproteobacteria	Proteobacteria
550	2058152	7634443	1329701	5414068	5353828	GCF_900200035.1	ASM90020003v1	Klebsiella grimontii (enterobacteria)	2058152	Klebsiella grimontii	haploid	SAMEA104188450	2017-09-12	Contig	FALSE	INSTITUT PASTEUR	06D021	1997	NA	Lille	Vertebrates	pathogenic	Cultured	Klebsiella	NA	Klebsiella grimontii	cellular organisms, Bacteria, Proteobacteria, Gammaproteobacteria, Enterobacterales, Enterobacteriaceae, Klebsiella, Klebsiella grimontii	Gammaproteobacteria	Proteobacteria
551	1134687	12289379	4837951	14457918	14357388	GCF_008931605.1	ASM893160v1	Klebsiella michiganensis (enterobacteria)	1134687	Klebsiella michiganensis	haploid	SAMN12289379	2019-10-09	Complete Genome	FALSE	University of Oxford	C52	2014-06-01	NA	clinical sample	Vertebrates	commensal	Cultured	Klebsiella	Homo sapiens	Klebsiella michiganensis	cellular organisms, Bacteria, Proteobacteria, Gammaproteobacteria, Enterobacterales, Enterobacteriaceae, Klebsiella, Klebsiella michiganensis	Gammaproteobacteria	Proteobacteria
552	1006551	2603580	355328	355328	323048	GCF_000240325.1	ASM24032v1	Klebsiella michiganensis KCTC 1686 (enterobacteria)	1134687	Klebsiella michiganensis	haploid	SAMN02603580	2011-12-29	Complete Genome	FALSE	Macrogen Inc.	KCTC 1686	NA	NA	human waste	Vertebrates	commensal	Cultured	Klebsiella	NA	Klebsiella oxytoca (strain ATCC 8724 / DSM 4798 / JCM 20051 / NBRC 3318 / NRRL B-199 / KCTC 1686)	cellular organisms, Bacteria, Proteobacteria, Gammaproteobacteria, Enterobacterales, Enterobacteriaceae, Klebsiella, Klebsiella michiganensis, Klebsiella oxytoca (strain ATCC 8724 / DSM 4798 / JCM 20051 / NBRC 3318 / NRRL B-199 / KCTC 1686)	Gammaproteobacteria	Proteobacteria
553	571	4287054	1547531	5976798	5959778	GCF_002906395.1	ASM290639v1	Klebsiella oxytoca (enterobacteria)	571	Klebsiella oxytoca	haploid	SAMN04287054	2018-01-30	Complete Genome	FALSE	NIH	KONIH4	2015	waste water	waste water	Biogas digester	free living	Cultured	Klebsiella	NA	Klebsiella oxytoca	cellular organisms, Bacteria, Proteobacteria, Gammaproteobacteria, Enterobacterales, Enterobacteriaceae, Klebsiella, Klebsiella oxytoca	Gammaproteobacteria	Proteobacteria
554	1463165	8388679	4779441	14261138	14216508	GCF_008807175.1	ASM880717v1	Klebsiella quasipneumoniae (enterobacteria)	1463165	Klebsiella quasipneumoniae	haploid	SAMN08388679	2019-10-03	Complete Genome	FALSE	Beijing Institute of Genomics,Chinese Academy of Sciences	A708	2014	NA	blood	Vertebrates	commensal	Cultured	Klebsiella	Homo sapiens	Klebsiella quasipneumoniae	cellular organisms, Bacteria, Proteobacteria, Gammaproteobacteria, Enterobacterales, Enterobacteriaceae, Klebsiella, Klebsiella quasipneumoniae	Gammaproteobacteria	Proteobacteria
555	2026240	6438648	1180061	4963278	4956798	GCF_002269255.1	ASM226925v1	Klebsiella quasivariicola (enterobacteria)	2026240	Klebsiella quasivariicola	haploid	SAMN06438648	2017-08-24	Complete Genome	FALSE	Houston Methodist Hospital	KPN1705	2014-08-26	NA	wound	Vertebrates	pathogenic	Cultured	Klebsiella	Homo sapiens	Klebsiella quasivariicola	cellular organisms, Bacteria, Proteobacteria, Gammaproteobacteria, Enterobacterales, Enterobacteriaceae, Klebsiella, Klebsiella quasivariicola	Gammaproteobacteria	Proteobacteria
556	244366	3896994	3131691	NA	10551918	GCA_901421915.1	38344_C01	Klebsiella variicola (enterobacteria)	244366	Klebsiella variicola	haploid	SAMEA3368258	2019-05-09	Complete Genome	FALSE	SC	NCTC9178	NA	NA	sputum	Vertebrates	pathogenic	Cultured	Klebsiella	NA	Klebsiella variicola	cellular organisms, Bacteria, Proteobacteria, Gammaproteobacteria, Enterobacterales, Enterobacteriaceae, Klebsiella, Klebsiella variicola	Gammaproteobacteria	Proteobacteria
557	1581110	3287030	837071	3617088	3564858	GCF_001808325.1	ASM180832v1	Klebsiella sp. HMSC16C06 (enterobacteria)	1581110	Klebsiella sp. HMSC16C06	haploid	SAMN03287030	2016-10-21	Scaffold	FALSE	The Genome Institute at Washington University	HMSC16C06	NA	NA	abdominal	Vertebrates	commensal	Cultured	Klebsiella	NA	Klebsiella sp. HMSC16C06	cellular organisms, Bacteria, Proteobacteria, Gammaproteobacteria, Enterobacterales, Enterobacteriaceae, Klebsiella, unclassified Klebsiella, Klebsiella sp. HMSC16C06	Gammaproteobacteria	Proteobacteria
558	1905288	5832682	809181	3498398	3496928	GCF_001753185.1	ASM175318v1	Klebsiella sp. LTGPAF-6F (enterobacteria)	1905288	Klebsiella sp. LTGPAF-6F	haploid	SAMN05832682	2016-10-06	Complete Genome	FALSE	Northwest A&F University	LTGPAF-6F	2020-09-14	NA	Alhagi sparsifolia Shap.	Plant	plant associated	Cultured	Klebsiella	Alhagi sparsifolia Shap.	Klebsiella sp. LTGPAF-6F	cellular organisms, Bacteria, Proteobacteria, Gammaproteobacteria, Enterobacterales, Enterobacteriaceae, Klebsiella, unclassified Klebsiella, Klebsiella sp. LTGPAF-6F	Gammaproteobacteria	Proteobacteria
559	936565	828785	420848	420848	417828	GCF_000293135.1	KspOBRC7v1.0	Klebsiella sp. OBRC7 (enterobacteria)	936565	Klebsiella sp. OBRC7	haploid	SAMN00828785	2012-08-27	Contig	FALSE	J. Craig Venter Institute	OBRC7	NA	NA	Human associated	Vertebrates	pathogenic	Cultured	Klebsiella	NA	Klebsiella sp. OBRC7	cellular organisms, Bacteria, Proteobacteria, Gammaproteobacteria, Enterobacterales, Enterobacteriaceae, Klebsiella, unclassified Klebsiella, Klebsiella sp. OBRC7	Gammaproteobacteria	Proteobacteria
560	551989	5192562	885271	4871008	3710288	GCF_900116535.1	IMG-taxon 2651870175 annotated assembly	Kosakonia arachidis (enterobacteria)	551989	Kosakonia arachidis	haploid	SAMN05192562	2016-11-02	Scaffold	FALSE	DOE - JOINT GENOME INSTITUTE	Ah-143	not collected	NA	rhizosphere soil of groundnut from experimental plots	Rhizosphere	plant associated	Cultured	Kosakonia	NA	Kosakonia arachidis	cellular organisms, Bacteria, Proteobacteria, Gammaproteobacteria, Enterobacterales, Enterobacteriaceae, Kosakonia, Kosakonia arachidis	Gammaproteobacteria	Proteobacteria
561	283686	5216168	1025471	4229048	4203938	GCF_900168185.1	IMG-taxon 2667527231 annotated assembly	Kosakonia radicincitans (enterobacteria)	283686	Kosakonia radicincitans	haploid	SAMN05216168	2017-03-08	Chromosome	FALSE	DOE - JOINT GENOME INSTITUTE	D4	not collected	NA	rice paddy soils	Paddy field	free living	Cultured	Kosakonia	NA	Kosakonia oryzae	cellular organisms, Bacteria, Proteobacteria, Gammaproteobacteria, Enterobacterales, Enterobacteriaceae, Kosakonia, Kosakonia oryzae	Gammaproteobacteria	Proteobacteria
562	1005665	4487791	779551	4872068	3378028	GCF_900094925.1	IMG-taxon 2617270737 annotated assembly	Kosakonia oryzendophytica (enterobacteria)	1005665	Kosakonia oryzendophytica	haploid	SAMN04487791	2016-08-04	Scaffold	FALSE	DOE - JOINT GENOME INSTITUTE	REICA_082	not collected	missing	rice plant tissue	Paddy field	free living	Cultured	Kosakonia	NA	Kosakonia oryzendophytica	cellular organisms, Bacteria, Proteobacteria, Gammaproteobacteria, Enterobacterales, Enterobacteriaceae, Kosakonia, Kosakonia oryzendophytica	Gammaproteobacteria	Proteobacteria
563	1005667	4487790	779581	4871088	3378088	GCF_900094795.1	IMG-taxon 2616644846 annotated assembly	Kosakonia oryziphila (enterobacteria)	1005667	Kosakonia oryziphila	haploid	SAMN04487790	2016-08-04	Scaffold	FALSE	DOE - JOINT GENOME INSTITUTE	REICA_142	not collected	missing	rice plant	Paddy field	free living	Cultured	Kosakonia	NA	Kosakonia oryziphila	cellular organisms, Bacteria, Proteobacteria, Gammaproteobacteria, Enterobacterales, Enterobacteriaceae, Kosakonia, Kosakonia oryziphila	Gammaproteobacteria	Proteobacteria
564	1177180	2470245	1061011	4339288	4337028	GCF_000280495.2	ASM28049v2	Kosakonia radicincitans DSM 16656 (enterobacteria)	283686	Kosakonia radicincitans	haploid	SAMN02470245	2017-04-03	Complete Genome	FALSE	Leibniz-Institute of Vegetable and Ornamental Crpos	DSM 16656	NA	NA	phyllosphere	Rhizosphere	plant associated	Cultured	Kosakonia	winter wheat	Kosakonia radicincitans DSM 16656	cellular organisms, Bacteria, Proteobacteria, Gammaproteobacteria, Enterobacterales, Enterobacteriaceae, Kosakonia, Kosakonia radicincitans, Kosakonia radicincitans DSM 16656	Gammaproteobacteria	Proteobacteria
565	1855371	5216563	882971	4870668	3705688	GCF_900112785.1	IMG-taxon 2651870173 annotated assembly	Phytobacter palmae (enterobacteria)	1855371	Phytobacter palmae	haploid	SAMN05216563	2016-11-02	Scaffold	FALSE	DOE - JOINT GENOME INSTITUTE	S29	not collected	NA	endophytic,isolated from oil palm (Elaeis guineensis Jacq.)	Plant	plant associated	Cultured	Kosakonia	NA	Kosakonia sp. S29	cellular organisms, Bacteria, Proteobacteria, Gammaproteobacteria, Enterobacterales, Enterobacteriaceae, Kosakonia, unclassified Kosakonia, Kosakonia sp. S29	Gammaproteobacteria	Proteobacteria
566	1691903	5177220	752221	3292918	3283958	GCF_001655675.1	ASM165567v1	Mangrovibacter phragmitis (enterobacteria)	1691903	Mangrovibacter phragmitis	haploid	SAMN05177220	2016-06-03	Contig	FALSE	Wetland Research and Training Centre	MP23	2020-01-14	NA	root tissues	Nodules	Symbiotic	Cultured	Mangrovibacter	Phragmites karka	Mangrovibacter phragmitis	cellular organisms, Bacteria, Proteobacteria, Gammaproteobacteria, Enterobacterales, Enterobacteriaceae, Mangrovibacter, Mangrovibacter phragmitis	Gammaproteobacteria	Proteobacteria
567	1224318	2719562	185851	1439758	1118978	GCF_000705335.1	Mangrovibacter1.0	Mangrovibacter sp. MFB070 (enterobacteria)	1224318	Mangrovibacter sp. MFB070	haploid	SAMN02719562	2014-06-12	Scaffold	FALSE	Central Institute of Fisheries Technology, Cochin	MFB070	2010	NA	Aquaculture pond	Fresh water	free living	Cultured	Mangrovibacter	NA	Mangrovibacter sp. MFB070	cellular organisms, Bacteria, Proteobacteria, Gammaproteobacteria, Enterobacterales, Enterobacteriaceae, Mangrovibacter, unclassified Mangrovibacter, Mangrovibacter sp. MFB070	Gammaproteobacteria	Proteobacteria
568	577	3897000	2173641	8362248	8108518	GCF_900631595.1	NCTC13098_2	Raoultella terrigena (enterobacteria)	577	Raoultella terrigena	haploid	SAMEA3368264	2018-12-07	Complete Genome	FALSE	SC	NCTC13098	1800/2014	NA	Drinking water	Fresh water	pathogenic	Cultured	Raoultella	human pathogen	Raoultella terrigena (Klebsiella terrigena)	cellular organisms, Bacteria, Proteobacteria, Gammaproteobacteria, Enterobacterales, Enterobacteriaceae, Raoultella, Raoultella terrigena (Klebsiella terrigena)	Gammaproteobacteria	Proteobacteria
569	2066051	6040390	1545801	5972318	5956338	GCF_002903065.1	ASM290306v1	Enterobacteriaceae bacterium ENNIH1 (enterobacteria)	2066051	Enterobacteriaceae bacterium ENNIH1	haploid	SAMN06040390	2018-01-29	Complete Genome	FALSE	NIH	ENNIH1	2016	wastewater/sludge	wastewater/sludge	Biogas digester	free living	Cultured	Unclassified Gammaproteobacteria	NA	Enterobacteriaceae bacterium ENNIH1	cellular organisms, Bacteria, Proteobacteria, Gammaproteobacteria, Enterobacterales, Enterobacteriaceae, unclassified Enterobacteriaceae, unclassified Enterobacteriaceae (miscellaneous), Enterobacteriaceae bacterium ENNIH1	Gammaproteobacteria	Proteobacteria
570	1920109	6040391	1545791	5970028	5956318	GCF_002903045.1	ASM290304v1	Enterobacteriaceae bacterium ENNIH2 (enterobacteria)	1920109	Enterobacteriaceae bacterium ENNIH2	haploid	SAMN06040391	2018-01-29	Complete Genome	FALSE	NIH	ENNIH2	2016	wastewater/sludge	wastewater/sludge	Biogas digester	free living	Cultured	Unclassified Gammaproteobacteria	NA	Enterobacteriaceae bacterium ENNIH2	cellular organisms, Bacteria, Proteobacteria, Gammaproteobacteria, Enterobacterales, Enterobacteriaceae, unclassified Enterobacteriaceae, unclassified Enterobacteriaceae (miscellaneous), Enterobacteriaceae bacterium ENNIH2	Gammaproteobacteria	Proteobacteria
571	55209	5915831	1072951	4391588	4382408	GCF_002095535.1	ASM209553v1	Pantoea cypripedii (enterobacteria)	55209	Pantoea cypripedii	haploid	SAMN05915831	2017-04-18	Contig	FALSE	University of Pretoria	LMG 2657	1982	NA	Orchid	Plant	plant associated	Cultured	Pantoea	NA	Pantoea cypripedii (Pectobacterium cypripedii) (Erwinia cypripedii)	cellular organisms, Bacteria, Proteobacteria, Gammaproteobacteria, Enterobacterales, Erwiniaceae, Pantoea, Pantoea cypripedii (Pectobacterium cypripedii) (Erwinia cypripedii)	Gammaproteobacteria	Proteobacteria
572	592316	2769	317558	317558	240738	GCF_000175935.2	ASM17593v2	Pantoea sp. At-9b (enterobacteria)	592316	Pantoea sp. At-9b	haploid	SAMN00002769	2011-01-04	Complete Genome	FALSE	US DOE Joint Genome Institute (JGI-PGF)	At-9b	Missing	NA	Leaf blight, Stewart's bacterial wilt	Plant	pathogenic	Cultured	Pantoea	free living, pathogenic	Pantoea sp. (strain At-9b)	cellular organisms, Bacteria, Proteobacteria, Gammaproteobacteria, Enterobacterales, Erwiniaceae, Pantoea, unclassified Pantoea, Pantoea sp. (strain At-9b)	Gammaproteobacteria	Proteobacteria
573	1332069	2470003	64221	816478	782748	GCF_000468095.1	Pantoea sp. AS-PWVM4	Pantoea sp. AS-PWVM4 (enterobacteria)	1332069	Pantoea sp. AS-PWVM4	haploid	SAMN02470003	2013-09-16	Contig	FALSE	Institute of Microbial Technology	AS-PWVM4	NA	NA	Plant host associated	Rhizosphere	plant associated	Cultured	Pantoea	NA	Pantoea sp. AS-PWVM4	cellular organisms, Bacteria, Proteobacteria, Gammaproteobacteria, Enterobacterales, Erwiniaceae, Pantoea, unclassified Pantoea, Pantoea sp. AS-PWVM4	Gammaproteobacteria	Proteobacteria
574	1109412	4388496	1192161	5014058	4998428	GCF_002291445.1	ASM229144v1	Brenneria goodwinii (enterobacteria)	1109412	Brenneria goodwinii	haploid	SAMN04388496	2017-09-12	Complete Genome	FALSE	Bangor University	FRB141	2012-06-30	NA	Quercus	Plant	free living	Cultured	Brenneria	Quercus	Brenneria goodwinii	cellular organisms, Bacteria, Proteobacteria, Gammaproteobacteria, Enterobacterales, Pectobacteriaceae, Brenneria, Brenneria goodwinii	Gammaproteobacteria	Proteobacteria
575	598467	2256539	319008	319008	316658	GCF_000225565.1	ASM22556v1	Brenneria sp. EniD312 (enterobacteria)	598467	Brenneria sp. EniD312	haploid	SAMN02256539	2011-10-21	Chromosome	FALSE	DOE Joint Genome Institute	EniD312	Missing	NA	Necrosis in plant	Plant	plant associated	Cultured	Brenneria	Plant pathogen	Brenneria sp. EniD312	cellular organisms, Bacteria, Proteobacteria, Gammaproteobacteria, Enterobacterales, Pectobacteriaceae, Brenneria, unclassified Brenneria, Brenneria sp. EniD312	Gammaproteobacteria	Proteobacteria
576	198628	2603422	265548	265548	169828	GCF_000147055.1	ASM14705v1	Dickeya dadantii 3937 (enterobacteria)	204038	Dickeya dadantii	haploid	SAMN02603422	2010-09-10	Complete Genome	FALSE	International Erwinia Consortium	3937	NA	NA	plant pathogenic	Plant	plant associated	Cultured	Dickeya	Plant pathogen	Dickeya dadantii (strain 3937) (Erwinia chrysanthemi (strain 3937))	cellular organisms, Bacteria, Proteobacteria, Gammaproteobacteria, Enterobacterales, Pectobacteriaceae, Dickeya, Dickeya dadantii, Dickeya dadantii (strain 3937) (Erwinia chrysanthemi (strain 3937))	Gammaproteobacteria	Proteobacteria
577	1778540	8038254	1460111	5717018	5709018	GCF_002812485.1	ASM281248v1	Dickeya fangzhongdai (enterobacteria)	1778540	Dickeya fangzhongdai	haploid	SAMN08038254	2017-12-06	Complete Genome	FALSE	Bacteria	DSM 101947	2009-08-08	plant-associated environment	plant-associated environment	Plant	symbiotic	Cultured	Dickeya	Pyrus pyrifolia	Dickeya fangzhongdai	cellular organisms, Bacteria, Proteobacteria, Gammaproteobacteria, Enterobacterales, Pectobacteriaceae, Dickeya, Dickeya fangzhongdai	Gammaproteobacteria	Proteobacteria
578	579405	2598494	44208	44208	24348	GCF_000023545.1	ASM2354v1	Dickeya paradisiaca Ech703 (enterobacteria)	69223	Dickeya paradisiaca	haploid	SAMN02598494	2009-06-26	Complete Genome	FALSE	US DOE Joint Genome Institute	Ech703	NA	NA	plant pathogenic	Plant	plant associated	Cultured	Dickeya	Plant pathogen	Dickeya paradisiaca (strain Ech703) (Dickeya dadantii (strain Ech703))	cellular organisms, Bacteria, Proteobacteria, Gammaproteobacteria, Enterobacterales, Pectobacteriaceae, Dickeya, Dickeya paradisiaca, Dickeya paradisiaca (strain Ech703) (Dickeya dadantii (strain Ech703))	Gammaproteobacteria	Proteobacteria
579	1240086	2597364	1460881	5735318	5716278	GCF_000511285.2	ASM51128v2	Dickeya solani RNS 08.23.3.1.A (enterobacteria)	1089444	Dickeya solani	haploid	SAMN02597364	2017-12-07	Complete Genome	FALSE	Institut des Sciences du vegetal	RNS 08.23.3.1.A	NA	NA	Potato rhizospherer	Rhizosphere	plant associated	Cultured	Dickeya	Solanum tuberosum	Dickeya solani RNS 08.23.3.1.A	cellular organisms, Bacteria, Proteobacteria, Gammaproteobacteria, Enterobacterales, Pectobacteriaceae, Dickeya, Dickeya solani, Dickeya solani RNS 08.23.3.1.A	Gammaproteobacteria	Proteobacteria
580	218491	25443	32728	32728	12408	GCF_000011605.1	ASM1160v1	Pectobacterium atrosepticum SCRI1043 (enterobacteria)	29471	Pectobacterium atrosepticum	haploid	SAMEA1705920	2004-07-01	Complete Genome	FALSE	Sanger Institute	NA	NA	NA	virulent blackleg isolate, from potato stem	Plant	plant associated	Cultured	Pectobacterium	Plant pathogen	Pectobacterium atrosepticum (strain SCRI 1043 / ATCC BAA-672) (Erwinia carotovora subsp. atroseptica)	cellular organisms, Bacteria, Proteobacteria, Gammaproteobacteria, Enterobacterales, Pectobacteriaceae, Pectobacterium, Pectobacterium atrosepticum (Erwinia carotovora subsp. atroseptica), Pectobacterium atrosepticum (strain SCRI 1043 / ATCC BAA-672) (Erwinia carotovora subsp. atroseptica)	Gammaproteobacteria	Proteobacteria
581	2066479	3782482	355701	1840178	1833548	GCF_001039065.1	ASM103906v1	Pectobacterium peruviense (enterobacteria)	2066479	Pectobacterium peruviense	haploid	SAMN03782482	2015-06-24	Contig	FALSE	Lincoln University	UGC32	Missing	NA	potato	Plant	plant associated	Cultured	Pectobacterium	potato	Pectobacterium peruviense	cellular organisms, Bacteria, Proteobacteria, Gammaproteobacteria, Enterobacterales, Pectobacteriaceae, Pectobacterium, Pectobacterium peruviense	Gammaproteobacteria	Proteobacteria
582	2042057	10059739	1992691	7549958	7496918	GCF_003595035.1	ASM359503v1	Pectobacterium polaris (enterobacteria)	2042057	Pectobacterium polaris	haploid	SAMN10059739	2018-09-25	Contig	FALSE	Institute for integrative biology of the cell	S4.16.03.2B	2016-03-16	NA	Potato with blackleg symptoms	Plant	pathogenic	Cultured	Pectobacterium	Solanum tuberosum	Pectobacterium polaris	cellular organisms, Bacteria, Proteobacteria, Gammaproteobacteria, Enterobacterales, Pectobacteriaceae, Pectobacterium, Pectobacterium polaris	Gammaproteobacteria	Proteobacteria
583	1972431	3733692	347231	1805018	1800378	GCF_001022135.1	ASM102213v1	Phytobacter ursingii (enterobacteria)	1972431	Phytobacter ursingii	haploid	SAMN03733692	2015-06-09	Complete Genome	FALSE	University of Oxford	CAV1151	2009-09	NA	Perirectal	Vertebrates	commensal	Cultured	Phytobacter	Homo sapiens	Phytobacter ursingii	cellular organisms, Bacteria, Proteobacteria, Gammaproteobacteria, Enterobacterales, unclassified Enterobacterales, Phytobacter, Phytobacter ursingii	Gammaproteobacteria	Proteobacteria
584	745277	2261385	367638	367638	326598	GCF_000241955.1	ASM24195v1	Rahnella aquatilis CIP 78.65 = ATCC 33071 (enterobacteria)	34038	Rahnella aquatilis	haploid	SAMN02261385	2012-01-10	Chromosome	FALSE	JGI	CIP 78.65	Missing	NA	drinking water	Fresh water	free living	Cultured	Rahnella	NA	Rahnella aquatilis (strain ATCC 33071 / DSM 4594 / JCM 1683 / NBRC 105701 / NCIMB 13365 / CIP 78.65)	cellular organisms, Bacteria, Proteobacteria, Gammaproteobacteria, Enterobacterales, Yersiniaceae, Rahnella, Rahnella aquatilis, Rahnella aquatilis (strain ATCC 33071 / DSM 4594 / JCM 1683 / NBRC 105701 / NCIMB 13365 / CIP 78.65)	Gammaproteobacteria	Proteobacteria
585	1151116	2603118	445468	445468	365288	GCF_000255535.1	ASM25553v1	Rahnella aquatilis HX2 (enterobacteria)	34038	Rahnella aquatilis	haploid	SAMN02603118	2012-03-21	Complete Genome	FALSE	CHINA AGRICULTURAL UNIVERSITY	HX2	NA	NA	water fresh	Fresh water	free living	Cultured	Rahnella	NA	Rahnella aquatilis HX2	cellular organisms, Bacteria, Proteobacteria, Gammaproteobacteria, Enterobacterales, Yersiniaceae, Rahnella, Rahnella aquatilis, Rahnella aquatilis HX2	Gammaproteobacteria	Proteobacteria
586	2057180	8117194	1487771	5783638	5771848	GCF_002834385.1	ASM283438v1	Rahnella sp. AA (enterobacteria)	2057180	Rahnella sp. AA	haploid	SAMN08117194	2017-12-12	Scaffold	FALSE	Aarhus University	AA	2020-09-16	NA	soil	Terrestrial soil	free living	Cultured	Rahnella	NA	Rahnella sp. AA	cellular organisms, Bacteria, Proteobacteria, Gammaproteobacteria, Enterobacterales, Yersiniaceae, Rahnella, unclassified Rahnella, Rahnella sp. AA	Gammaproteobacteria	Proteobacteria
587	104623	2470747	1510501	5873118	5840528	GCF_000463345.2	ASM46334v3	Serratia sp. ATCC 39006 (enterobacteria)	104623	Serratia sp. ATCC 39006	haploid	SAMN02470747	2018-01-04	Complete Genome	FALSE	Oak Ridge National Lab	ATCC 39006	NA	NA	channel water	Fresh water	free living	Cultured	Serratia	NA	Serratia sp. (strain ATCC 39006)	cellular organisms, Bacteria, Proteobacteria, Gammaproteobacteria, Enterobacterales, Yersiniaceae, Serratia, unclassified Serratia, Serratia sp. (strain ATCC 39006)	Gammaproteobacteria	Proteobacteria
588	1880899	5420754	1099251	NA	4471648	GCA_002134785.1	ASM213478v1	Crenothrix sp. D3 (g-proteobacteria)	1880899	Crenothrix sp. D3	haploid	SAMN05420754	2017-05-12	Contig	FALSE	Max Planck Institute for Marine Microbiology	NA	2020-10-13	NA	freshwater lake	Fresh water	free living	Metagenome	Crenothrix	NA	Crenothrix sp. D3	cellular organisms, Bacteria, Proteobacteria, Gammaproteobacteria, Methylococcales, Crenotrichaceae, Crenothrix, unclassified Crenothrix, Crenothrix sp. D3	Gammaproteobacteria	Proteobacteria
589	697282	102804	302548	302548	302518	GCF_000190755.2	ASM19075v3	Methylobacter tundripaludum SV96 (g-proteobacteria)	173365	Methylobacter tundripaludum	haploid	SAMN00102804	2011-08-25	Scaffold	FALSE	US DOE Joint Genome Institute (JGI-PGF)	SV96	1996	NA	arctic wetland soil	Cold adapted	free living	Cultured	Methylobacter	free living	Methylobacter tundripaludum (strain ATCC BAA-1195 / DSM 17260 / SV96)	cellular organisms, Bacteria, Proteobacteria, Gammaproteobacteria, Methylococcales, Methylococcaceae, Methylobacter, Methylobacter tundripaludum, Methylobacter tundripaludum (strain ATCC BAA-1195 / DSM 17260 / SV96)	Gammaproteobacteria	Proteobacteria
590	2051955	7958381	1561701	NA	6020428	GCA_002928915.1	ASM292891v1	Methylobacter sp. (g-proteobacteria)	2051955	Methylobacter sp.	haploid	SAMN07958381	2018-02-14	Contig	FALSE	University of Illinois at Urbana-Champaign	missing	2014-09-08	drinking water system-DS2	drinking water system-DS2	Fresh water	free living	Metagenome	Methylobacter	NA	Methylobacter sp.	cellular organisms, Bacteria, Proteobacteria, Gammaproteobacteria, Methylococcales, Methylococcaceae, Methylobacter, unclassified Methylobacter, Methylobacter sp.	Gammaproteobacteria	Proteobacteria
591	1432792	7626536	1986981	7489708	7475178	GCF_003584645.1	ASM358464v1	Methylocaldum marinum (g-proteobacteria)	1432792	Methylocaldum marinum	haploid	SAMD00066775	2017-09-08	Complete Genome	FALSE	National Institute of Advanced Industrial Science and Technology, Japan	S8	2001-07-29	marine sediment	marine sediment	Marine sediment	free living	Cultured	Methylocaldum	NA	Methylocaldum marinum	cellular organisms, Bacteria, Proteobacteria, Gammaproteobacteria, Methylococcales, Methylococcaceae, Methylocaldum, Methylocaldum marinum	Gammaproteobacteria	Proteobacteria
592	243233	2603968	29908	29908	9128	GCF_000008325.1	ASM832v1	Methylococcus capsulatus str. Bath (g-proteobacteria)	414	Methylococcus capsulatus	haploid	SAMN02603968	2005-05-18	Complete Genome	FALSE	TIGR	Bath	NA	NA	Mud and water samples	Terrestrial soil	free living	Cultured	Methylococcus	NA	Methylococcus capsulatus (strain ATCC 33009 / NCIMB 11132 / Bath)	cellular organisms, Bacteria, Proteobacteria, Gammaproteobacteria, Methylococcales, Methylococcaceae, Methylococcus, Methylococcus capsulatus, Methylococcus capsulatus (strain ATCC 33009 / NCIMB 11132 / Bath)	Gammaproteobacteria	Proteobacteria
593	1116472	2469828	568741	2560228	2549508	GCF_000496735.2	MKO1	Methyloglobulus morosus KoM1 (g-proteobacteria)	1410681	Methyloglobulus morosus	haploid	SAMN02469828	2013-11-13	Contig	FALSE	Georg-August-University Goettingen, Genomic and Applied Microbiology, Goettingen Genomics Laboratory	KoM1	NA	NA	profundal sediment sludge from Lake Constance	Fresh water sediment	free living	Cultured	Methyloglobulus	NA	Methyloglobulus morosus KoM1	cellular organisms, Bacteria, Proteobacteria, Gammaproteobacteria, Methylococcales, Methylococcaceae, Methyloglobulus, Methyloglobulus morosus, Methyloglobulus morosus KoM1	Gammaproteobacteria	Proteobacteria
594	1760988	2949497	1076851	4404498	4390428	GCF_900155475.1	IMG-taxon 2593339134 annotated assembly	Methylomagnum ishizawai (g-proteobacteria)	1760988	Methylomagnum ishizawai	haploid	SAMN02949497	2017-04-19	Contig	FALSE	DOE - JOINT GENOME INSTITUTE	175	not collected	NA	rice paddy soils	Paddy field	free living	Cultured	Methylomagnum	NA	Methylomagnum ishizawai	cellular organisms, Bacteria, Proteobacteria, Gammaproteobacteria, Methylococcales, Methylococcaceae, Methylomagnum, Methylomagnum ishizawai	Gammaproteobacteria	Proteobacteria
595	1538553	2997349	644451	3139298	2886258	GCF_000785705.2	ASM78570v2	Methylomonas denitrificans (g-proteobacteria)	1538553	Methylomonas denitrificans	haploid	SAMN02997349	2016-02-22	Complete Genome	FALSE	University of Alberta	FJG1	NA	NA	soil	Terrestrial soil	free living	Cultured	Methylomonas	NA	Methylomonas denitrificans	cellular organisms, Bacteria, Proteobacteria, Gammaproteobacteria, Methylococcales, Methylococcaceae, Methylomonas, Methylomonas denitrificans	Gammaproteobacteria	Proteobacteria
596	702114	7357002	1270101	5246028	5184868	GCF_002441955.1	ASM244195v1	Methylomonas koyamae (g-proteobacteria)	702114	Methylomonas koyamae	haploid	SAMN07357002	2017-10-04	Complete Genome	FALSE	Korea Research Institute of Bioscience and Biotechnology	LM6	2016-05-12	cropland biome	paddy field	Paddy field	plant associated	Cultured	Methylomonas	NA	Methylomonas koyamae	cellular organisms, Bacteria, Proteobacteria, Gammaproteobacteria, Methylococcales, Methylococcaceae, Methylomonas, Methylomonas koyamae	Gammaproteobacteria	Proteobacteria
597	857087	713628	285058	285058	284468	GCF_000214665.1	ASM21466v1	Methylomonas methanica MC09 (g-proteobacteria)	421	Methylomonas methanica	haploid	SAMN00713628	2011-05-24	Complete Genome	FALSE	US DOE Joint Genome Institute	MC09	Missing	NA	soil	Terrestrial soil	free living	Cultured	Methylomonas	free living	Methylomonas methanica (strain MC09)	cellular organisms, Bacteria, Proteobacteria, Gammaproteobacteria, Methylococcales, Methylococcaceae, Methylomonas, Methylomonas methanica, Methylomonas methanica (strain MC09)	Gammaproteobacteria	Proteobacteria
598	418	7958375	1561751	NA	6020518	GCA_002928995.1	ASM292899v1	Methylomonas sp. (g-proteobacteria)	418	Methylomonas sp.	haploid	SAMN07958375	2018-02-14	Contig	FALSE	University of Illinois at Urbana-Champaign	missing	2014-09-08	drinking water system-finished water	drinking water system-finished water	Fresh water	free living	Metagenome	Methylomonas	NA	Methylomonas sp.	cellular organisms, Bacteria, Proteobacteria, Gammaproteobacteria, Methylococcales, Methylococcaceae, Methylomonas, unclassified Methylomonas, Methylomonas sp.	Gammaproteobacteria	Proteobacteria
599	1727196	4496853	740731	3244278	3242848	GCF_001644685.1	ASM164468v1	Methylomonas sp. DH-1 (g-proteobacteria)	1727196	Methylomonas sp. DH-1	haploid	SAMN04496853	2016-05-16	Complete Genome	FALSE	KRIBB	DH-1	2014-12	NA	waste sludge of a brewery plant	Biogas digester	free living	Cultured	Methylomonas	NA	Methylomonas sp. DH-1	cellular organisms, Bacteria, Proteobacteria, Gammaproteobacteria, Methylococcales, Methylococcaceae, Methylomonas, unclassified Methylomonas, Methylomonas sp. DH-1	Gammaproteobacteria	Proteobacteria
600	1611544	8111978	1487341	5782698	5770998	GCF_002834115.1	ASM283411v1	Methylomonas sp. Kb3 (g-proteobacteria)	1611544	Methylomonas sp. Kb3	haploid	SAMN08111978	2017-12-12	Contig	FALSE	MACS Agharkar Research Institute	Kb3	2013-10-15	NA	rice rhizosphere	Paddy field	free living	Cultured	Methylomonas	NA	Methylomonas sp. Kb3	cellular organisms, Bacteria, Proteobacteria, Gammaproteobacteria, Methylococcales, Methylococcaceae, Methylomonas, unclassified Methylomonas, Methylomonas sp. Kb3	Gammaproteobacteria	Proteobacteria
601	1905845	5858748	870031	3670888	3650618	GCF_001856095.1	ASM185609v1	Methylomonas sp. LWB (g-proteobacteria)	1905845	Methylomonas sp. LWB	haploid	SAMN05858748	2016-10-28	Scaffold	FALSE	University of Western Australia	LWB	2010	Cave water and mat	Cave water and mat	Terrestrial soil	free living	Cultured	Methylomonas	NA	Methylomonas sp. LWB	cellular organisms, Bacteria, Proteobacteria, Gammaproteobacteria, Methylococcales, Methylococcaceae, Methylomonas, unclassified Methylomonas, Methylomonas sp. LWB	Gammaproteobacteria	Proteobacteria
602	1420851	4347413	1055901	4320128	4317988	GCF_002072955.1	ASM207295v1	Methyloprofundus sedimenti (g-proteobacteria)	1420851	Methyloprofundus sedimenti	haploid	SAMN04347413	2017-03-28	Contig	FALSE	California Institute of Technology	WF1	2011-06-06	NA	marine sediment	Marine sediment	free living	Cultured	Methyloprofundus	NA	Methyloprofundus sedimenti	cellular organisms, Bacteria, Proteobacteria, Gammaproteobacteria, Methylococcales, Methylococcaceae, Methyloprofundus, Methyloprofundus sedimenti	Gammaproteobacteria	Proteobacteria
603	1704499	7256813	1141101	4639328	4634308	GCF_002209385.1	ASM220938v1	Methylovulum psychrotolerans (g-proteobacteria)	1704499	Methylovulum psychrotolerans	haploid	SAMN07256813	2017-06-27	Complete Genome	FALSE	University of Bergen	HV10_M2	2015	High-altitude	High-altitude	Terrestrial soil	free living	Cultured	Methylovulum	NA	Methylovulum psychrotolerans	cellular organisms, Bacteria, Proteobacteria, Gammaproteobacteria, Methylococcales, Methylococcaceae, Methylovulum, Methylovulum psychrotolerans	Gammaproteobacteria	Proteobacteria
604	489703	4488038	879451	4890608	3698608	GCF_900111015.1	IMG-taxon 2616644811 annotated assembly	Solimonas aquatica (g-proteobacteria)	489703	Solimonas aquatica	haploid	SAMN04488038	2016-10-31	Scaffold	FALSE	DOE - JOINT GENOME INSTITUTE	DSM 25927	not collected	missing	fresh water spring	Fresh water	free living	Cultured	Solimonas	NA	Solimonas aquatica	cellular organisms, Bacteria, Proteobacteria, Gammaproteobacteria, Nevskiales, Sinobacteraceae, Solimonas, Solimonas aquatica	Gammaproteobacteria	Proteobacteria
605	2033802	8324437	1522731	5911958	5883248	GCF_002879615.1	ASM287961v1	Halomonas endophytica (g-proteobacteria)	2033802	Halomonas endophytica	haploid	SAMN08324437	2018-01-13	Scaffold	FALSE	zhejiang university	MC28	2016-03-12	NA	storage liquid in the stem	Plant	plant associated	Cultured	Halomonas	Populus euphratica	Halomonas endophytica	cellular organisms, Bacteria, Proteobacteria, Gammaproteobacteria, Oceanospirillales, Halomonadaceae, Halomonas, Halomonas endophytica	Gammaproteobacteria	Proteobacteria
606	355243	3080615	879331	4878688	3698368	GCF_900111095.1	IMG-taxon 2599185211 annotated assembly	Amphritea atlantica (g-proteobacteria)	355243	Amphritea atlantica	haploid	SAMN03080615	2016-10-31	Scaffold	FALSE	DOE - JOINT GENOME INSTITUTE	DSM 18887	not collected	NA	Atlantic Ocean:Logatchev hydrothermal vent field at the Mid-Atlantic Ridge	geothermal site	free living	Cultured	Amphritea	NA	Amphritea atlantica	cellular organisms, Bacteria, Proteobacteria, Gammaproteobacteria, Oceanospirillales, Oceanospirillaceae, Amphritea, Amphritea atlantica	Gammaproteobacteria	Proteobacteria
607	568106	5444390	1559491	6016558	6008238	GCF_900108065.1	IMG-taxon 2693429862 annotated assembly	Marinobacterium lutimaris (g-proteobacteria)	568106	Marinobacterium lutimaris	haploid	SAMN05444390	2016-10-24	Scaffold	FALSE	DOE - JOINT GENOME INSTITUTE	DSM 22012	missing	NA	sea mud	Marine sediment	free living	Cultured	Marinobacterium	NA	Marinobacterium lutimaris	cellular organisms, Bacteria, Proteobacteria, Gammaproteobacteria, Oceanospirillales, Oceanospirillaceae, Marinobacterium, Marinobacterium lutimaris	Gammaproteobacteria	Proteobacteria
608	1232683	2745957	185951	1440278	1123278	GCF_000705555.1	MarKoc1.0	Marinobacterium sp. AK27 (g-proteobacteria)	1232683	Marinobacterium sp. AK27	haploid	SAMN02745957	2014-06-12	Contig	FALSE	Institute of Microbial Technology	AK27	2020-01-12	NA	sediment sample from brackwater	Marine sediment	free living	Cultured	Marinobacterium	NA	Marinobacterium sp. AK27	cellular organisms, Bacteria, Proteobacteria, Gammaproteobacteria, Oceanospirillales, Oceanospirillaceae, Marinobacterium, unclassified Marinobacterium, Marinobacterium sp. AK27	Gammaproteobacteria	Proteobacteria
609	1122209	2745752	895591	3813348	3747448	GCF_900119735.1	IMG-taxon 2599185147 annotated assembly	Marinospirillum alkaliphilum DSM 21637 (g-proteobacteria)	148454	Marinospirillum alkaliphilum	haploid	SAMN02745752	2016-11-18	Scaffold	FALSE	DOE - JOINT GENOME INSTITUTE	DSM 21637	not collected	NA	soda lake in Inner Mongolia Autonomous Region of China	soda lake	free living	Cultured	Marinospirillum	NA	Marinospirillum alkaliphilum DSM 21637	cellular organisms, Bacteria, Proteobacteria, Gammaproteobacteria, Oceanospirillales, Oceanospirillaceae, Marinospirillum, Marinospirillum alkaliphilum, Marinospirillum alkaliphilum DSM 21637	Gammaproteobacteria	Proteobacteria
610	2024845	7619557	1399991	NA	5545948	GCA_002693945.1	ASM269394v1	Oleibacter sp. (g-proteobacteria)	2024845	Oleibacter sp.	haploid	SAMN07619557	2017-10-24	Contig	FALSE	Tara Oceans Consortium	NA	2010	marine pelagic biome	marine metagenome	Marine water	not applicable	Metagenome	Oleibacter	NA	Oleibacter sp.	cellular organisms, Bacteria, Proteobacteria, Gammaproteobacteria, Oceanospirillales, Oceanospirillaceae, Oleibacter, unclassified Oleibacter, Oleibacter sp.	Gammaproteobacteria	Proteobacteria
611	1899355	7619542	1395171	NA	5536448	GCA_002685055.1	ASM268505v1	Oceanospirillaceae bacterium (g-proteobacteria)	1899355	Oceanospirillaceae bacterium	haploid	SAMN07619542	2017-10-24	Contig	FALSE	Tara Oceans Consortium	NA	2010	marine pelagic biome	marine metagenome	Marine water	not applicable	Metagenome	Unclassified Gammaproteobacteria	NA	Oceanospirillaceae bacterium	cellular organisms, Bacteria, Proteobacteria, Gammaproteobacteria, Oceanospirillales, Oceanospirillaceae, unclassified Oceanospirillaceae, Oceanospirillaceae bacterium	Gammaproteobacteria	Proteobacteria
612	1445510	3379849	304461	1666958	1655818	GCF_000940805.1	ASM94080v1	Gynuella sunshinyii YC6258 (g-proteobacteria)	1445505	Gynuella sunshinyii	haploid	SAMN03379849	2015-03-04	Complete Genome	FALSE	Gyeongsang National University	YC6258	NA	NA	halophyte, Carex scabrifolia	soda lake	plant associated	Cultured	Gynuella	NA	Gynuella sunshinyii YC6258	cellular organisms, Bacteria, Proteobacteria, Gammaproteobacteria, Oceanospirillales, Saccharospirillaceae, Gynuella, Gynuella sunshinyii, Gynuella sunshinyii YC6258	Gammaproteobacteria	Proteobacteria
613	170623	4244574	883661	4876468	3707068	GCF_900114395.1	IMG-taxon 2597490352 annotated assembly	Azotobacter beijerinckii (g-proteobacteria)	170623	Azotobacter beijerinckii	haploid	SAMN04244574	2016-11-02	Scaffold	FALSE	DOE - JOINT GENOME INSTITUTE	DSM 381	not collected	missing	soil	Terrestrial soil	free living	Cultured	Azotobacter	NA	Azotobacter beijerinckii	cellular organisms, Bacteria, Proteobacteria, Gammaproteobacteria, Pseudomonadales, Pseudomonadaceae, Azotobacter group, Azotobacter, Azotobacter beijerinckii	Gammaproteobacteria	Proteobacteria
614	1328314	3278357	242611	1488948	1476558	GCF_000817975.1	ASM81797v1	Azotobacter chroococcum NCIMB 8003 (g-proteobacteria)	353	Azotobacter chroococcum	haploid	SAMN03278357	2015-01-14	Complete Genome	FALSE	University of Reading	NCIMB 8003	1950-02-01	NA	soil	Terrestrial soil	free living	Cultured	Azotobacter	NA	Azotobacter chroococcum NCIMB 8003	cellular organisms, Bacteria, Proteobacteria, Gammaproteobacteria, Pseudomonadales, Pseudomonadaceae, Azotobacter group, Azotobacter, Azotobacter chroococcum, Azotobacter chroococcum NCIMB 8003	Gammaproteobacteria	Proteobacteria
615	322710	2604349	42068	42068	21848	GCF_000021045.1	ASM2104v1	Azotobacter vinelandii DJ (g-proteobacteria)	354	Azotobacter vinelandii	haploid	SAMN02604349	2009-04-14	Complete Genome	FALSE	US DOE Joint Genome Institute (JGI-PGF)	DJ; ATCC BAA-1303	NA	NA	soil	Terrestrial soil	free living	Cultured	Azotobacter	NA	Azotobacter vinelandii (strain DJ / ATCC BAA-1303)	cellular organisms, Bacteria, Proteobacteria, Gammaproteobacteria, Pseudomonadales, Pseudomonadaceae, Azotobacter group, Azotobacter, Azotobacter vinelandii, Azotobacter vinelandii (strain DJ / ATCC BAA-1303)	Gammaproteobacteria	Proteobacteria
616	1283331	1889173	608588	608588	602338	GCF_000380365.1	ASM38036v1	Azotobacter vinelandii CA6 (g-proteobacteria)	354	Azotobacter vinelandii	haploid	SAMN01889173	2013-04-23	Complete Genome	FALSE	North Carolina State University	NA	NA	NA	soil	Terrestrial soil	free living	Cultured	Azotobacter	NA	Azotobacter vinelandii CA6	cellular organisms, Bacteria, Proteobacteria, Gammaproteobacteria, Pseudomonadales, Pseudomonadaceae, Azotobacter group, Azotobacter, Azotobacter vinelandii, Azotobacter vinelandii CA, Azotobacter vinelandii CA6	Gammaproteobacteria	Proteobacteria
617	556533	5216603	865221	4873368	3635788	GCF_900100495.1	IMG-taxon 2663762779 annotated assembly	Pseudomonas benzenivorans (g-proteobacteria)	556533	Pseudomonas benzenivorans	haploid	SAMN05216603	2016-10-21	Scaffold	FALSE	DOE - JOINT GENOME INSTITUTE	DSM 8628	not collected	NA	from soil and groundwater contaminated with chlorobenzene.	subsurface	free living	Cultured	Pseudomonas	NA	Pseudomonas benzenivorans	cellular organisms, Bacteria, Proteobacteria, Gammaproteobacteria, Pseudomonadales, Pseudomonadaceae, Pseudomonas, Pseudomonas benzenivorans	Gammaproteobacteria	Proteobacteria
618	1392877	5216221	866571	4872708	3638488	GCF_900104805.1	IMG-taxon 2667527434 annotated assembly	Pseudomonas oryzae (g-proteobacteria)	1392877	Pseudomonas oryzae	haploid	SAMN05216221	2016-10-20	Chromosome	FALSE	DOE - JOINT GENOME INSTITUTE	KCTC 32247	not collected	NA	rice paddy soils	Paddy field	free living	Cultured	Pseudomonas	NA	Pseudomonas oryzae	cellular organisms, Bacteria, Proteobacteria, Gammaproteobacteria, Pseudomonadales, Pseudomonadaceae, Pseudomonas, Pseudomonas oryzae	Gammaproteobacteria	Proteobacteria
619	316	3072113	301761	1658478	1649858	GCF_000935215.1	ASM93521v1	Pseudomonas stutzeri (g-proteobacteria)	316	Pseudomonas stutzeri	haploid	SAMN03072113	2015-03-02	Contig	FALSE	Technical University of Denmark	BAL361	2009-03-25	NA	surface water	Fresh water	free living	Cultured	Pseudomonas	NA	Pseudomonas stutzeri (Pseudomonas perfectomarina)	cellular organisms, Bacteria, Proteobacteria, Gammaproteobacteria, Pseudomonadales, Pseudomonadaceae, Pseudomonas, Pseudomonas stutzeri group, Pseudomonas stutzeri subgroup, Pseudomonas stutzeri (Pseudomonas perfectomarina)	Gammaproteobacteria	Proteobacteria
620	379731	2603910	34888	34888	14588	GCF_000013785.1	ASM1378v1	Pseudomonas stutzeri A1501 (g-proteobacteria)	316	Pseudomonas stutzeri	haploid	SAMN02603910	2007-04-20	Complete Genome	FALSE	The Biotechnology Research Institute,The Chinese Academy of Agricultural Sciences	A1501	NA	NA	Surface water	Fresh water	free living	Cultured	Pseudomonas	NA	Pseudomonas stutzeri (strain A1501)	cellular organisms, Bacteria, Proteobacteria, Gammaproteobacteria, Pseudomonadales, Pseudomonadaceae, Pseudomonas, Pseudomonas stutzeri group, Pseudomonas stutzeri subgroup, Pseudomonas stutzeri (Pseudomonas perfectomarina), Pseudomonas stutzeri (strain A1501)	Gammaproteobacteria	Proteobacteria
621	1212549	2471578	37811	720128	716708	GCF_000416345.1	PstB1SMN1_1.0	Pseudomonas stutzeri B1SMN1 (g-proteobacteria)	316	Pseudomonas stutzeri	haploid	SAMN02471578	2013-06-28	Contig	FALSE	University of Balearic Islands	B1SMN1	NA	NA	lagooning wastewater treatment plant	fresh water rich in organic content	free living	Cultured	Pseudomonas	NA	Pseudomonas stutzeri B1SMN1	cellular organisms, Bacteria, Proteobacteria, Gammaproteobacteria, Pseudomonadales, Pseudomonadaceae, Pseudomonas, Pseudomonas stutzeri group, Pseudomonas stutzeri subgroup, Pseudomonas stutzeri (Pseudomonas perfectomarina), Pseudomonas stutzeri B1SMN1	Gammaproteobacteria	Proteobacteria
622	1218352	2470828	124691	974248	957928	GCF_000307775.2	PseStu2.0	Pseudomonas stutzeri KOS6 (g-proteobacteria)	316	Pseudomonas stutzeri	haploid	SAMN02470828	2014-02-11	Scaffold	FALSE	RIPCM	KOS6	NA	NA	chemical hydrocarbon sludge (waste waters from petrol industry factory)	Biogas digester	free living	Cultured	Pseudomonas	NA	Pseudomonas stutzeri KOS6	cellular organisms, Bacteria, Proteobacteria, Gammaproteobacteria, Pseudomonadales, Pseudomonadaceae, Pseudomonas, Pseudomonas stutzeri group, Pseudomonas stutzeri subgroup, Pseudomonas stutzeri (Pseudomonas perfectomarina), Pseudomonas stutzeri KOS6	Gammaproteobacteria	Proteobacteria
623	1212548	2471580	556228	556228	541648	GCF_000341615.1	PstNF13_1.0	Pseudomonas stutzeri NF13 (g-proteobacteria)	316	Pseudomonas stutzeri	haploid	SAMN02471580	2013-02-21	Contig	FALSE	University of Balearic Islands	NF13	NA	NA	Fresh water	Fresh water	free living	Cultured	Pseudomonas	NA	Pseudomonas stutzeri NF13	cellular organisms, Bacteria, Proteobacteria, Gammaproteobacteria, Pseudomonadales, Pseudomonadaceae, Pseudomonas, Pseudomonas stutzeri group, Pseudomonas stutzeri subgroup, Pseudomonas stutzeri (Pseudomonas perfectomarina), Pseudomonas stutzeri NF13	Gammaproteobacteria	Proteobacteria
624	317	3897383	777651	3374398	3372938	GCF_001698815.1	ASM169881v1	Pseudomonas syringae (g-proteobacteria)	317	Pseudomonas syringae	haploid	SAMN03897383	2016-08-04	Contig	FALSE	University of New Brunswick	GR12-2	1984-08-01	Canadian High Arctic	Canadian High Arctic grass	Cold adapted	plant associated	Cultured	Pseudomonas	NA	Pseudomonas syringae	cellular organisms, Bacteria, Proteobacteria, Gammaproteobacteria, Pseudomonadales, Pseudomonadaceae, Pseudomonas, Pseudomonas syringae group, Pseudomonas syringae group genomosp. 1, Pseudomonas syringae	Gammaproteobacteria	Proteobacteria
625	1439940	2469298	124091	1445038	956738	GCF_000582595.1	BAY1662_2	Pseudomonas sp. BAY1663 (g-proteobacteria)	1439940	Pseudomonas sp. BAY1663	haploid	SAMN02469298	2014-02-26	Contig	FALSE	Bay Zoltan Nonprofit Ltd for Applied Research	BAY1663	1999	NA	Water	Fresh water	free living	Cultured	Pseudomonas	NA	Pseudomonas sp. BAY1663	cellular organisms, Bacteria, Proteobacteria, Gammaproteobacteria, Pseudomonadales, Pseudomonadaceae, Pseudomonas, unclassified Pseudomonas, Pseudomonas sp. BAY1663	Gammaproteobacteria	Proteobacteria
626	1882381	5420579	781901	NA	3384828	GCA_001706005.1	ASM170600v1	Pseudomonas sp. K35 (g-proteobacteria)	1882381	Pseudomonas sp. K35	haploid	SAMN05420579	2016-08-17	Contig	FALSE	NETL	NA	2015-07-20	coal bed	produced water originating from a coalbed methane well	subsurface	free living	Metagenome	Pseudomonas	NA	Pseudomonas sp. K35	cellular organisms, Bacteria, Proteobacteria, Gammaproteobacteria, Pseudomonadales, Pseudomonadaceae, Pseudomonas, unclassified Pseudomonas, Pseudomonas sp. K35	Gammaproteobacteria	Proteobacteria
627	1891229	7619827	1403691	NA	5554978	GCA_002701315.1	ASM270131v1	Pseudomonadales bacterium (g-proteobacteria)	1891229	Pseudomonadales bacterium	haploid	SAMN07619827	2017-10-24	Contig	FALSE	Tara Oceans Consortium	NA	2011	marine pelagic biome	marine metagenome	Marine water	not applicable	Metagenome	Unclassified Gammaproteobacteria	NA	Pseudomonadales bacterium	cellular organisms, Bacteria, Proteobacteria, Gammaproteobacteria, Pseudomonadales, unclassified Pseudomonadales, unclassified Pseudomonadales (miscellaneous), Pseudomonadales bacterium	Gammaproteobacteria	Proteobacteria
628	395493	2261399	380518	380518	377208	GCF_000245015.1	ASM24501v1	Beggiatoa alba B18LD (g-proteobacteria)	1022	Beggiatoa alba	haploid	SAMN02261399	2012-05-04	Scaffold	FALSE	JGI	B18LD	Missing	NA	Beggiatoas are inherently gradient organisms, growing in horizontal layers in sediments at the interface between the underlying anoxic sulfide-liberating zone and the overlying oxic zone.	Fresh water	free living	Cultured	Beggiatoa	free living	Beggiatoa alba B18LD	cellular organisms, Bacteria, Proteobacteria, Gammaproteobacteria, Thiotrichales, Thiotrichaceae, Beggiatoa, Beggiatoa alba, Beggiatoa alba B18LD	Gammaproteobacteria	Proteobacteria
629	288004	6173487	5501141	16102048	15961968	GCF_002849755.2	ASM284975v2	Beggiatoa leptomitoformis (g-proteobacteria)	288004	Beggiatoa leptomitoformis	haploid	SAMN06173487	2019-12-16	Complete Genome	FALSE	New England Biolabs	D-401	1992	NA	freshwater spring contaminated with residential and agricultural wastewater, sulfur mats	Sulfur rich site	free living	Cultured	Beggiatoa	NA	Beggiatoa leptomitoformis	cellular organisms, Bacteria, Proteobacteria, Gammaproteobacteria, Thiotrichales, Thiotrichaceae, Beggiatoa, Beggiatoa leptomitoformis	Gammaproteobacteria	Proteobacteria
630	40754	3324585	248091	1703768	1504618	GCF_000828835.1	ASM82883v1	Thioploca ingrica (g-proteobacteria)	40754	Thioploca ingrica	haploid	SAMD00019192	2014-09-19	Complete Genome	FALSE	The Institute of Low Temperature Science, Hokkaido University	NA	2013	freshwater lake biome	lake sediment	Fresh water sediment	not applicable	Metagenome	Thioploca	NA	Thioploca ingrica	cellular organisms, Bacteria, Proteobacteria, Gammaproteobacteria, Thiotrichales, Thiotrichaceae, Thioploca, Thioploca ingrica	Gammaproteobacteria	Proteobacteria
631	525918	5660964	869031	4889448	3643418	GCF_900107695.1	IMG-taxon 2599185268 annotated assembly	Thiothrix caldifontis (g-proteobacteria)	525918	Thiothrix caldifontis	haploid	SAMN05660964	2016-10-22	Scaffold	FALSE	DOE - JOINT GENOME INSTITUTE	DSM 21228	missing	NA	sulfide spring	Sulfur rich site	free living	Cultured	Thiothrix	NA	Thiothrix caldifontis	cellular organisms, Bacteria, Proteobacteria, Gammaproteobacteria, Thiotrichales, Thiotrichaceae, Thiothrix, Thiothrix caldifontis	Gammaproteobacteria	Proteobacteria
632	1570016	6175409	1107631	4523288	4488728	GCF_002149925.1	ASM214992v1	Thioflexothrix psekupsii (g-proteobacteria)	1570016	Thioflexothrix psekupsii	haploid	SAMN06175409	2017-05-19	Contig	FALSE	New England Biolabs	D3	2012	NA	sulfide spring	Sulfur rich site	free living	Cultured	Thioflexothrix	NA	Thioflexothrix psekupsii	cellular organisms, Bacteria, Proteobacteria, Gammaproteobacteria, Thiotrichales, unclassified Thiotrichales, Thioflexothrix, Thioflexothrix psekupsii	Gammaproteobacteria	Proteobacteria
633	1543721	3581174	340091	1776068	1774918	GCF_001007875.1	ASM100787v1	Sedimenticola thiotaurini (g-proteobacteria)	1543721	Sedimenticola thiotaurini	haploid	SAMN03581174	2015-05-15	Complete Genome	FALSE	University of Minnesota	SIP-G1	2006-07-15	salt marsh sediment	salt marsh	wetland	free living	Cultured	Sedimenticola	NA	Sedimenticola thiotaurini	cellular organisms, Bacteria, Proteobacteria, Gammaproteobacteria, unclassified Gammaproteobacteria, Sedimenticola, Sedimenticola thiotaurini	Gammaproteobacteria	Proteobacteria
634	1818881	4574144	784561	3420438	3411988	GCF_001708975.1	ASM170897v1	Candidatus Thiodiazotropha endoloripes (g-proteobacteria)	1818881	Candidatus Thiodiazotropha endoloripes	haploid	SAMN04574144	2016-08-23	Contig	FALSE	University of Vienna	NA	2010-10-20	marine sediment	gill tissue of clam	Invertebrates	symbiotic	Metagenome	Candidatus Thiodiazotropha	Loripes lucinalis	Candidatus Thiodiazotropha endoloripes	cellular organisms, Bacteria, Proteobacteria, Gammaproteobacteria, unclassified Gammaproteobacteria, sulfur-oxidizing symbionts, Candidatus Thiodiazotropha, Candidatus Thiodiazotropha endoloripes	Gammaproteobacteria	Proteobacteria
635	1918948	6016300	1020261	4191118	4183948	GCF_002020805.1	ASM202080v1	Solemya velesiana gill symbiont (g-proteobacteria)	1918948	Solemya velesiana gill symbiont	haploid	SAMN06016300	2017-03-06	Scaffold	FALSE	Harvard University	NA	2008	mudflat	gill tissue	Invertebrates	symbiotic	Cultured	Unclassified Gammaproteobacteria	Solemya velesiana	Solemya velesiana gill symbiont	cellular organisms, Bacteria, Proteobacteria, Gammaproteobacteria, unclassified Gammaproteobacteria, sulfur-oxidizing symbionts, Solemya velesiana gill symbiont	Gammaproteobacteria	Proteobacteria
636	1970513	6622296	1187251	NA	4982618	GCA_002281735.1	ASM228173v1	Gammaproteobacteria bacterium 28-57-27 (g-proteobacteria)	1970513	Gammaproteobacteria bacterium 28-57-27	haploid	SAMN06622296	2017-08-16	Scaffold	FALSE	None	missing	2020-09-14	Mine wastewater	Mine wastewater	subsurface	free living	Metagenome	Unclassified Gammaproteobacteria	NA	Gammaproteobacteria bacterium 28-57-27	cellular organisms, Bacteria, Proteobacteria, Gammaproteobacteria, unclassified Gammaproteobacteria, unclassified Gammaproteobacteria (miscellaneous), Gammaproteobacteria bacterium 28-57-27	Gammaproteobacteria	Proteobacteria
637	2013791	6767710	1490431	NA	5779138	GCA_002840095.1	ASM284009v1	Gammaproteobacteria bacterium HGW-Gammaproteobacteria-1 (g-proteobacteria)	2013791	Gammaproteobacteria bacterium HGW-Gammaproteobacteria-1	haploid	SAMN06767710	2017-12-13	Scaffold	FALSE	UC Berkeley	missing	2014	Underground	groundwater	Ground water	not applicable	Metagenome	Unclassified Gammaproteobacteria	NA	Gammaproteobacteria bacterium HGW-Gammaproteobacteria-1	cellular organisms, Bacteria, Proteobacteria, Gammaproteobacteria, unclassified Gammaproteobacteria, unclassified Gammaproteobacteria (miscellaneous), Gammaproteobacteria bacterium HGW-Gammaproteobacteria-1	Gammaproteobacteria	Proteobacteria
638	2013792	6767711	1490421	NA	5779118	GCA_002840075.1	ASM284007v1	Gammaproteobacteria bacterium HGW-Gammaproteobacteria-10 (g-proteobacteria)	2013792	Gammaproteobacteria bacterium HGW-Gammaproteobacteria-10	haploid	SAMN06767711	2017-12-13	Contig	FALSE	UC Berkeley	missing	2013	Underground	groundwater	Ground water	not applicable	Metagenome	Unclassified Gammaproteobacteria	NA	Gammaproteobacteria bacterium HGW-Gammaproteobacteria-10	cellular organisms, Bacteria, Proteobacteria, Gammaproteobacteria, unclassified Gammaproteobacteria, unclassified Gammaproteobacteria (miscellaneous), Gammaproteobacteria bacterium HGW-Gammaproteobacteria-10	Gammaproteobacteria	Proteobacteria
639	1798308	4314635	833901	NA	3558478	GCA_001801995.1	ASM180199v1	Gammaproteobacteria bacterium RIFOXYD12_FULL_61_37 (g-proteobacteria)	1798308	Gammaproteobacteria bacterium RIFOXYD12_FULL_61_37	haploid	SAMN04314635	2016-10-20	Scaffold	FALSE	Banfield Lab, University of California, Berkeley	NA	2012-12-12	NA	subsurface metagenome	subsurface	not applicable	Metagenome	Unclassified Gammaproteobacteria	NA	Gammaproteobacteria bacterium RIFOXYD12_FULL_61_37	cellular organisms, Bacteria, Proteobacteria, Gammaproteobacteria, unclassified Gammaproteobacteria, unclassified Gammaproteobacteria (miscellaneous), Gammaproteobacteria bacterium RIFOXYD12_FULL_61_37	Gammaproteobacteria	Proteobacteria
640	1880855	5418172	1516811	5900278	5865848	GCF_002873395.1	ASM287339v1	Vibrio sp. 10N.286.49.B3 (g-proteobacteria)	1880855	Vibrio sp. 10N.286.49.B3	haploid	SAMN05418172	2018-01-11	Scaffold	FALSE	Massachusetts Institute of Technology	10N.286.49.B3	2010-10-13	marine	Filtered Seawater, 1-5 micron fraction	Marine water	free living	Cultured	Vibrio	NA	Vibrio sp. 10N.286.49.B3	cellular organisms, Bacteria, Proteobacteria, Gammaproteobacteria, Vibrionales, Vibrionaceae, Vibrio, unclassified Vibrio, Vibrio sp. 10N.286.49.B3	Gammaproteobacteria	Proteobacteria
641	1971595	7822802	1460371	5716518	5712968	GCF_002812955.1	ASM281295v1	Vibrio sp. HA2012 (g-proteobacteria)	1971595	Vibrio sp. HA2012	haploid	SAMN07822802	2017-11-16	Contig	FALSE	Shandong University at Weihai	HA2012	2015	NA	marine sediment	Marine sediment	free living	Cultured	Vibrio	NA	Vibrio sp. HA2012	cellular organisms, Bacteria, Proteobacteria, Gammaproteobacteria, Vibrionales, Vibrionaceae, Vibrio, unclassified Vibrio, Vibrio sp. HA2012	Gammaproteobacteria	Proteobacteria
642	1216006	6138216	916221	3850538	3790808	GCF_900130105.1	Vibrio.aerogenes_CECT 7868_Velvet_Prokka	Vibrio aerogenes CECT 7868 (g-proteobacteria)	92172	Vibrio aerogenes	haploid	SAMEA4552037	2016-12-12	Contig	FALSE	UVEG	CECT 7868	NA	NA	Facultative anaerobe marine	Marine water	free living	Cultured	Vibrio	NA	Vibrio aerogenes CECT 7868	cellular organisms, Bacteria, Proteobacteria, Gammaproteobacteria, Vibrionales, Vibrionaceae, Vibrio, Vibrio aerogenes, Vibrio aerogenes CECT 7868	Gammaproteobacteria	Proteobacteria
643	1123491	2745782	1021801	4195518	4187088	GCF_900167345.1	IMG-taxon 2568526007 annotated assembly	Vibrio cincinnatiensis DSM 19608 (g-proteobacteria)	675	Vibrio cincinnatiensis	haploid	SAMN02745782	2017-03-04	Scaffold	FALSE	DOE - JOINT GENOME INSTITUTE	DSM 19608	not collected	NA	Human pathogen	Vertebrates	pathogenic	Cultured	Vibrio	NA	Vibrio cincinnatiensis DSM 19608	cellular organisms, Bacteria, Proteobacteria, Gammaproteobacteria, Vibrionales, Vibrionaceae, Vibrio, Vibrio cincinnatiensis, Vibrio cincinnatiensis DSM 19608	Gammaproteobacteria	Proteobacteria
644	685	8329936	1529361	5921858	5906878	GCF_002892785.1	ASM289278v1	Vibrio diazotrophicus (g-proteobacteria)	685	Vibrio diazotrophicus	haploid	SAMN08329936	2018-01-19	Contig	FALSE	University of Copenhagen	60.6B	2013-09-30	subseafloor	subseafloor	Subsea floor	free living	Cultured	Vibrio	NA	Vibrio diazotrophicus	cellular organisms, Bacteria, Proteobacteria, Gammaproteobacteria, Vibrionales, Vibrionaceae, Vibrio, Vibrio diazotrophicus	Gammaproteobacteria	Proteobacteria
645	462991	4488244	1559341	6012058	6007958	GCF_900107935.1	IMG-taxon 2617270906 annotated assembly	Vibrio hangzhouensis (g-proteobacteria)	462991	Vibrio hangzhouensis	haploid	SAMN04488244	2016-10-24	Contig	FALSE	DOE - JOINT GENOME INSTITUTE	CGMCC 1.7062	not collected	missing	Sediment of East China sea	Marine sediment	free living	Cultured	Vibrio	NA	Vibrio hangzhouensis	cellular organisms, Bacteria, Proteobacteria, Gammaproteobacteria, Vibrionales, Vibrionaceae, Vibrio, Vibrio hangzhouensis	Gammaproteobacteria	Proteobacteria
646	691	5302751	765541	3333548	3332308	GCF_001680085.1	ASM168008v1	Vibrio natriegens (g-proteobacteria)	691	Vibrio natriegens	haploid	SAMN05302751	2016-07-06	Complete Genome	FALSE	Synthetic Genomics, Inc.	CCUG 16374	unknown	NA	sea water	Marine sediment	free living	Cultured	Vibrio	NA	Vibrio natriegens	cellular organisms, Bacteria, Proteobacteria, Gammaproteobacteria, Vibrionales, Vibrionaceae, Vibrio, Vibrio harveyi group, Vibrio natriegens	Gammaproteobacteria	Proteobacteria
647	474394	6916357	1116081	4547588	4541648	GCF_900184095.1	Vmangrovi_CECT7927_Spades_Prokka	Vibrio mangrovi (g-proteobacteria)	474394	Vibrio mangrovi	haploid	SAMEA103894552	2017-05-26	Contig	FALSE	UVEG	CECT 7927	NA	NA	Mangrove-associated wild rice	wetland	plant associated	Cultured	Vibrio	NA	Vibrio mangrovi	cellular organisms, Bacteria, Proteobacteria, Gammaproteobacteria, Vibrionales, Vibrionaceae, Vibrio, Vibrio mangrovi	Gammaproteobacteria	Proteobacteria
648	1117707	6139202	916211	3850298	3790788	GCF_900143745.1	V.quintilis_CECT7734T_Velvet_Prokka_EMBL	Vibrio quintilis (g-proteobacteria)	1117707	Vibrio quintilis	haploid	SAMEA18850168	2016-12-12	Contig	FALSE	UVEG	NA	NA	NA	Surface sea water	Marine water	free living	Cultured	Vibrio	NA	Vibrio quintilis	cellular organisms, Bacteria, Proteobacteria, Gammaproteobacteria, Vibrionales, Vibrionaceae, Vibrio, Vibrio quintilis	Gammaproteobacteria	Proteobacteria
649	861298	4488136	864601	4890568	3634548	GCF_900100015.1	IMG-taxon 2617270927 annotated assembly	Vibrio xiamenensis (g-proteobacteria)	861298	Vibrio xiamenensis	haploid	SAMN04488136	2016-10-21	Scaffold	FALSE	DOE - JOINT GENOME INSTITUTE	CGMCC 1.10228	not collected	missing	Mangrove soil	wetland sediment	free living	Cultured	Vibrio	NA	Vibrio xiamenensis	cellular organisms, Bacteria, Proteobacteria, Gammaproteobacteria, Vibrionales, Vibrionaceae, Vibrio, Vibrio xiamenensis	Gammaproteobacteria	Proteobacteria
650	1970528	6622238	1187441	NA	4982998	GCA_002282115.1	ASM228211v1	Hydrogenophilales bacterium 17-64-65 (proteobacteria)	1970528	Hydrogenophilales bacterium 17-64-65	haploid	SAMN06622238	2017-08-16	Scaffold	FALSE	None	missing	2020-09-14	Mine wastewater	Mine wastewater	subsurface	free living	Metagenome	Unclassified Hydrogenophilalia	NA	Hydrogenophilales bacterium 17-64-65	cellular organisms, Bacteria, Proteobacteria, Hydrogenophilalia, Hydrogenophilales, unclassified Hydrogenophilales, Hydrogenophilales bacterium 17-64-65	Hydrogenophilalia	Proteobacteria
651	1970530	6622297	1187161	NA	4982438	GCA_002281555.1	ASM228155v1	Hydrogenophilales bacterium 28-61-23 (proteobacteria)	1970530	Hydrogenophilales bacterium 28-61-23	haploid	SAMN06622297	2017-08-16	Contig	FALSE	None	missing	2020-09-14	Mine wastewater	Mine wastewater	subsurface	free living	Metagenome	Unclassified Hydrogenophilalia	NA	Hydrogenophilales bacterium 28-61-23	cellular organisms, Bacteria, Proteobacteria, Hydrogenophilalia, Hydrogenophilales, unclassified Hydrogenophilales, Hydrogenophilales bacterium 28-61-23	Hydrogenophilalia	Proteobacteria
652	1974036	6659619	1439001	NA	5643668	GCA_002770925.1	ASM277092v1	Hydrogenophilales bacterium CG18_big_fil_WC_8_21_14_2_50_58_12 (proteobacteria)	1974036	Hydrogenophilales bacterium CG18_big_fil_WC_8_21_14_2_50_58_12	haploid	SAMN06659619	2017-11-14	Scaffold	FALSE	None	missing	2014-08-21	subsurface	groundwater metagenome	Ground water	not applicable	Metagenome	Unclassified Hydrogenophilalia	NA	Hydrogenophilales bacterium CG18_big_fil_WC_8_21_14_2_50_58_12	cellular organisms, Bacteria, Proteobacteria, Hydrogenophilalia, Hydrogenophilales, unclassified Hydrogenophilales, Hydrogenophilales bacterium CG18_big_fil_WC_8_21_14_2_50_58_12	Hydrogenophilalia	Proteobacteria
653	1805333	4328211	886461	NA	3717138	GCA_001872725.1	ASM187272v1	Proteobacteria bacterium CG1_02_64_396 (proteobacteria)	1805333	Proteobacteria bacterium CG1_02_64_396	haploid	SAMN04328211	2016-11-09	Scaffold	FALSE	Banfield Lab, University of California, Berkeley	NA	2009-11-08	NA	groundwater metagenome	Ground water	not applicable	Metagenome	Unclassified Prot	NA	Proteobacteria bacterium CG1_02_64_396	cellular organisms, Bacteria, Proteobacteria, unclassified Proteobacteria, unclassified Proteobacteria (miscellaneous), Proteobacteria bacterium CG1_02_64_396	Unclassified Proteobacteria	Proteobacteria
654	1974111	6659850	1445721	NA	5665018	GCA_002784325.1	ASM278432v1	Zetaproteobacteria bacterium CG_4_10_14_0_8_um_filter_49_80 (proteobacteria)	1974111	Zetaproteobacteria bacterium CG_4_10_14_0_8_um_filter_49_80	haploid	SAMN06659850	2017-11-16	Scaffold	FALSE	None	missing	2014-04-10	subsurface	groundwater metagenome	Ground water	not applicable	Metagenome	Unclassified Zetaproteobacteria	NA	Zetaproteobacteria bacterium CG_4_10_14_0_8_um_filter_49_80	cellular organisms, Bacteria, Proteobacteria, Zetaproteobacteria, unclassified Zetaproteobacteria, Zetaproteobacteria bacterium CG_4_10_14_0_8_um_filter_49_80	Zetaproteobacteria	Proteobacteria
655	1805430	4328292	887001	NA	3718218	GCA_001873825.1	ASM187382v1	Zetaproteobacteria bacterium CG2_30_59_37 (proteobacteria)	1805430	Zetaproteobacteria bacterium CG2_30_59_37	haploid	SAMN04328292	2016-11-09	Scaffold	FALSE	Banfield Lab, University of California, Berkeley	NA	2009-11-08	NA	groundwater metagenome	Ground water	not applicable	Metagenome	Unclassified Zetaproteobacteria	NA	Zetaproteobacteria bacterium CG2_30_59_37	cellular organisms, Bacteria, Proteobacteria, Zetaproteobacteria, unclassified Zetaproteobacteria, Zetaproteobacteria bacterium CG2_30_59_37	Zetaproteobacteria	Proteobacteria
656	1798576	4313867	835331	NA	3561338	GCA_001804865.1	ASM180486v1	Lentisphaerae bacterium GWF2_57_35 (bacteria)	1798576	Lentisphaerae bacterium GWF2_57_35	haploid	SAMN04313867	2016-10-20	Scaffold	FALSE	Banfield Lab, University of California, Berkeley	NA	2011-11-28	NA	subsurface metagenome	subsurface	not applicable	Metagenome	Unclassified PVC	NA	Lentisphaerae bacterium GWF2_57_35	cellular organisms, Bacteria, PVC group, Lentisphaerae, unclassified Lentisphaerae, unclassified Lentisphaerae (miscellaneous), Lentisphaerae bacterium GWF2_57_35	PVC group	PVC group
657	2026777	7619663	1405431	NA	5558458	GCA_002704825.1	ASM270482v1	Phycisphaeraceae bacterium (bacteria)	2026777	Phycisphaeraceae bacterium	haploid	SAMN07619663	2017-10-25	Contig	FALSE	Tara Oceans Consortium	NA	2010	marine pelagic biome	marine metagenome	Marine water	not applicable	Metagenome	Unclassified PVC	NA	Phycisphaeraceae bacterium	cellular organisms, Bacteria, PVC group, Planctomycetes, Phycisphaerae, Phycisphaerales, Phycisphaeraceae, unclassified Phycisphaeraceae, Phycisphaeraceae bacterium	PVC group	PVC group
658	591154	4932749	2383111	8967478	8849208	GCF_004421195.1	ASM442119v1	Methylacidiphilum fumariolicum (verrucomicrobia)	591154	Methylacidiphilum fumariolicum	haploid	SAMN04932749	2019-03-27	Scaffold	FALSE	University of Bergen	Fur	2012	NA	hot spring	geothermal site	free living	Cultured	Methylacidiphilum	NA	Methylacidiphilum fumariolicum	cellular organisms, Bacteria, PVC group, Verrucomicrobia, Methylacidiphilae, Methylacidiphilales, Methylacidiphilaceae, Methylacidiphilum, Methylacidiphilum fumariolicum	PVC group	PVC group
659	1156937	2484232	424478	424478	424458	GCF_000297415.1	ASM29741v1	Methylacidiphilum fumariolicum SolV (verrucomicrobia)	591154	Methylacidiphilum fumariolicum	haploid	SAMEA2272587	2012-04-18	Contig	FALSE	Radbaoud University Nijmegen, Department of Microbiology	NA	NA	NA	volcano-inhabiting thermoacidophilic methanotroph	geothermal site	free living	Cultured	Methylacidiphilum	NA	Methylacidiphilum fumariolicum (strain SolV)	cellular organisms, Bacteria, PVC group, Verrucomicrobia, Methylacidiphilae, Methylacidiphilales, Methylacidiphilaceae, Methylacidiphilum, Methylacidiphilum fumariolicum, Methylacidiphilum fumariolicum (strain SolV)	PVC group	PVC group
660	481448	2604183	40708	40708	20468	GCF_000019665.1	ASM1966v1	Methylacidiphilum infernorum V4 (verrucomicrobia)	511746	Methylacidiphilum infernorum	haploid	SAMN02604183	2008-05-30	Complete Genome	FALSE	University of Hawaii	V4	NA	NA	Hell's Gate geothermal area in New Zealand	geothermal site	free living	Cultured	Methylacidiphilum	NA	Methylacidiphilum infernorum (isolate V4) (Methylokorus infernorum (strain V4))	cellular organisms, Bacteria, PVC group, Verrucomicrobia, Methylacidiphilae, Methylacidiphilales, Methylacidiphilaceae, Methylacidiphilum, Methylacidiphilum infernorum, Methylacidiphilum infernorum (isolate V4) (Methylokorus infernorum (strain V4))	PVC group	PVC group
661	1202785	8451303	4071481	12934198	12602508	GCF_007475525.1	ASM747552v1	Methylacidiphilum kamchatkense Kam1 (verrucomicrobia)	431057	Methylacidiphilum kamchatkense	haploid	SAMN08451303	2019-07-25	Complete Genome	FALSE	University of Bergen	kam1	2005-08-01	NA	hot spring	geothermal site	free living	Cultured	Methylacidiphilum	NA	Methylacidiphilum kamchatkense Kam1	cellular organisms, Bacteria, PVC group, Verrucomicrobia, Methylacidiphilae, Methylacidiphilales, Methylacidiphilaceae, Methylacidiphilum, Methylacidiphilum kamchatkense, Methylacidiphilum kamchatkense Kam1	PVC group	PVC group
662	583355	2598501	110728	110728	26708	GCF_000025905.1	ASM2590v1	Coraliomargarita akajimensis DSM 45221 (verrucomicrobia)	395922	Coraliomargarita akajimensis	haploid	SAMN02598501	2010-04-05	Complete Genome	FALSE	US DOE Joint Genome Institute (JGI-PGF)	DSM 45221	NA	NA	sea water	Marine water	free living	Cultured	Coraliomargarita	NA	Coraliomargarita akajimensis (strain DSM 45221 / IAM 15411 / JCM 23193 / KCTC 12865 / 04OKA010-24)	cellular organisms, Bacteria, PVC group, Verrucomicrobia, Opitutae, Puniceicoccales, Puniceicoccaceae, Coraliomargarita, Coraliomargarita akajimensis, Coraliomargarita akajimensis (strain DSM 45221 / IAM 15411 / JCM 23193 / KCTC 12865 / 04OKA010-24)	PVC group	PVC group
663	690879	4545484	722101	3922968	3172758	GCF_001613545.1	ASM161354v1	Terrimicrobium sacchariphilum (verrucomicrobia)	690879	Terrimicrobium sacchariphilum	haploid	SAMD00048637	2016-03-30	Contig	FALSE	Terrimicrobium sacchariphilum NM-5	NM-5	2009	paddy field	paddy field	Paddy field	plant associated	Cultured	Terrimicrobium	NA	Terrimicrobium sacchariphilum	cellular organisms, Bacteria, PVC group, Verrucomicrobia, Spartobacteria, Terrimicrobium, Terrimicrobium sacchariphilum	PVC group	PVC group
664	1895866	5660525	912231	NA	3782088	GCA_001897195.1	ASM189719v1	Verrucomicrobia bacterium 61-8 (verrucomicrobia)	1895866	Verrucomicrobia bacterium 61-8	haploid	SAMN05660525	2016-12-09	Scaffold	FALSE	Banfield Lab, University of California, Berkeley	NA	2014-04-04	Bioreactor	Ammonium sulfate bioreactor	Sulfur rich site	not applicable	Metagenome	Unclassified PVC	NA	Verrucomicrobia bacterium 61-8	cellular organisms, Bacteria, PVC group, Verrucomicrobia, unclassified Verrucomicrobia, unclassified Verrucomicrobia (miscellaneous), Verrucomicrobia bacterium 61-8	PVC group	PVC group
665	573413	17394	251858	251858	166638	GCF_000143985.1	ASM14398v1	Sediminispirochaeta smaragdinae DSM 11293 (spirochetes)	55206	Sediminispirochaeta smaragdinae	haploid	SAMN00017394	2010-07-29	Complete Genome	FALSE	US DOE Joint Genome Institute (JGI-PGF)	DSM 11293	Missing	NA	oil field	Oil field	free living	Cultured	Sediminispirochaeta	free living	Sediminispirochaeta smaragdinae (strain DSM 11293 / JCM 15392 / SEBR 4228) (Spirochaeta smaragdinae)	cellular organisms, Bacteria, Spirochaetes, Spirochaetia, Spirochaetales, Spirochaetaceae, Sediminispirochaeta, Sediminispirochaeta smaragdinae, Sediminispirochaeta smaragdinae (strain DSM 11293 / JCM 15392 / SEBR 4228) (Spirochaeta smaragdinae)	Spirochaetes	Spirochaetes
666	665571	2603259	274918	274918	169848	GCF_000147075.1	ASM14707v1	Spirochaeta thermophila DSM 6192 (spirochetes)	154	Spirochaeta thermophila	haploid	SAMN02603259	2010-09-10	Complete Genome	FALSE	Georg-August-University Goettingen	DSM 6192	NA	NA	Marine hot spring	geothermal site	free living	Cultured	Spirochaeta	NA	Spirochaeta thermophila (strain ATCC 49972 / DSM 6192 / RI 19.B1)	cellular organisms, Bacteria, Spirochaetes, Spirochaetia, Spirochaetales, Spirochaetaceae, Spirochaeta, Spirochaeta thermophila, Spirochaeta thermophila (strain ATCC 49972 / DSM 6192 / RI 19.B1)	Spirochaetes	Spirochaetes
667	545695	2603453	285118	285118	284098	GCF_000214355.1	ASM21435v1	Treponema azotonutricium ZAS-9 (spirochetes)	150829	Treponema azotonutricium	haploid	SAMN02603453	2011-05-23	Complete Genome	FALSE	J. Craig Venter Institute	ZAS-9	NA	NA	Termite gut	Invertebrates	symbiotic	Cultured	Treponema	NA	Treponema azotonutricium (strain ATCC BAA-888 / DSM 13862 / ZAS-9)	cellular organisms, Bacteria, Spirochaetes, Spirochaetia, Spirochaetales, Spirochaetaceae, Treponema, Treponema azotonutricium, Treponema azotonutricium (strain ATCC BAA-888 / DSM 13862 / ZAS-9)	Spirochaetes	Spirochaetes
668	545694	2603452	285138	285138	284118	GCF_000214375.1	ASM21437v1	Treponema primitia ZAS-2 (spirochetes)	88058	Treponema primitia	haploid	SAMN02603452	2011-05-23	Complete Genome	FALSE	J. Craig Venter Institute	ZAS-2	NA	NA	Termite gut	Invertebrates	symbiotic	Cultured	Treponema	NA	Treponema primitia (strain ATCC BAA-887 / DSM 12427 / ZAS-2)	cellular organisms, Bacteria, Spirochaetes, Spirochaetia, Spirochaetales, Spirochaetaceae, Treponema, Treponema primitia, Treponema primitia (strain ATCC BAA-887 / DSM 12427 / ZAS-2)	Spirochaetes	Spirochaetes
669	1802173	4314119	847471	NA	3585888	GCA_001829125.1	ASM182912v1	Spirochaetes bacterium GWB1_27_13 (bacteria)	1802173	Spirochaetes bacterium GWB1_27_13	haploid	SAMN04314119	2016-10-21	Scaffold	FALSE	Banfield Lab, University of California, Berkeley	NA	2011-09-03	NA	subsurface metagenome	subsurface	not applicable	Metagenome	Unclassified Spirochaetes	NA	Spirochaetes bacterium GWB1_27_13	cellular organisms, Bacteria, Spirochaetes, unclassified Spirochaetes, Spirochaetes bacterium GWB1_27_13	Spirochaetes	Spirochaetes
[truncated: 294 more rows]
